# Supplementary material for: An evaluation of age-varying genetic effects underlying body-mass index and blood pressure in the UK Biobank
Source: PLoS Genet. 2026 Mar 20;22(3):e1012080. doi: 10.1371/journal.pgen.1012080 (PMC13029756; doi:10.1371/journal.pgen.1012080)
Supplement: S1 Table — (XLSX) [file pgen.1012080.s001.xlsx]

## Sheet: S1_Table
S1 Table: Summary of lead genetic variants identified in individual age-strata for BMI
SNP meta-data for the lead variants identified (SNP=rsid, CHR=chromosome, BP=base position, strata= which age stratum the SNP was identified in, n_strata= the number of strata a SNP was identified in.
SNP	CHR	BP	strata	n_strata
rs150345180	1	216720318	bmi_age_58-59	1
rs201340369	1	112525344	bmi_age_52-53	1
rs2094510	1	177843479	bmi_age_44-45	1
rs539515	1	177889025	bmi_age_42-43	1
rs543874	1	177889480	bmi_age_40-41	1
rs630372	1	177885762	bmi_age_50-51	1
rs6670873	1	177841685	bmi_age_48-49	1
rs72705210	1	110178922	bmi_age_50-51	1
rs10180960	2	621115	bmi_age_42-43	1
rs13028310	2	632591	bmi_age_44-45	1
rs143684747	2	633053	bmi_age_48-49	1
rs146187736	2	23827345	bmi_age_56-57	1
rs5828773	2	621602	bmi_age_56-57	1
rs62106252	2	408713	bmi_age_52-53	1
rs62106258	2	417167	bmi_age_44-45,bmi_age_58-59	2
rs62107261	2	422144	bmi_age_42-43	1
rs71392529	2	638838	bmi_age_50-51,bmi_age_64-65	2
rs7563362	2	620297	bmi_age_58-59	1
rs142751354	3	165112247	bmi_age_56-57	1
4:28358570_CAT_C	4	28358570	bmi_age_50-51	1
rs140222413	4	13036255	bmi_age_40-41	1
rs151390	4	103183510	bmi_age_50-51	1
rs4620041	5	95958790	bmi_age_50-51	1
rs6881648	5	74991849	bmi_age_58-59	1
rs58516374	6	89898539	bmi_age_64-65	1
rs72892910	6	50816887	bmi_age_48-49	1
rs201249695	7	134034894	bmi_age_40-41	1
rs113856852	9	112914350	bmi_age_40-41	1
rs192849886	9	97165205	bmi_age_56-57	1
rs77837721	11	44929533	bmi_age_40-41	1
rs7935952	11	90562990	bmi_age_48-49	1
rs7132908	12	50263148	bmi_age_42-43	1
rs7295574	12	1028526	bmi_age_52-53	1
rs12429545	13	54102206	bmi_age_54-55	1
rs7992832	13	28013501	bmi_age_40-41	1
rs117132284	15	100149722	bmi_age_60-61	1
rs150698155	15	24413274	bmi_age_60-61	1
rs11383210	16	53799469	bmi_age_60-61	1
rs11642015	16	53802494	bmi_age_46-47	1
rs1421085	16	53800954	bmi_age_48-49,bmi_age_54-55,bmi_age_56-57,bmi_age_58-59,bmi_age_62-63,bmi_age_64-65	6
rs17817288	16	53807764	bmi_age_40-41	1
rs55872725	16	53809123	bmi_age_42-43	1
rs56094641	16	53806453	bmi_age_50-51,bmi_age_52-53,bmi_age_68-69	3
rs62033400	16	53811788	bmi_age_44-45,bmi_age_66-67	2
rs1539952	18	57766512	bmi_age_66-67	1
rs17700144	18	57811982	bmi_age_48-49	1
rs35614134	18	57832856	bmi_age_54-55	1
rs35918659	18	57761524	bmi_age_50-51	1
rs538656	18	57850422	bmi_age_52-53	1
rs66723169	18	57808978	bmi_age_42-43	1
rs66922415	18	57848651	bmi_age_64-65	1
rs8097210	18	57857135	bmi_age_46-47	1
