# Supplementary material for: An evaluation of age-varying genetic effects underlying body-mass index and blood pressure in the UK Biobank
Source: PLoS Genet. 2026 Mar 20;22(3):e1012080. doi: 10.1371/journal.pgen.1012080 (PMC13029756; doi:10.1371/journal.pgen.1012080)
Supplement: S2 Table — (XLSX) [file pgen.1012080.s002.xlsx]

## Sheet: S2_Table
S2 Table: Summary of lead genetic variants identified in individual age-strata for PP
SNP meta-data for the lead variants identified (SNP=rsid, CHR=chromosome, BP=base position, strata= which age stratum the SNP was identified in, n_strata= the number of strata a SNP was identified in.
SNP	CHR	BP	strata	n_strata
rs10889130	1	59614380	pp_age_58-59	1
rs13306561	1	11865804	pp_age_56-57	1
rs146744427	1	246857227	pp_age_58-59	1
rs17535443	1	59646056	pp_age_44-45	1
rs545344523	1	89302709	pp_age_46-47	1
rs13005313	2	164903143	pp_age_48-49	1
rs13009997	2	164976416	pp_age_50-51	1
rs1731249	2	26920025	pp_age_62-63	1
rs375166772	2	164939310	pp_age_58-59	1
rs62126633	2	19735548	pp_age_54-55	1
rs824523	2	19707855	pp_age_46-47	1
rs141768024	3	41869635	pp_age_62-63	1
rs35167597	3	41898108	pp_age_52-53	1
rs370408735	3	41870038	pp_age_68-69	1
rs56205414	3	41815202	pp_age_60-61	1
rs9840532	3	41885697	pp_age_58-59	1
rs1229984	4	100239319	pp_age_54-55	1
rs140075907	4	173099348	pp_age_68-69	1
rs16998073	4	81184341	pp_age_50-51	1
rs203869	6	28040819	pp_age_68-69	1
rs11977526	7	46008110	pp_age_56-57,pp_age_66-67	2
rs12705389	7	106405642	pp_age_60-61	1
rs12705390	7	106410777	pp_age_64-65,pp_age_66-67	2
rs17477177	7	106411858	pp_age_58-59	1
rs185486497	7	115633810	pp_age_60-61	1
rs196551	7	36293476	pp_age_48-49	1
rs2107595	7	19049388	pp_age_60-61	1
rs2392929	7	106414069	pp_age_62-63,pp_age_68-69	2
rs2854746	7	45960645	pp_age_60-61	1
rs2949833	7	45984820	pp_age_58-59	1
rs35267491	7	106416453	pp_age_50-51,pp_age_54-55,pp_age_56-57	3
rs42235	7	92248076	pp_age_68-69	1
rs4595016	7	45992015	pp_age_62-63	1
rs62481856	7	106412082	pp_age_52-53	1
rs2470000	8	120355261	pp_age_52-53	1
rs58486051	8	120433370	pp_age_58-59	1
rs80309268	8	120466959	pp_age_50-51	1
rs11222084	11	130273230	pp_age_56-57	1
rs2525883	11	2021980	pp_age_68-69	1
rs4936098	11	130280667	pp_age_62-63,pp_age_64-65	2
rs4937514	11	130264515	pp_age_58-59	1
rs4937515	11	130268147	pp_age_66-67,pp_age_68-69	2
rs568546	11	107321156	pp_age_50-51	1
rs6590455	11	130276427	pp_age_50-51	1
rs747249	11	130271647	pp_age_54-55	1
rs10770612	12	20230639	pp_age_60-61	1
rs11111679	12	104007418	pp_age_62-63	1
rs2118181	15	48915884	pp_age_56-57	1
16:69561957_CA_C	16	69561957	pp_age_42-43	1
16:71649997_AAAAG_A	16	71649997	pp_age_44-45	1
rs111843364	16	70957610	pp_age_46-47	1
rs145973320	16	70983413	pp_age_44-45	1
rs62047964	16	70729954	pp_age_44-45	1
rs62049427	16	70334172	pp_age_44-45,pp_age_46-47	2
rs62049432	16	70375296	pp_age_52-53	1
rs62049970	16	69669655	pp_age_44-45,pp_age_46-47	2
rs62050280	16	70656781	pp_age_46-47	1
rs62053163	16	72895614	pp_age_46-47	1
rs62053262	16	69969299	pp_age_42-43,pp_age_44-45,pp_age_52-53	3
rs62053796	16	71966463	pp_age_44-45	1
rs62058277	16	72281950	pp_age_46-47	1
rs77870048	16	69965021	pp_age_46-47,pp_age_54-55,pp_age_60-61	3
17:73598421_GAATGGAA_G	17	73598421	pp_age_52-53	1
rs3063286	20	10488552	pp_age_64-65	1
