# Supplementary material for: An evaluation of age-varying genetic effects underlying body-mass index and blood pressure in the UK Biobank
Source: PLoS Genet. 2026 Mar 20;22(3):e1012080. doi: 10.1371/journal.pgen.1012080 (PMC13029756; doi:10.1371/journal.pgen.1012080)
Supplement: S3 Table — (XLSX) [file pgen.1012080.s003.xlsx]

## Sheet: S3_Table
S3 Table: Summary of lead genetic variants identified in individual age-strata for SBP
SNP meta-data for the lead variants identified (SNP=rsid, CHR=chromosome, BP=base position, strata= which age stratum the SNP was identified in, n_strata= the number of strata a SNP was identified in.
SNP	CHR	BP	strata	n_strata
rs17037452	1	11895675	sbp_age_60-61	1
rs545709142	1	11881141	sbp_age_56-57	1
rs115104009	2	23920845	sbp_age_46-47	1
rs1731249	2	26920025	sbp_age_62-63	1
rs185134081	2	67406759	sbp_age_54-55	1
rs79393381	2	24216222	sbp_age_46-47	1
rs12630194	3	27401685	sbp_age_56-57	1
4:81170475_CT_C	4	81170475	sbp_age_60-61	1
rs10857147	4	81181072	sbp_age_50-51	1
rs11099097	4	81167309	sbp_age_42-43,sbp_age_48-49	2
rs1458038	4	81164723	sbp_age_46-47,sbp_age_58-59	2
rs16998073	4	81184341	sbp_age_62-63	1
rs1173727	5	32830521	sbp_age_50-51	1
rs1177765	5	32829929	sbp_age_46-47	1
rs12656497	5	32831939	sbp_age_52-53	1
rs116672401	6	26607765	sbp_age_42-43	1
rs12705390	7	106410777	sbp_age_50-51	1
rs35267491	7	106416453	sbp_age_64-65	1
rs35301188	7	106417963	sbp_age_68-69	1
rs11250157	8	11525435	sbp_age_54-55	1
rs4314693	8	10258932	sbp_age_56-57	1
rs2525883	11	2021980	sbp_age_68-69	1
rs35571646	11	100533363	sbp_age_46-47	1
rs4754691	11	100510448	sbp_age_52-53	1
rs568546	11	107321156	sbp_age_50-51	1
rs588321	11	1896957	sbp_age_54-55	1
rs653320	11	100570960	sbp_age_58-59	1
rs667575	11	100638255	sbp_age_50-51	1
rs7129056	11	107063805	sbp_age_50-51	1
rs189096842	13	77477626	sbp_age_56-57	1
rs59055917	13	29047968	sbp_age_48-49	1
rs12906125	15	91427612	sbp_age_42-43	1
rs59065675	15	91412849	sbp_age_44-45	1
rs12479720	20	53268272	sbp_age_62-63	1
