# Supplementary material for: An evaluation of age-varying genetic effects underlying body-mass index and blood pressure in the UK Biobank
Source: PLoS Genet. 2026 Mar 20;22(3):e1012080. doi: 10.1371/journal.pgen.1012080 (PMC13029756; doi:10.1371/journal.pgen.1012080)
Supplement: S4 Table — (XLSX) [file pgen.1012080.s004.xlsx]

## Sheet: S4_Table
S4 Table: Summary of lead genetic variants identified in individual age-strata for DBP
SNP meta-data for the lead variants identified (SNP=rsid, CHR=chromosome, BP=base position, strata= which age stratum the SNP was identified in, n_strata= the number of strata a SNP was identified in.
SNP	CHR	BP	strata	n_strata
rs755027235	1	11846659	dbp_age_60-61	1
rs111877184	3	41816673	dbp_age_62-63	1
rs200300963	3	27327020	dbp_age_56-57	1
rs34843722	3	88022155	dbp_age_42-43	1
rs6794074	3	41751147	dbp_age_66-67	1
rs71988873	3	42001861	dbp_age_66-67	1
4:81170475_CT_C	4	81170475	dbp_age_44-45	1
rs10857147	4	81181072	dbp_age_46-47,dbp_age_50-51,dbp_age_62-63	3
rs11099097	4	81167309	dbp_age_48-49	1
rs11099098	4	81169912	dbp_age_42-43	1
rs575288648	4	107051746	dbp_age_58-59	1
rs183555084	6	53463377	dbp_age_62-63	1
7:71530125_TTTAAAATATTAATA_T	7	71530125	dbp_age_50-51	1
rs1733866	7	131198028	dbp_age_52-53	1
rs11990607	8	81363534	dbp_age_54-55	1
rs588321	11	1896957	dbp_age_54-55	1
rs71476642	11	100562639	dbp_age_58-59	1
rs10774625	12	111910219	dbp_age_56-57	1
rs11066283	12	112840766	dbp_age_46-47	1
rs11066309	12	112883476	dbp_age_56-57	1
rs11513729	12	112273499	dbp_age_46-47	1
rs17630235	12	112591686	dbp_age_56-57	1
rs2013002	12	112200150	dbp_age_56-57	1
rs3184504	12	111884608	dbp_age_46-47,dbp_age_50-51	2
rs59055917	13	29047968	dbp_age_48-49	1
rs561719326	14	59428657	dbp_age_46-47	1
rs11072508	15	75062397	dbp_age_52-53	1
rs113294190	15	75035612	dbp_age_42-43	1
rs35346340	15	91427872	dbp_age_42-43	1
rs59065675	15	91412849	dbp_age_44-45	1
rs7497304	15	91429176	dbp_age_50-51	1
rs34895148	16	3292304	dbp_age_60-61	1
rs116996972	17	25352832	dbp_age_52-53	1
20:51288220_CT_C	20	51288220	dbp_age_50-51	1
rs459588	20	57714767	dbp_age_56-57	1
rs78473917	20	47420709	dbp_age_58-59	1
