# Supplementary material for: An evaluation of age-varying genetic effects underlying body-mass index and blood pressure in the UK Biobank
Source: PLoS Genet. 2026 Mar 20;22(3):e1012080. doi: 10.1371/journal.pgen.1012080 (PMC13029756; doi:10.1371/journal.pgen.1012080)
Supplement: S5 Table — (XLSX) [file pgen.1012080.s005.xlsx]

## Sheet: S5_Table
S5 Table: Inclusion 1 set: Subset of BMI discovery SNPs with evidence for an age varying genetic effects (Meta-regression P<0.05)
Provided Discvoery GWAS effect estimates (gwas_beta, gwas_se, gwas_pval) & meta-regression interaction estimates (meta_regression_beta, meta_regression_se, meta-regression_pval), and highlighted the SNPs which reached the more stringent Bonferroni corrected significance threshold(0.05/1,150) (bonf TRUE/FALSE), no SNPs overlapped with inclusion 1
SNP	chr	bp	A1	A2	A1FREQ	gwas_beta	gwas_se	gwas_pval	meta_regression_beta	meta_regression_se	meta_regression_pval	bonf
rs6751993	2	635864	A	G	0.172411	-0.273778	0.0127416	2.1e-102	0.00873357	0.00176003	6.97124e-07	TRUE
rs11642015	16	53802494	C	T	0.59642	-0.365602	0.00970796	2.19999999999998e-310	0.00654757	0.0013345	9.2777e-07	TRUE
rs539515	1	177889025	A	C	0.795015	-0.238394	0.0117713	3.4e-91	0.0078585	0.00162317	1.289e-06	TRUE
rs6857	19	45392254	C	T	0.829578	0.110275	0.0127197	4.3e-18	0.00678573	0.00174835	0.000103934	FALSE
rs72892910	6	50816887	G	T	0.827719	-0.192371	0.0126248	2e-52	0.00656929	0.00173946	0.000158969	FALSE
rs559231	18	39644247	G	T	0.606928	-0.0620194	0.00980845	2.6e-10	0.00480189	0.00134803	0.000367829	FALSE
6:50378406_CA_C	6	50378406	CA	C	0.956749	-0.194913	0.0250568	7.3e-15	0.0116534	0.00344994	0.00073055	FALSE
rs12926506	16	81722413	C	T	0.830324	0.0802948	0.0127777	3.3e-10	-0.00581166	0.00175942	0.000955982	FALSE
rs13107325	4	103188709	C	T	0.925075	-0.223804	0.0180954	3.9e-35	0.00818407	0.00249267	0.00102616	FALSE
rs4737188	8	64756657	A	T	0.526124	0.0580123	0.00955366	1.3e-09	-0.00423166	0.00131341	0.00127346	FALSE
rs34592089	4	102926923	G	A	0.938107	-0.209207	0.0197371	3e-26	0.00873667	0.00272	0.00131812	FALSE
rs35768595	6	27141904	C	T	0.8913	-0.0970439	0.0152548	2e-10	0.00667779	0.00209877	0.00146385	FALSE
rs7619139	3	25110415	T	A	0.41143	-0.0691619	0.00968673	9.3e-13	0.00423498	0.00133514	0.00151424	FALSE
rs59086897	2	25145173	T	A	0.512499	-0.157185	0.00949303	1.4e-61	0.00400572	0.00130903	0.00221283	FALSE
rs13220518	6	127048609	T	A	0.757803	-0.0652818	0.0111288	4.5e-09	0.00462992	0.00153429	0.00254766	FALSE
rs112297194	18	58056958	G	A	0.979831	0.500907	0.0340582	5.8e-49	-0.0140227	0.00467024	0.00267716	FALSE
rs62106258	2	417167	T	C	0.951459	0.436564	0.0220835	5.5e-87	-0.00913428	0.0030444	0.00269666	FALSE
rs2237228	6	26104630	C	T	0.876732	-0.110392	0.0144751	2.4e-14	0.00588627	0.00198773	0.00306342	FALSE
rs143850972	20	25189120	A	ATAAT	0.673723	-0.0702523	0.010264	7.7e-12	0.00413875	0.00140908	0.00331182	FALSE
rs7705707	5	158480615	A	T	0.593078	0.0594362	0.0101194	4.3e-09	-0.00405737	0.00138949	0.00349977	FALSE
rs2613498	1	72752939	C	T	0.808856	0.143092	0.0120619	1.8e-32	-0.00481544	0.00166197	0.00376233	FALSE
rs3130277	6	32110583	G	C	0.76507	-0.0774116	0.0112081	5e-12	0.00447288	0.00154433	0.00377565	FALSE
rs12511373	4	102666785	C	T	0.891803	-0.0891148	0.0157227	1.4e-08	0.00626833	0.00216978	0.00386563	FALSE
rs6897265	5	87429920	T	A	0.817949	0.0718937	0.0123939	6.6e-09	-0.00493346	0.00170994	0.00391216	FALSE
rs17132130	7	2108036	G	C	0.778554	0.0896978	0.011496	6.1e-15	-0.00452809	0.00157645	0.00407451	FALSE
rs12714416	2	671939	A	G	0.261191	0.0685325	0.0108107	2.3e-10	-0.00425723	0.00149032	0.00428233	FALSE
rs6973700	7	1856669	A	G	0.793845	0.0858626	0.0117861	3.2e-13	-0.00462121	0.0016184	0.00429802	FALSE
rs34811474	4	25408838	G	A	0.76925	0.129521	0.0113025	2.1e-30	-0.00443199	0.0015575	0.00443307	FALSE
rs544871667	1	174497039	C	CT	0.933323	0.158146	0.0218297	4.3e-13	-0.00850016	0.00300237	0.00463817	FALSE
rs74390686	2	61352008	A	G	0.987583	-0.260109	0.0437576	2.8e-09	0.0170589	0.00605729	0.00485852	FALSE
1:75000417_CT_C	1	75000417	CT	C	0.437115	0.0811953	0.00958961	2.5e-17	-0.0037012	0.00132135	0.00509307	FALSE
rs168144	15	60914262	C	T	0.429938	-0.0560573	0.0096525	6.3e-09	-0.00369412	0.00132547	0.00531951	FALSE
rs74580656	2	25451789	C	T	0.748678	-0.0950923	0.0110834	9.5e-18	0.00422122	0.00152805	0.00573643	FALSE
6:30335759_GA_G	6	30335759	GA	G	0.804978	-0.0729088	0.0119977	1.2e-09	0.00455628	0.00164987	0.00575182	FALSE
rs35984974	6	27410422	G	A	0.882578	-0.0916061	0.0147613	5.4e-10	0.00555107	0.00203054	0.00626086	FALSE
rs6601451	8	10243681	C	G	0.484394	0.0911078	0.00954465	1.4e-21	-0.00358607	0.00131217	0.0062775	FALSE
rs772724599	2	143992811	G	GTTT	0.870306	-0.0957163	0.0146641	6.7e-11	0.00552941	0.00202547	0.00633462	FALSE
rs76511385	2	61734552	T	C	0.987169	-0.255426	0.042464	1.8e-09	0.0158663	0.00587752	0.00694444	FALSE
2:219519506_TA_T	2	219519506	TA	T	0.417068	0.0596582	0.00973324	8.8e-10	-0.00362012	0.00134519	0.00712023	FALSE
rs2328887	6	25430149	T	C	0.100573	0.0884485	0.0158172	2.2e-08	-0.00583352	0.00217476	0.00731024	FALSE
9:140276622_C_CGGAGGAGGTGAGGGCGCGT	9	140276622	C	CGGAGGAGGTGAGGGCGCGT	0.480657	0.0542703	0.00961199	1.6e-08	-0.00348576	0.00132077	0.00831064	FALSE
rs12375196	7	103416541	C	A	0.575637	-0.0886829	0.00969551	5.9e-20	0.00351154	0.00133132	0.00834846	FALSE
rs749175120	6	34421820	TCTAA	T	0.228149	0.101425	0.0114517	8.2e-19	0.00410563	0.00157361	0.00907945	FALSE
15:51875305_TTTTTTTTTTTTTC_T	15	51875305	TTTTTTTTTTTTTC	T	0.403403	0.0708793	0.00985588	6.4e-13	-0.00352366	0.00135247	0.00917821	FALSE
rs34788973	6	27879200	C	A	0.886604	-0.0898607	0.0149922	2e-09	0.00537584	0.00206462	0.00921996	FALSE
rs115955602	2	205906146	T	C	0.975074	-0.184637	0.0311184	3e-09	0.0111501	0.00428942	0.00933779	FALSE
rs7038943	9	120377178	T	C	0.661176	0.067447	0.0100533	2e-11	-0.00357536	0.00138283	0.00972254	FALSE
rs9515446	13	112217108	A	G	0.552266	-0.0775829	0.00959087	6e-16	0.00340583	0.00131742	0.00973168	FALSE
rs7004825	8	11031472	T	C	0.470176	0.0936175	0.00961005	2e-22	-0.00340839	0.00132006	0.00982322	FALSE
rs71309716	8	112360149	A	AT	0.322534	-0.0573221	0.0104061	3.6e-08	0.00367377	0.00142982	0.0101876	FALSE
9:29286737_CAT_C	9	29286737	CAT	C	0.3138	0.0596859	0.0103911	9.2e-09	-0.00365575	0.00142856	0.0104962	FALSE
13:96671376_CGGG_C	13	96671376	CGGG	C	0.4661	0.057935	0.00968806	2.2e-09	-0.00338338	0.00132991	0.0109569	FALSE
18:57850927_GTCT_G	18	57850927	GTCT	G	0.766129	-0.266407	0.0112643	1.2e-123	0.00392757	0.00154566	0.0110527	FALSE
rs9938120	16	19977733	C	T	0.856037	0.142131	0.0137446	4.6e-25	-0.00473805	0.00189397	0.0123618	FALSE
rs12507026	4	45181334	A	T	0.565218	-0.143408	0.00961419	2.6e-50	0.00330603	0.00132217	0.0124034	FALSE
rs7442885	5	87682877	C	G	0.785941	0.118818	0.0116257	1.6e-24	-0.00398287	0.00160201	0.0129127	FALSE
rs62246311	3	9498143	G	A	0.89763	-0.0968341	0.0156805	6.6e-10	-0.00533939	0.00215547	0.0132443	FALSE
rs57800857	4	140863365	A	C	0.635024	0.0740909	0.00994585	9.4e-14	-0.00338056	0.00136933	0.0135582	FALSE
rs3129731	6	32682207	T	G	0.386187	-0.0716264	0.00991666	5.1e-13	0.0033688	0.00136649	0.0136902	FALSE
rs149129049	3	173653425	C	CTT	0.783824	0.0753642	0.0123715	1.1e-09	0.00419216	0.00170572	0.0139828	FALSE
rs1817003	8	76499260	A	C	0.205762	-0.0860224	0.0118343	3.6e-13	0.00396319	0.00162545	0.0147601	FALSE
rs8011566	14	42939471	T	A	0.574178	-0.0606921	0.0096674	3.4e-10	0.00323311	0.00132662	0.0148058	FALSE
rs10760277	9	126093999	C	T	0.61501	-0.0639559	0.009822	7.4e-11	0.00328052	0.0013502	0.0151129	FALSE
rs117176448	8	27261138	C	G	0.903815	-0.102497	0.0161451	2.2e-10	0.00528905	0.00222146	0.0172711	FALSE
rs62251528	3	34705557	C	T	0.399797	-0.0547334	0.0097004	1.7e-08	0.00317756	0.00133753	0.017516	FALSE
rs146144908	15	31905956	C	CTAGAAG	0.530148	-0.0551762	0.00963514	1e-08	0.00312813	0.00132365	0.0181145	FALSE
rs2620030	17	71744761	T	G	0.473192	-0.0580324	0.00988117	4.3e-09	0.00319146	0.00135744	0.0187186	FALSE
3:49959570_CA_C	3	49959570	CA	C	0.476856	-0.139903	0.00962637	7.5e-48	0.00309884	0.00132727	0.0195564	FALSE
rs11134679	5	170623391	A	G	0.315236	-0.0880517	0.0102777	1.1e-17	0.00330474	0.00141557	0.0195661	FALSE
rs73036519	19	45748362	G	C	0.699844	-0.0638778	0.0104738	1.1e-09	0.00333705	0.00143703	0.0202229	FALSE
rs156880	1	16866033	C	T	0.509653	-0.0549389	0.00965951	1.3e-08	-0.00306095	0.00133065	0.0214292	FALSE
rs2749808	20	54149014	T	C	0.663442	-0.0630259	0.0101205	4.7e-10	0.00318577	0.00138929	0.0218428	FALSE
rs7990098	13	96982541	T	G	0.587575	-0.0724464	0.00968961	7.6e-14	0.00303187	0.00133007	0.0226385	FALSE
rs56803094	15	99222509	A	G	0.773357	0.0683654	0.0114358	2.3e-09	-0.00356965	0.00156943	0.0229364	FALSE
rs2354385	2	51841615	C	G	0.80472	0.0670139	0.0119957	2.3e-08	-0.00373415	0.00165162	0.0237652	FALSE
rs113079574	4	147354089	C	T	0.807227	0.0738577	0.0121246	1.1e-09	0.0037706	0.00167032	0.0239822	FALSE
rs16906845	8	138215228	G	A	0.943029	0.114287	0.0205498	2.7e-08	-0.00632065	0.00280362	0.0241674	FALSE
rs1778830	1	156489974	G	A	0.637893	-0.0683156	0.00991037	5.4e-12	-0.00306849	0.00136361	0.0244315	FALSE
rs76700673	17	56109863	T	C	0.920574	-0.102501	0.0177323	7.4e-09	0.00540106	0.00243032	0.0262585	FALSE
rs62020775	15	89960286	T	A	0.858327	0.0758676	0.0137993	3.8e-08	-0.00419504	0.00189644	0.0269629	FALSE
rs3748126	7	76632736	C	G	0.187794	0.121665	0.0126585	7.2e-22	-0.00381854	0.00173611	0.0278441	FALSE
rs35394656	2	211623969	T	C	0.826483	-0.0833438	0.0125458	3.1e-11	0.00373481	0.00173196	0.0310518	FALSE
rs13272399	8	28117085	C	T	0.584753	-0.054925	0.00970969	1.5e-08	0.00287101	0.00133599	0.0316356	FALSE
rs78407319	11	65384129	G	A	0.980162	0.198405	0.0341124	6e-09	-0.00988228	0.004617	0.0323216	FALSE
rs1666329	3	2387815	A	T	0.481321	-0.0526367	0.00956862	3.8e-08	0.00282226	0.00131887	0.0323622	FALSE
rs145869471	16	53662895	G	GGT	0.967918	0.184413	0.027763	3.1e-11	-0.00809563	0.00378865	0.0326135	FALSE
rs9480184	6	155987788	C	T	0.789168	-0.0659014	0.0116971	1.8e-08	0.00344697	0.00161382	0.0326872	FALSE
6:31453448_GA_G	6	31453448	GA	G	0.967706	-0.213437	0.0379668	1.9e-08	-0.0112129	0.00525092	0.0327262	FALSE
6:19781906_GT_G	6	19781906	GT	G	0.689289	0.0586224	0.0103114	1.3e-08	-0.00302338	0.00141878	0.0330913	FALSE
rs149778459	6	51127860	G	A	0.9834	-0.214642	0.0375055	1e-08	0.0108509	0.00513894	0.0347291	FALSE
rs112766007	2	426669	C	T	0.857423	-0.111516	0.0160676	3.9e-12	0.00466897	0.00221424	0.0349781	FALSE
rs201298146	16	90167746	T	C	0.937286	0.11861	0.0201476	3.9e-09	0.00583238	0.00276791	0.0351054	FALSE
rs12537134	7	112982130	A	G	0.566972	0.0854253	0.00962912	7.2e-19	-0.00278651	0.00132266	0.0351397	FALSE
rs538076623	9	27801795	A	AT	0.510416	0.0681709	0.00992806	6.6e-12	-0.00286586	0.00136362	0.0355831	FALSE
rs3840590	7	77827064	G	GA	0.647218	0.0804047	0.0100827	1.5e-15	-0.00291806	0.00138849	0.0355877	FALSE
rs11199266	10	122061612	A	G	0.63925	-0.0577616	0.00995032	6.4e-09	0.00284474	0.00136619	0.0373199	FALSE
rs9791001	5	92508851	T	A	0.722213	0.0670922	0.010614	2.6e-10	-0.00302622	0.00145698	0.0377966	FALSE
rs111260184	12	107713696	G	A	0.496928	-0.0586605	0.00960546	1e-09	-0.00273843	0.00132199	0.038317	FALSE
rs13047416	21	40309436	C	G	0.622945	0.0671238	0.0098841	1.1e-11	-0.00278586	0.0013549	0.0397695	FALSE
rs10869977	9	80457276	A	G	0.436607	-0.0527619	0.00963543	4.4e-08	0.00270918	0.00132291	0.0405704	FALSE
rs1233700	6	28168921	C	G	0.769371	-0.082803	0.0127048	7.2e-11	0.00355478	0.00174333	0.041442	FALSE
12:90221127_TA_T	12	90221127	TA	T	0.746809	0.081536	0.0111393	2.5e-13	0.00311675	0.00153046	0.041702	FALSE
rs55831528	2	554691	G	A	0.974072	0.241341	0.0365334	3.9e-11	-0.0102031	0.00504916	0.043305	FALSE
rs72948836	6	73910108	A	G	0.941103	0.11905	0.0202067	3.8e-09	-0.00563067	0.00278729	0.04337	FALSE
rs2499714	6	34072215	C	T	0.908043	-0.091229	0.0165499	3.5e-08	-0.00456834	0.00227259	0.0444107	FALSE
rs2542615	10	131128952	C	T	0.34222	0.0625061	0.0101322	6.9e-10	-0.00279958	0.00139435	0.0446637	FALSE
rs57655198	16	10201960	G	C	0.63275	-0.055543	0.00989787	2e-08	0.00273382	0.0013621	0.044743	FALSE
rs28399271	15	67710011	G	A	0.736936	0.0988414	0.0108687	9.5e-20	-0.00297778	0.00149176	0.0459178	FALSE
rs144186663	6	51473755	C	CACAGACACCACTTATCAAAACCCCAG	0.416527	-0.0716452	0.00967563	1.3e-13	0.00265828	0.00133213	0.0459874	FALSE
rs2583410	4	102182199	A	C	0.853079	-0.0875036	0.0134503	7.7e-11	0.00369172	0.00185415	0.046475	FALSE
rs10197031	2	105454590	T	C	0.715273	-0.0795475	0.0105292	4.2e-14	0.0028869	0.00145312	0.0469563	FALSE
rs7931311	11	65286516	A	C	0.77746	-0.0837162	0.011593	5.1e-13	0.00315787	0.00159227	0.04734	FALSE
rs4342901	1	202103802	G	A	0.647093	0.0613935	0.0100679	1.1e-09	-0.00274644	0.00138515	0.0473933	FALSE
rs561370891	2	51006393	A	ATGAG	0.517635	0.053592	0.00968388	3.1e-08	-0.00264557	0.00133604	0.0476859	FALSE
rs10139547	14	88390504	G	A	0.737925	-0.068733	0.0108395	2.3e-10	0.00293374	0.00148594	0.0483436	FALSE
5:87969925_CGG_C	5	87969925	CGG	C	0.862561	-0.158346	0.0139947	1.1e-29	0.00378466	0.0019212	0.0488452	FALSE
rs62413401	6	80298032	A	G	0.874845	-0.0791582	0.0144246	4.1e-08	0.0038973	0.00198316	0.0493912	FALSE
rs569235752	1	173599751	G	A	0.972539	0.167927	0.0294415	1.2e-08	-0.00791413	0.00403542	0.0498594	FALSE
rs9395707	6	51572515	G	A	0.677286	-0.0561479	0.0102326	4.1e-08	0.00275895	0.0014071	0.0499097	FALSE
