# Supplementary material for: An evaluation of age-varying genetic effects underlying body-mass index and blood pressure in the UK Biobank
Source: PLoS Genet. 2026 Mar 20;22(3):e1012080. doi: 10.1371/journal.pgen.1012080 (PMC13029756; doi:10.1371/journal.pgen.1012080)
Supplement: S6 Table — (XLSX) [file pgen.1012080.s006.xlsx]

## Sheet: S6_Table
S6 Table: Inclusion 1 set: Subset of PP discovery SNPs with evidence for an age varying genetic effects (Meta-regression P<0.05)
Provided Discvoery GWAS effect estimates (gwas_beta, gwas_se, gwas_pval) & meta-regression interaction estimates (meta_regression_beta, meta_regression_se, meta-regression_pval), and highlighted the SNPs which reached the more stringent Bonferroni corrected significance threshold(0.05/795) (bonf TRUE/FALSE), 13 SNPs overlapped with inclusion 1
SNP	chr	bp	A1	A2	A1FREQ	gwas_beta	gwas_se	gwas_pval	meta_regression_beta	meta_regression_se	meta_regression_pval	bonf	present in inclusion 1
rs62481856	7	106412082	G	A	0.802518	-0.925585	0.033576	2.8e-167	-0.0411898	0.0041616	4.26488e-23	TRUE	FALSE
rs1848050	15	48862043	G	A	0.902115	0.560556	0.0451361	2.1e-35	0.0464651	0.00559523	1.00315e-16	TRUE	FALSE
rs10260816	7	46010100	C	G	0.559766	0.504644	0.0269904	5.2e-78	0.02776	0.00334345	1.017e-16	TRUE	TRUE
rs62258655	3	41932330	G	A	0.162396	-0.631886	0.0362806	6.2e-68	-0.033223	0.00448813	1.33728e-13	TRUE	FALSE
rs3117333	6	29219489	G	A	0.879747	-0.331735	0.0410475	6.4e-16	-0.0321463	0.00509588	2.82135e-10	TRUE	FALSE
rs2523431	6	29484215	G	T	0.878874	-0.295804	0.0409041	4.8e-13	-0.0318051	0.00507617	3.71455e-10	TRUE	FALSE
rs11222084	11	130273230	A	T	0.630679	-0.600108	0.0276775	3e-104	-0.0212045	0.00343122	6.41507e-10	TRUE	FALSE
rs35741362	6	27007687	T	C	0.860833	-0.347895	0.0385463	1.8e-19	-0.0293726	0.00477511	7.69068e-10	TRUE	FALSE
rs7236548	18	43097750	C	A	0.815474	-0.457426	0.0346779	9.9e-40	-0.026244	0.00427803	8.53697e-10	TRUE	FALSE
rs566171073	6	26747550	G	GA	0.878923	-0.346055	0.0418045	1.3e-16	-0.0311185	0.00517677	1.84165e-09	TRUE	FALSE
rs9662255	1	9441949	C	A	0.57602	0.252752	0.0271022	1.1e-20	0.0202047	0.00336404	1.9005e-09	TRUE	FALSE
rs1573296	6	30127805	A	G	0.866759	-0.257656	0.0392579	5.3e-11	-0.028971	0.00486554	2.61149e-09	TRUE	FALSE
rs3130887	6	28944086	G	T	0.882428	-0.315553	0.0414699	2.8e-14	-0.0300885	0.00514679	5.03321e-09	TRUE	FALSE
rs8102624	19	2161443	G	A	0.927569	-0.626387	0.051734	9.6e-34	-0.0364683	0.00635565	9.58392e-09	TRUE	TRUE
rs573455	11	117267884	A	G	0.465814	0.314071	0.0268168	1.1e-31	0.0183526	0.00332653	3.44769e-08	TRUE	TRUE
rs3786130	17	60765043	T	C	0.576578	-0.301748	0.0271264	9.6e-29	-0.0181406	0.00335326	6.30805e-08	TRUE	FALSE
rs3094717	6	30385746	C	G	0.858832	-0.22999	0.0383279	2e-09	-0.0252761	0.0047498	1.02917e-07	TRUE	FALSE
7:46254578_CTT_C	7	46254578	CTT	C	0.246324	-0.239918	0.0311336	1.3e-14	-0.0203366	0.00386085	1.3838e-07	TRUE	FALSE
rs3129973	6	30721143	C	T	0.85224	-0.233683	0.0375891	5.1e-10	-0.0245159	0.00465706	1.40773e-07	TRUE	FALSE
rs12731646	1	169090660	C	T	0.591966	0.251544	0.0272617	2.8e-20	0.0176923	0.0033826	1.69143e-07	TRUE	FALSE
rs1449544	8	76591880	A	C	0.544774	0.231699	0.0269109	7.3e-18	0.0172584	0.00332797	2.15002e-07	TRUE	TRUE
rs42038	7	92243719	C	T	0.700923	0.446794	0.0292434	1.1e-52	0.0186939	0.00362149	2.4439e-07	TRUE	FALSE
rs187229435	11	805953	G	C	0.983842	-0.638837	0.107331	2.6e-09	-0.0688598	0.0133599	2.54711e-07	TRUE	FALSE
rs7500448	16	83045790	A	G	0.74657	0.428715	0.0310381	2.1e-43	0.019423	0.00383836	4.18749e-07	TRUE	TRUE
rs116432905	6	31236039	A	G	0.922265	0.450285	0.0513538	1.8e-18	0.032137	0.00636624	4.46379e-07	TRUE	FALSE
rs9273186	6	32613372	A	T	0.695183	-0.282448	0.0308216	5e-20	-0.0190731	0.003825	6.15027e-07	TRUE	FALSE
rs3740781	11	45255926	C	T	0.261063	-0.273998	0.0306192	3.6e-19	-0.0188008	0.00379704	7.36693e-07	TRUE	TRUE
rs2107595	7	19049388	G	A	0.846374	-0.55923	0.0371542	3.4e-51	-0.0227094	0.0046041	8.12115e-07	TRUE	FALSE
rs11191580	10	104906211	T	C	0.922082	0.606828	0.0498854	4.8e-34	0.0300031	0.00617189	1.16641e-06	TRUE	FALSE
rs3827986	20	19475014	G	A	0.74357	-0.345413	0.0306987	2.3e-29	-0.0180301	0.003799	2.07473e-06	TRUE	FALSE
rs11196205	10	114807047	G	C	0.532912	-0.214861	0.0268453	1.2e-15	-0.0158247	0.00333535	2.08988e-06	TRUE	FALSE
rs2853915	6	31275289	A	C	0.579791	-0.176946	0.0281898	3.5e-10	-0.0165635	0.00349147	2.09542e-06	TRUE	FALSE
rs1800470	19	41858921	G	A	0.371282	0.206944	0.0276935	7.9e-14	0.0161775	0.00342873	2.37916e-06	TRUE	FALSE
6:27602938_CT_C	6	27602938	CT	C	0.592245	-0.269117	0.0282773	1.8e-21	-0.01642	0.0034969	2.65866e-06	TRUE	FALSE
rs11899888	2	56102744	A	G	0.841939	0.318575	0.0368348	5.2e-18	0.0213678	0.004565	2.85781e-06	TRUE	TRUE
rs13191296	6	25684606	C	T	0.905309	-0.366195	0.0462744	2.5e-15	-0.0266521	0.00572785	3.27014e-06	TRUE	FALSE
rs559651197	1	56964310	C	CT	0.899408	0.345544	0.0453082	2.4e-14	0.0256828	0.00561095	4.71091e-06	TRUE	TRUE
rs7742789	6	43345803	C	T	0.70752	-0.250079	0.0293556	1.6e-17	-0.0165558	0.00363315	5.19232e-06	TRUE	TRUE
rs4894535	3	171995605	C	T	0.841745	-0.200777	0.0367482	4.7e-08	-0.0207306	0.0045546	5.32474e-06	TRUE	TRUE
1:150574138_CTTT_C	1	150574138	CTTT	C	0.338625	-0.240319	0.0294241	3.1e-16	-0.0165717	0.00364737	5.5338e-06	TRUE	TRUE
rs10788569	10	89604732	T	C	0.731336	-0.180047	0.0302617	2.7e-09	-0.0168615	0.00374057	6.55231e-06	TRUE	FALSE
rs7226020	17	6473828	T	C	0.564147	-0.297769	0.0276092	4e-27	-0.0153682	0.00342126	7.05685e-06	TRUE	FALSE
rs9337951	10	30317073	G	A	0.655719	-0.28722	0.0288365	2.3e-23	-0.015946	0.00356981	7.93621e-06	TRUE	FALSE
rs7516453	1	15972558	C	G	0.728502	0.208878	0.0301398	4.2e-12	0.0166783	0.00374856	8.6174e-06	TRUE	FALSE
rs4977575	9	22124744	C	G	0.506414	-0.227863	0.0267777	1.7e-17	-0.0147148	0.00331884	9.26176e-06	TRUE	FALSE
rs78378222	17	7571752	T	G	0.987723	1.24151	0.124231	1.6e-23	0.0674595	0.0153117	1.05418e-05	TRUE	TRUE
rs11160546	14	100233353	C	T	0.339124	-0.229314	0.0284381	7.4e-16	-0.0154478	0.0035188	1.13317e-05	TRUE	FALSE
rs4712936	6	25417423	G	T	0.085083	0.388865	0.0479657	5.2e-16	0.0258685	0.0059381	1.32246e-05	TRUE	FALSE
rs11191447	10	104652323	C	T	0.920238	0.545762	0.0493858	2.2e-28	0.0264512	0.00611078	1.50051e-05	TRUE	FALSE
rs2627313	15	81006712	C	T	0.556295	-0.211827	0.0269881	4.2e-15	-0.0142741	0.00333766	1.89691e-05	TRUE	FALSE
rs35114617	19	46325483	T	C	0.645556	0.218158	0.0280261	7e-15	0.0145885	0.00346065	2.49201e-05	TRUE	FALSE
rs4674114	2	217659266	A	G	0.201989	-0.193299	0.0332655	6.2e-09	-0.017166	0.00412069	3.10254e-05	TRUE	TRUE
rs10449752	1	56617947	T	G	0.620937	-0.254226	0.0276004	3.2e-20	-0.0142342	0.00342676	3.26947e-05	TRUE	FALSE
rs9358949	6	26485717	A	C	0.809669	-0.295374	0.0345689	1.3e-17	-0.017651	0.00427771	3.68692e-05	TRUE	FALSE
rs11689667	2	85491365	T	C	0.543831	0.264724	0.0269065	7.7e-23	0.0136739	0.00333344	4.09554e-05	TRUE	FALSE
rs2643826	3	27562988	C	T	0.548233	-0.319332	0.0269601	2.3e-32	-0.0136962	0.00334047	4.13031e-05	TRUE	FALSE
rs16897515	6	27278020	C	A	0.809835	-0.21975	0.0340332	1.1e-10	-0.017099	0.00422146	5.11105e-05	TRUE	FALSE
rs11453584	19	7231786	C	CT	0.416471	-0.257111	0.0273972	6.3e-21	-0.0136624	0.00338512	5.43703e-05	TRUE	FALSE
rs76895963	12	4384844	T	G	0.97948	0.862963	0.104241	1.2e-16	0.0514067	0.0129143	6.8741e-05	FALSE	FALSE
rs17393144	1	9210262	G	A	0.687371	-0.175328	0.0287957	1.1e-09	-0.0141175	0.00357554	7.86933e-05	FALSE	FALSE
rs59084020	14	73302086	G	T	0.51104	0.206837	0.0268258	1.3e-14	0.0130653	0.0033197	8.29574e-05	FALSE	FALSE
rs114697502	12	94677559	C	T	0.915737	0.420744	0.0483248	3.1e-18	0.0234219	0.0059736	8.82165e-05	FALSE	FALSE
rs612496	6	31859947	A	G	0.938326	0.523188	0.0554353	3.8e-21	0.0269318	0.00687513	8.95532e-05	FALSE	FALSE
rs2978456	8	42324765	T	C	0.548608	-0.220579	0.0268889	2.3e-16	-0.01303	0.00333228	9.22019e-05	FALSE	FALSE
rs4980379	11	1888614	C	T	0.636047	-0.364984	0.0278834	3.8e-39	-0.0134925	0.00345514	9.42088e-05	FALSE	FALSE
rs113798317	17	46197097	A	AGCCACTGT	0.201176	-0.268094	0.0334868	1.2e-15	-0.0162023	0.00414962	9.44065e-05	FALSE	FALSE
rs149028628	7	91277889	C	T	0.926726	-0.328616	0.0516865	2e-10	-0.0248764	0.00639491	0.000100235	FALSE	FALSE
rs12184327	1	207978780	A	G	0.672112	0.223552	0.0284413	3.8e-15	0.0133906	0.00352624	0.000146218	FALSE	FALSE
12:57540004_TA_T	12	57540004	TA	T	0.504969	-0.176068	0.0270981	8.2e-11	-0.0126015	0.00335542	0.000172956	FALSE	FALSE
rs1275985	2	26911745	C	T	0.382573	0.270193	0.0275414	1e-22	0.0127728	0.00341682	0.000185344	FALSE	FALSE
rs746442994	19	11258593	AAAAAAAAAAAAAAG	A	0.632223	0.161282	0.0282537	1.1e-08	0.0130512	0.00349499	0.000188266	FALSE	FALSE
rs156737	6	27895213	A	G	0.624164	-0.238898	0.0277023	6.5e-18	-0.0125974	0.00342622	0.000236222	FALSE	FALSE
rs13241670	7	73318286	T	C	0.754791	-0.22373	0.0313861	1e-12	-0.014315	0.00389678	0.000239212	FALSE	FALSE
rs871606	4	54799245	T	C	0.895264	0.621174	0.0436176	5.1e-46	0.0196641	0.0053757	0.000254232	FALSE	FALSE
rs2289125	11	89224453	A	C	0.214152	-0.448443	0.0328295	1.8e-42	-0.014863	0.00406744	0.000258052	FALSE	FALSE
rs4480845	17	1958609	T	C	0.35911	0.27994	0.0281049	2.3e-23	0.0126583	0.00348646	0.000282662	FALSE	FALSE
rs796862623	7	139482003	CT	C	0.804435	0.207494	0.0341606	1.2e-09	0.0153272	0.00422237	0.000283416	FALSE	FALSE
rs11834380	12	50080878	C	A	0.904333	0.341555	0.0457291	8.1e-14	0.0204761	0.00565339	0.000292438	FALSE	FALSE
rs200891678	3	41641062	T	TC	0.957122	0.414273	0.0663357	4.2e-10	0.0296287	0.00820268	0.000303748	FALSE	FALSE
rs4836002	5	122676161	G	A	0.976625	0.672326	0.0888983	3.9e-14	0.0395397	0.0109974	0.000323915	FALSE	FALSE
1:169346528_AT_A	1	169346528	AT	A	0.601268	0.183439	0.0272715	1.7e-11	0.0121519	0.0033843	0.000329835	FALSE	FALSE
rs2623166	8	95263273	C	T	0.875214	-0.32	0.0405142	2.8e-15	-0.017922	0.00501636	0.000353303	FALSE	FALSE
rs3829964	6	36644498	T	C	0.528415	0.186705	0.0267938	3.2e-12	0.0118003	0.00331457	0.000370666	FALSE	FALSE
rs16944911	17	47019923	G	C	0.965812	-0.617808	0.0736425	4.9e-17	-0.032272	0.00910672	0.00039447	FALSE	FALSE
rs1229984	4	100239319	T	C	0.0275506	-0.9	0.0807252	7.2e-29	-0.0353604	0.00999827	0.000405236	FALSE	FALSE
rs4553000	9	34223553	C	T	0.486202	0.171152	0.0267621	1.6e-10	0.0116484	0.00330505	0.00042441	FALSE	FALSE
rs12052878	2	238227594	G	A	0.683663	0.187155	0.028729	7.3e-11	0.0125593	0.0035636	0.00042456	FALSE	FALSE
rs12214383	6	28223731	T	C	0.422694	0.233935	0.0270875	5.8e-18	0.0117832	0.00335148	0.000438413	FALSE	FALSE
rs2744133	6	22392260	A	G	0.721732	0.192478	0.0298445	1.1e-10	0.0129979	0.00369859	0.000440941	FALSE	FALSE
rs148785451	16	30872855	C	T	0.992283	0.919035	0.1601	9.4e-09	0.0695326	0.0197875	0.000441484	FALSE	FALSE
rs956006	15	62808539	C	T	0.673045	0.216118	0.0285274	3.6e-14	0.0123857	0.0035328	0.00045506	FALSE	FALSE
rs35692182	2	23989790	G	GA	0.472995	0.173516	0.0282256	7.9e-10	0.0122519	0.00349745	0.000459899	FALSE	FALSE
rs112682076	1	10357806	G	C	0.989476	0.835384	0.134261	4.9e-10	0.0583466	0.0167704	0.000503001	FALSE	FALSE
rs1061808	6	32136547	T	G	0.373448	-0.310474	0.0276922	3.6e-29	-0.011928	0.00343029	0.000506589	FALSE	FALSE
rs17562391	14	100133250	C	T	0.584724	-0.207886	0.0271892	2.1e-14	-0.0116788	0.00336749	0.000524128	FALSE	FALSE
rs9294987	6	169720237	T	C	0.498081	-0.206616	0.0269239	1.7e-14	-0.0115839	0.0033404	0.0005247	FALSE	FALSE
rs12248718	10	12242326	A	G	0.699614	-0.17424	0.0295282	3.6e-09	-0.0126372	0.0036551	0.000545348	FALSE	FALSE
rs112718063	11	47941723	G	A	0.861876	0.316802	0.0387352	2.9e-16	0.0164763	0.00479816	0.000595004	FALSE	FALSE
rs1486236	2	180739450	C	A	0.628507	0.163209	0.0280205	5.7e-09	0.0118286	0.0034751	0.000664558	FALSE	FALSE
rs72486173	11	55084997	T	C	0.868048	0.255055	0.0395044	1.1e-10	0.016616	0.00489832	0.000693398	FALSE	FALSE
rs2340804	6	159713536	C	G	0.141993	0.488251	0.0382858	3e-37	0.0158804	0.00474273	0.000812875	FALSE	FALSE
rs754760802	1	67005578	GT	G	0.799297	-0.259352	0.0335561	1.1e-14	-0.0139289	0.00416215	0.000818176	FALSE	FALSE
rs182770070	1	10000476	A	T	0.988619	0.746571	0.12676	3.9e-09	0.0530916	0.0158711	0.000822329	FALSE	FALSE
11:51322674_ACTTTT_A	11	51322674	ACTTTT	A	0.867616	0.256455	0.039462	8.1e-11	0.0163541	0.00489232	0.000829352	FALSE	FALSE
rs7822260	8	92192499	A	G	0.319907	-0.213717	0.0287193	1e-13	-0.0117811	0.00355543	0.000921177	FALSE	FALSE
rs202687	11	49180269	T	G	0.857819	0.262118	0.0383105	7.8e-12	0.015725	0.00474922	0.000929415	FALSE	FALSE
rs2059352	2	86427821	G	A	0.654756	0.153368	0.0280975	4.8e-08	0.0115005	0.00348598	0.000970084	FALSE	FALSE
rs139186084	17	7179477	A	AAAAT	0.428979	-0.169458	0.0271386	4.3e-10	-0.0110883	0.00336501	0.000983607	FALSE	FALSE
rs371181880	18	20115552	A	G	0.947932	0.360963	0.060943	3.2e-09	0.0246747	0.00751305	0.00102257	FALSE	FALSE
rs753454265	6	152021803	CTTT	C	0.616807	0.161873	0.0278287	6e-09	0.0113231	0.0034479	0.00102325	FALSE	FALSE
rs56931787	7	99603723	A	T	0.343763	0.163988	0.0285929	9.7e-09	0.0115946	0.00354575	0.00107552	FALSE	FALSE
rs33842	19	34011334	A	G	0.426674	-0.169507	0.0274095	6.2e-10	-0.0110674	0.00339059	0.00109786	FALSE	FALSE
rs8017780	14	103987305	C	A	0.786781	-0.214828	0.0328711	6.3e-11	-0.0132766	0.00407574	0.00112412	FALSE	FALSE
rs376004148	11	48875846	G	T	0.838592	0.300601	0.0370706	5.1e-16	0.0149522	0.00459815	0.00114684	FALSE	FALSE
rs6801957	3	38767315	T	C	0.407214	0.175052	0.027234	1.3e-10	0.0109644	0.00338005	0.00117923	FALSE	FALSE
rs560887	2	169763148	T	C	0.29681	-0.262271	0.0291805	2.5e-19	-0.0117074	0.00361356	0.00119585	FALSE	FALSE
rs56011283	17	46553117	G	A	0.939454	0.381129	0.0563908	1.4e-11	0.0225804	0.00697278	0.00120215	FALSE	FALSE
rs144100339	20	62434922	C	CG	0.766	0.251314	0.031784	2.6e-15	0.0126554	0.0039302	0.0012817	FALSE	FALSE
rs16998955	4	156396739	C	T	0.837004	-0.389781	0.0362765	6.3e-27	-0.0144609	0.00449135	0.00128312	FALSE	FALSE
rs12807950	11	107057190	T	C	0.500484	-0.253627	0.0267674	2.7e-21	-0.0106851	0.00331927	0.0012859	FALSE	FALSE
rs211302	10	32345736	C	G	0.754448	-0.216929	0.0310723	2.9e-12	-0.012399	0.00385209	0.0012874	FALSE	FALSE
rs8023114	14	92391955	G	A	0.638822	0.203084	0.0281366	5.3e-13	0.0111807	0.00348276	0.00132592	FALSE	FALSE
rs11813059	10	31369709	T	G	0.712916	0.257001	0.0297171	5.2e-18	0.0117511	0.00367568	0.00138869	FALSE	FALSE
rs6453400	5	77828816	G	A	0.546209	0.227356	0.0270031	3.8e-17	0.0106842	0.00334723	0.00141308	FALSE	FALSE
rs8090594	18	42514448	A	G	0.533487	-0.168849	0.0268293	3.1e-10	-0.0105801	0.00331753	0.00142695	FALSE	FALSE
rs34756237	6	96854540	T	TA	0.192933	0.243596	0.0340107	7.9e-13	0.0134521	0.00422146	0.00143961	FALSE	FALSE
rs7970350	12	66360164	C	T	0.50551	-0.216405	0.0267562	6.1e-16	-0.010556	0.00331627	0.00145712	FALSE	FALSE
rs11690961	2	46363336	A	C	0.883083	0.367083	0.0415957	1.1e-18	0.0163717	0.00516054	0.00151144	FALSE	FALSE
rs11040359	11	49437005	G	T	0.857044	0.250051	0.0382208	6.1e-11	0.015022	0.00473619	0.00151528	FALSE	FALSE
rs543307500	5	159559407	G	A	0.99446	1.04622	0.185493	1.7e-08	0.0727124	0.0229588	0.00153979	FALSE	FALSE
rs13281337	8	13381591	C	T	0.804415	-0.209848	0.0344428	1.1e-09	-0.013491	0.00426499	0.0015605	FALSE	FALSE
rs12138378	1	176589008	C	T	0.947839	0.486152	0.0601461	6.3e-16	0.0233722	0.00745095	0.00170801	FALSE	FALSE
rs7905471	10	32094004	T	C	0.703734	-0.21147	0.0293586	5.9e-13	-0.011413	0.00363856	0.00170873	FALSE	FALSE
rs11697820	20	2781441	C	T	0.413692	0.197909	0.0273502	4.6e-13	0.0105972	0.00338174	0.00172639	FALSE	FALSE
rs189267552	3	20073193	T	A	0.98743	0.824469	0.121077	9.8e-12	0.0463518	0.014805	0.00174313	FALSE	FALSE
rs35447453	17	40132591	G	A	0.881844	-0.308967	0.0415961	1.1e-13	-0.0160411	0.00513936	0.00180101	FALSE	FALSE
rs34237661	14	94465413	G	A	0.685376	0.206382	0.0290157	1.1e-12	0.0111674	0.00358796	0.00185533	FALSE	FALSE
rs199789579	17	62667105	G	GCTCT	0.284703	-0.21135	0.0315635	2.1e-11	-0.0121468	0.00390814	0.00188307	FALSE	FALSE
rs10770612	12	20230639	A	G	0.8002	0.397546	0.033448	1.4e-32	0.0128448	0.00414423	0.00193892	FALSE	FALSE
rs7956131	12	110340053	A	G	0.925667	0.321569	0.0512944	3.6e-10	0.0196806	0.00635599	0.00195898	FALSE	FALSE
rs10456726	6	56057665	G	A	0.859916	-0.460626	0.0385058	5.6e-33	-0.0147601	0.00478164	0.002023	FALSE	FALSE
rs6040076	20	10658882	G	C	0.494394	0.426642	0.02703	4e-56	0.0102993	0.00334475	0.00207527	FALSE	FALSE
5:179123954_AAT_A	5	179123954	AAT	A	0.163334	0.197854	0.036251	4.8e-08	0.0137444	0.00448692	0.00218977	FALSE	FALSE
rs4733343	8	32360220	T	G	0.263316	-0.195922	0.0303916	1.1e-10	-0.0115099	0.00376337	0.00222521	FALSE	FALSE
rs12056308	7	44239034	G	A	0.821278	-0.220688	0.0349384	2.7e-10	-0.0131891	0.00433011	0.00231977	FALSE	FALSE
rs12421131	11	56034587	A	G	0.891616	0.270586	0.0431048	3.4e-10	0.016208	0.00534251	0.00241503	FALSE	FALSE
rs56303815	10	75800924	A	AT	0.530618	0.283345	0.0269497	7.5e-26	0.0101241	0.0033399	0.00243542	FALSE	FALSE
rs17812022	20	19007099	C	T	0.904147	0.296026	0.0455955	8.4e-11	0.01707	0.00563644	0.00245766	FALSE	FALSE
rs13215954	6	16295038	C	A	0.796889	-0.193818	0.0335339	7.5e-09	-0.0125631	0.00415922	0.00252314	FALSE	FALSE
rs7488780	12	20579392	G	C	0.796142	0.210565	0.0333478	2.7e-10	0.0124717	0.0041318	0.00254051	FALSE	FALSE
rs201118749	11	49717434	C	T	0.838536	0.290856	0.0432923	1.8e-11	0.0161779	0.00537645	0.0026208	FALSE	FALSE
rs1334576	6	7211818	G	A	0.576361	0.16304	0.0270242	1.6e-09	0.0100575	0.00334383	0.0026317	FALSE	FALSE
rs7802307	7	22766433	T	A	0.416923	0.192196	0.0271735	1.5e-12	0.0100852	0.00336609	0.00273447	FALSE	FALSE
rs2240736	17	59485393	C	T	0.265303	-0.253336	0.0303478	7e-17	-0.0112273	0.0037494	0.00274954	FALSE	FALSE
rs76635230	17	45938281	G	C	0.932539	-0.458546	0.0537699	1.5e-17	-0.0197993	0.00663896	0.00286096	FALSE	FALSE
rs151319479	3	41659072	A	C	0.984414	0.661475	0.109888	1.7e-09	0.040576	0.0136305	0.00291214	FALSE	FALSE
rs12943309	17	40726734	C	T	0.0768607	-0.295501	0.0539728	4.4e-08	-0.0198469	0.00668837	0.00300351	FALSE	FALSE
rs9475443	6	55754061	T	C	0.957813	-0.541191	0.066653	4.7e-16	-0.0245833	0.00828743	0.00301372	FALSE	FALSE
rs6720433	2	36705747	C	T	0.413719	-0.156254	0.0274357	1.2e-08	-0.0101204	0.00341182	0.00301431	FALSE	FALSE
rs147303113	19	18524830	A	AAAAC	0.677383	0.17663	0.0290486	1.2e-09	0.0106599	0.0035957	0.00303063	FALSE	FALSE
rs200593837	11	54700697	A	C	0.860678	0.276951	0.0421991	5.3e-11	0.0155005	0.00523547	0.00306975	FALSE	FALSE
rs58321169	6	126868567	C	T	0.731231	0.196838	0.0302384	7.5e-11	0.0110629	0.00374421	0.00313002	FALSE	FALSE
rs77114893	11	56364445	T	A	0.884264	0.257218	0.0426705	1.7e-09	0.0156087	0.00529276	0.00318735	FALSE	FALSE
8:135602725_TCAC_T	8	135602725	TCAC	T	0.995395	1.30236	0.201114	9.4e-11	0.0734743	0.0251108	0.00343351	FALSE	FALSE
rs34154389	13	115039246	C	CAA	0.760798	-0.222972	0.031799	2.4e-12	-0.0114542	0.00392878	0.00355169	FALSE	FALSE
rs35338810	2	43548946	C	T	0.773567	0.18327	0.0319826	1e-08	0.0115519	0.00397447	0.00365462	FALSE	FALSE
rs8121509	20	62712053	T	C	0.5477	0.174692	0.0269331	8.8e-11	0.00965845	0.00332817	0.0037075	FALSE	FALSE
rs74295919	6	30979065	G	A	0.912988	0.279407	0.0474249	3.8e-09	0.0170662	0.00588641	0.00374056	FALSE	FALSE
rs62065796	17	46508156	G	A	0.963783	-0.626517	0.0717755	2.6e-18	-0.0256642	0.00888681	0.00387829	FALSE	FALSE
rs76586925	17	46198168	G	A	0.963687	-0.604178	0.0722436	6.1e-17	-0.0258097	0.00893755	0.00387964	FALSE	FALSE
rs200641754	1	89146660	C	CT	0.612251	-0.246593	0.0275528	3.6e-19	-0.00986793	0.00342077	0.00391777	FALSE	FALSE
rs4648606	1	1584192	G	A	0.287718	-0.266289	0.0296314	2.5e-19	-0.010592	0.00367529	0.00395205	FALSE	FALSE
rs6724998	2	56196423	T	C	0.379403	0.232339	0.0275422	3.3e-17	0.00980571	0.00341591	0.00409698	FALSE	FALSE
rs112728483	21	30132352	T	TTTTCTGGACTTC	0.860587	-0.301194	0.0390246	1.2e-14	-0.0138587	0.00483127	0.00412369	FALSE	FALSE
rs12402006	1	150869829	G	A	0.449201	-0.200016	0.0268273	8.9e-14	-0.00953861	0.00333177	0.00419751	FALSE	FALSE
rs778087883	3	114939868	ACATACT	A	0.480498	0.164162	0.0268267	9.4e-10	0.00951572	0.00332813	0.00424744	FALSE	FALSE
rs182996269	11	55753915	C	T	0.895747	0.28706	0.0446548	1.3e-10	0.0157338	0.00553693	0.00448856	FALSE	FALSE
rs6716732	2	19768098	T	C	0.275341	-0.21418	0.0309214	4.3e-12	-0.0108918	0.00383351	0.00449422	FALSE	FALSE
rs62055086	16	73099892	C	T	0.703979	-0.214096	0.0299541	8.8e-13	-0.0105271	0.00370907	0.00453683	FALSE	FALSE
rs13220350	6	127182820	C	A	0.577356	-0.243002	0.0273211	5.9e-19	-0.0095697	0.00338172	0.00465724	FALSE	FALSE
rs11024268	11	17387982	A	G	0.376783	0.250269	0.0276181	1.3e-19	0.00966658	0.00341959	0.00470124	FALSE	FALSE
17:41294997_GTA_G	17	41294997	GTA	G	0.989583	0.918735	0.161332	1.2e-08	0.0562374	0.0199291	0.00477442	FALSE	FALSE
rs35427	12	115556307	T	G	0.616907	0.239998	0.0281783	1.6e-17	0.00984056	0.00348906	0.00479627	FALSE	FALSE
rs11606091	11	130016152	C	T	0.954237	-0.377808	0.0639354	3.4e-09	-0.0222709	0.00790814	0.00485951	FALSE	FALSE
rs231708	4	2694773	G	C	0.31253	0.244983	0.028875	2.2e-17	0.0100761	0.00357878	0.00487011	FALSE	FALSE
rs17362588	2	179721046	G	A	0.911576	0.286678	0.0469649	1e-09	0.0164241	0.00583777	0.00490182	FALSE	FALSE
rs4881872	11	51578749	C	G	0.188078	-0.237279	0.0352983	1.8e-11	-0.0122881	0.00436886	0.00491324	FALSE	FALSE
rs1470121	3	142625778	G	A	0.63928	0.205705	0.0278594	1.5e-13	0.00968512	0.0034518	0.00501884	FALSE	FALSE
rs721015	7	91925256	G	A	0.55278	0.194308	0.026876	4.8e-13	0.00933705	0.00332862	0.00503041	FALSE	FALSE
rs736345	2	55846146	A	G	0.821513	0.196394	0.0349165	1.9e-08	0.0121667	0.00433875	0.0050441	FALSE	FALSE
rs6920534	6	7519183	T	C	0.900959	0.279898	0.0453819	6.9e-10	0.0157049	0.00560618	0.00508875	FALSE	FALSE
rs74179970	19	11287001	G	A	0.914556	-0.352918	0.04806	2.1e-13	-0.0165625	0.00594035	0.00530117	FALSE	FALSE
rs2358891	2	175558804	G	A	0.760375	-0.222199	0.0317116	2.4e-12	-0.0109522	0.00393228	0.00534928	FALSE	FALSE
rs11846578	14	100672241	T	G	0.593667	0.168155	0.027437	8.9e-10	0.00945317	0.00339904	0.00541706	FALSE	FALSE
rs143961414	6	157821755	G	A	0.980259	-0.528026	0.0966083	4.6e-08	-0.0332562	0.0119579	0.00541764	FALSE	FALSE
rs1047438	5	122682348	A	G	0.291999	0.287011	0.0294393	1.9e-22	0.0101175	0.00364301	0.00548235	FALSE	FALSE
rs75423534	11	55371381	G	A	0.868658	0.282731	0.0435941	8.8e-11	0.0149513	0.00540555	0.00567621	FALSE	FALSE
rs4865414	4	52758294	C	T	0.684256	-0.188438	0.0288286	6.3e-11	-0.00988207	0.00357427	0.00569618	FALSE	FALSE
rs62059712	17	7740170	T	C	0.916956	0.427661	0.0491114	3.1e-18	0.0168304	0.00609495	0.00575606	FALSE	FALSE
rs753023759	20	6655395	AATAAATAAATAT	A	0.51415	-0.179772	0.0269634	2.6e-11	-0.00919664	0.00333236	0.00578369	FALSE	FALSE
rs368792858	11	48388376	G	GTT	0.847798	0.311126	0.0385996	7.6e-16	0.0132045	0.00478575	0.00579556	FALSE	FALSE
rs781470029	3	85053801	CCAGA	C	0.601702	0.17406	0.0274701	2.4e-10	0.00938434	0.00340779	0.00589096	FALSE	FALSE
rs17171703	7	40416317	C	T	0.894835	0.398178	0.0436908	8e-20	0.0149175	0.00541908	0.00590913	FALSE	FALSE
rs75143615	14	98583628	C	T	0.619184	-0.248657	0.0276189	2.2e-19	-0.00937895	0.00341788	0.00606796	FALSE	FALSE
rs72830615	10	122988575	A	G	0.591757	0.188341	0.0272631	4.9e-12	0.00923476	0.00337271	0.00617979	FALSE	FALSE
rs62188141	2	162273891	G	A	0.922202	0.295947	0.0501086	3.5e-09	0.0170325	0.00622265	0.00619677	FALSE	FALSE
rs1531903	11	15668826	C	G	0.170075	-0.202368	0.0357919	1.6e-08	-0.0121357	0.00443708	0.00623662	FALSE	FALSE
rs140590393	10	76198163	T	TA	0.583554	0.26424	0.0274297	5.8e-22	0.00927593	0.00340041	0.0063742	FALSE	FALSE
rs6123471	20	36840156	T	C	0.532709	-0.164773	0.0268634	8.6e-10	-0.0090681	0.00332704	0.00641897	FALSE	FALSE
rs11245859	11	50740158	G	A	0.775764	0.217542	0.0329364	4e-11	0.011111	0.00407741	0.00642958	FALSE	FALSE
rs78799967	11	118266523	C	T	0.974065	0.656757	0.0859497	2.2e-14	0.0289812	0.010674	0.00662533	FALSE	FALSE
rs1934967	10	96741426	C	T	0.776433	-0.209959	0.0322607	7.6e-11	-0.0108428	0.00399562	0.00665444	FALSE	FALSE
rs1047922	18	74070562	T	C	0.845658	-0.279673	0.0370856	4.7e-14	-0.0123807	0.00457404	0.00679488	FALSE	FALSE
rs202150770	5	123078065	A	AG	0.981543	0.690713	0.109367	2.7e-10	0.036418	0.0134568	0.00680416	FALSE	FALSE
rs12668436	7	47548893	T	C	0.752612	-0.192754	0.031011	5.1e-10	-0.0103698	0.00384222	0.00695685	FALSE	FALSE
rs111524356	2	65284156	C	CGTGGATGCAGCA	0.631629	0.288471	0.0278986	4.6e-25	0.00930505	0.00346214	0.00719558	FALSE	FALSE
rs7073663	10	126358094	G	A	0.839227	0.225886	0.0365219	6.2e-10	0.0121408	0.00451734	0.00719675	FALSE	FALSE
rs6696298	1	26121077	C	A	0.466021	0.148235	0.026896	3.6e-08	0.00894444	0.00333346	0.00729153	FALSE	FALSE
4:100224674_GT_G	4	100224674	GT	G	0.61	0.174455	0.0276561	2.8e-10	0.00911318	0.00342467	0.00779004	FALSE	FALSE
rs2175337	2	9298590	C	A	0.384487	-0.178306	0.0275512	9.7e-11	-0.00906585	0.00341352	0.00791042	FALSE	FALSE
rs12825581	12	19928961	A	G	0.613376	0.197672	0.0284082	3.4e-12	0.00933673	0.00351638	0.0079259	FALSE	FALSE
rs72793372	16	30718873	C	T	0.775087	-0.184741	0.0320063	7.8e-09	-0.0104616	0.00394767	0.00804767	FALSE	FALSE
rs752461232	6	82265619	CTTAAG	C	0.683773	-0.165897	0.0287627	8e-09	-0.00944041	0.00356576	0.00810858	FALSE	FALSE
rs3930427	12	69200815	C	G	0.598785	0.161754	0.0273164	3.2e-09	0.00894107	0.003379	0.00814325	FALSE	FALSE
rs538777006	22	45728632	C	CTT	0.750255	-0.176596	0.0312307	1.6e-08	-0.0101941	0.00385839	0.00824053	FALSE	FALSE
rs568546	11	107321156	C	T	0.478683	0.210018	0.0268719	5.5e-15	0.00877714	0.00333178	0.00842938	FALSE	FALSE
rs216210	17	2229067	C	T	0.747454	-0.208859	0.0310209	1.7e-11	-0.0101302	0.00384626	0.00844399	FALSE	FALSE
rs6017285	20	42810195	C	G	0.868616	-0.272031	0.0396744	7.1e-12	-0.0129294	0.00490941	0.00844852	FALSE	FALSE
rs11650511	17	1337960	C	T	0.564456	-0.239254	0.0270458	9.1e-19	-0.00879569	0.0033446	0.00854301	FALSE	FALSE
rs17473424	7	27324369	G	A	0.898677	-0.276203	0.0443231	4.6e-10	-0.0144095	0.00550408	0.00884554	FALSE	FALSE
rs72884332	2	172380348	T	G	0.813763	-0.216739	0.034382	2.9e-10	-0.0111661	0.00426552	0.00885111	FALSE	FALSE
rs12221125	10	97262541	T	C	0.7812	-0.18726	0.0327348	1.1e-08	-0.0105946	0.00404915	0.00888397	FALSE	FALSE
rs9259367	6	29863554	G	A	0.279018	-0.21378	0.0321441	2.9e-11	-0.010374	0.00398896	0.00930363	FALSE	FALSE
rs572474770	3	38676579	T	TA	0.805043	-0.209222	0.0342613	1e-09	-0.011028	0.00424482	0.00937734	FALSE	FALSE
rs587672786	11	50031054	G	GA	0.822997	0.241996	0.0359458	1.7e-11	0.0115409	0.00444905	0.0094864	FALSE	FALSE
rs72787934	2	19872950	A	G	0.898425	-0.2753	0.0443296	5.3e-10	-0.0142308	0.00550281	0.00970699	FALSE	FALSE
rs11105352	12	90026462	G	A	0.830825	0.502183	0.0358952	1.8e-44	0.0114799	0.00445449	0.00996203	FALSE	FALSE
rs7101411	11	50289225	G	C	0.823522	0.226079	0.0350582	1.1e-10	0.0111662	0.00433734	0.0100404	FALSE	FALSE
rs34817085	1	1350601	G	T	0.918182	0.373777	0.049284	3.3e-14	0.015693	0.00609904	0.0100814	FALSE	FALSE
rs686533	1	228119604	A	G	0.474525	0.156717	0.0267494	4.7e-09	0.00851306	0.00330859	0.0100817	FALSE	FALSE
rs604723	11	100610546	T	C	0.27518	-0.31253	0.0301546	3.6e-25	-0.00958645	0.00373153	0.0101981	FALSE	FALSE
rs72912665	18	43069883	T	C	0.859857	0.272503	0.0387625	2.1e-12	0.0122922	0.00479299	0.010329	FALSE	FALSE
rs586320	3	114604017	G	A	0.583841	-0.151509	0.0271569	2.4e-08	-0.00856317	0.00336566	0.0109505	FALSE	FALSE
Affx-52328763	14	58899156	AG	A	0.995558	1.11815	0.201736	3e-08	0.0636983	0.025153	0.0113275	FALSE	FALSE
rs9436458	1	51457656	G	T	0.574784	0.168493	0.0270047	4.4e-10	0.00844947	0.00334717	0.0115908	FALSE	FALSE
rs3744760	17	43195981	T	C	0.731776	-0.335559	0.0302579	1.4e-28	-0.00939623	0.0037309	0.011786	FALSE	FALSE
rs12471927	2	96585613	C	A	0.808041	-0.271841	0.0350142	8.2e-15	-0.0109171	0.00433767	0.011842	FALSE	FALSE
rs869073048	12	54443741	AAAC	A	0.708891	0.263163	0.0297944	1e-18	0.00925096	0.00368406	0.0120363	FALSE	FALSE
rs75023450	16	4281666	C	T	0.782618	-0.198584	0.0325573	1.1e-09	-0.0101119	0.00402885	0.0120771	FALSE	FALSE
22:29032706_ATTAT_A	22	29032706	ATTAT	A	0.931529	0.319024	0.0533228	2.2e-09	0.0165087	0.00658999	0.0122411	FALSE	FALSE
rs10824220	10	76454149	A	C	0.45562	0.219105	0.0269916	4.8e-16	0.00836002	0.00334979	0.0125714	FALSE	FALSE
rs34611819	2	164934709	G	A	0.825922	0.49414	0.0353815	2.5e-44	0.0109377	0.00438964	0.0127135	FALSE	FALSE
rs117870289	21	39983448	C	T	0.985094	-1.11714	0.110191	3.7e-24	-0.0331241	0.0134533	0.0138109	FALSE	FALSE
rs17608766	17	45013271	T	C	0.855112	-0.566023	0.0379776	3.1e-50	-0.0115424	0.00468999	0.013852	FALSE	FALSE
rs62430713	6	143180726	T	C	0.822909	0.232271	0.0350715	3.5e-11	0.0106856	0.00435377	0.014115	FALSE	FALSE
1:89441719_GAA_G	1	89441719	GAA	G	0.621794	-0.214568	0.0277258	1e-14	-0.00844395	0.00344682	0.0142945	FALSE	FALSE
rs8117173	20	32930016	C	A	0.816274	-0.218018	0.0352623	6.3e-10	-0.0106662	0.0043615	0.0144638	FALSE	FALSE
rs10494852	1	204457786	C	T	0.3117	0.172151	0.0288768	2.5e-09	0.00871244	0.00357099	0.0146959	FALSE	FALSE
rs28418670	4	77371434	G	C	0.557781	0.149891	0.0269309	2.6e-08	0.0081289	0.00333706	0.0148529	FALSE	FALSE
rs11398404	5	121881557	A	AT	0.0564301	0.33259	0.0587701	1.5e-08	0.0176515	0.00725406	0.0149606	FALSE	FALSE
rs223408	4	103736345	T	A	0.782491	-0.191825	0.0324975	3.6e-09	-0.00974676	0.00402042	0.0153374	FALSE	FALSE
rs72795925	10	20531420	C	T	0.777803	-0.18661	0.0323143	7.7e-09	-0.00968276	0.00399438	0.0153466	FALSE	FALSE
rs200596062	14	73429222	A	T	0.897238	-0.310452	0.0440786	1.9e-12	-0.0131905	0.00545461	0.0155959	FALSE	FALSE
rs778593	5	140027216	T	C	0.581417	-0.182477	0.0271491	1.8e-11	-0.00814182	0.00336689	0.0155975	FALSE	FALSE
rs13132690	4	54430834	T	C	0.387875	-0.161635	0.0277733	5.9e-09	-0.00829307	0.0034446	0.0160596	FALSE	FALSE
rs28802661	16	65265028	C	T	0.470332	-0.265924	0.0269621	6e-23	-0.00803055	0.00333581	0.0160675	FALSE	FALSE
rs10982007	9	116695205	G	A	0.448522	0.174078	0.026994	1.1e-10	0.00802956	0.00333727	0.016127	FALSE	FALSE
rs113397734	3	42183563	G	A	0.926542	0.437517	0.0513672	1.6e-17	0.0152613	0.00634592	0.0161769	FALSE	FALSE
rs1572982	6	26094367	G	A	0.529744	-0.243161	0.0267639	1e-19	-0.00792194	0.00331222	0.0167689	FALSE	FALSE
rs200457494	4	55087241	C	CA	0.788888	-0.281861	0.0338181	7.8e-17	-0.00999648	0.00418692	0.0169611	FALSE	FALSE
rs34738006	2	95710096	T	C	0.974385	-0.469359	0.085275	3.7e-08	-0.0252012	0.0105818	0.0172395	FALSE	FALSE
rs2764043	6	56035643	A	G	0.998359	-1.86188	0.329991	1.7e-08	-0.0961215	0.0405181	0.0176773	FALSE	FALSE
rs7537765	1	11887303	A	G	0.837351	0.45699	0.0362181	1.7e-36	0.0106293	0.00449408	0.0180216	FALSE	FALSE
rs72931748	11	69825414	A	G	0.911832	0.294781	0.0473527	4.8e-10	0.0138423	0.00586109	0.0181895	FALSE	FALSE
rs117154502	17	45280802	T	G	0.938759	-0.669355	0.0558145	3.9e-33	-0.0162342	0.00689049	0.0184714	FALSE	FALSE
22:28734463_CCAAT_C	22	28734463	CCAAT	C	0.938447	0.327461	0.0569515	8.9e-09	0.0165615	0.00703854	0.0186241	FALSE	FALSE
rs893373	15	93246339	G	A	0.370859	0.158315	0.0280358	1.6e-08	0.00808299	0.00346869	0.0197917	FALSE	FALSE
rs4836373	5	127787610	T	C	0.497389	-0.19379	0.0268078	4.9e-13	-0.00774701	0.00332615	0.0198524	FALSE	FALSE
rs11639335	15	79142307	A	G	0.590306	0.246475	0.0272734	1.6e-19	0.00785827	0.00337901	0.0200393	FALSE	FALSE
rs12889360	14	74222284	G	C	0.727085	0.176016	0.0301513	5.3e-09	0.00867295	0.00373094	0.0200933	FALSE	FALSE
rs115521552	3	153320944	A	G	0.96123	-0.384313	0.0691736	2.8e-08	-0.0199213	0.00857152	0.0201189	FALSE	FALSE
rs72765275	9	127856566	A	G	0.865079	-0.387167	0.0392258	5.6e-23	-0.0112292	0.00486816	0.0210731	FALSE	FALSE
rs12767973	10	19925204	A	G	0.487615	0.175243	0.0268331	6.5e-11	0.00766342	0.0033241	0.0211434	FALSE	FALSE
rs2959322	8	34147154	A	G	0.867699	-0.219176	0.0395287	2.9e-08	-0.0113008	0.00490476	0.0212201	FALSE	FALSE
rs77357563	12	114837349	C	A	0.995079	1.60818	0.191366	4.3e-17	0.0546294	0.0238096	0.0217658	FALSE	FALSE
rs1322639	6	169587103	G	A	0.220117	-0.369163	0.0323233	3.3e-30	-0.00918846	0.00400484	0.021771	FALSE	FALSE
rs2023843	7	27243221	C	T	0.0738913	-0.519425	0.0511334	3e-24	-0.0145266	0.00634404	0.0220324	FALSE	FALSE
rs55983977	3	53240197	A	C	0.593044	0.16811	0.0273185	7.6e-10	0.00773418	0.00338433	0.0222957	FALSE	FALSE
rs760930275	3	27234087	GA	G	0.359402	-0.264645	0.028841	4.5e-20	-0.00814117	0.00357746	0.0228649	FALSE	FALSE
rs55914222	3	128202943	G	C	0.971394	-0.657435	0.0804912	3.1e-16	-0.0227601	0.0100145	0.0230434	FALSE	FALSE
rs10732433	10	21037294	C	T	0.576685	-0.20066	0.0272158	1.7e-13	-0.00765417	0.00336793	0.0230464	FALSE	FALSE
rs365990	14	23861811	A	G	0.629028	0.381545	0.0277042	3.8e-43	0.00776198	0.00342574	0.0234648	FALSE	FALSE
rs1250259	2	216300482	T	A	0.263716	0.360324	0.0304033	2.1e-32	0.00855164	0.00378157	0.0237344	FALSE	FALSE
rs7644453	3	160304184	G	A	0.470606	0.170211	0.0268656	2.4e-10	0.0074957	0.0033242	0.0241402	FALSE	FALSE
rs3807989	7	116186241	A	G	0.409532	0.172632	0.02721	2.2e-10	0.00758921	0.00336862	0.0242645	FALSE	FALSE
rs79010292	1	86808024	G	C	0.951901	0.343578	0.0627768	4.4e-08	0.0176394	0.00783051	0.0242815	FALSE	FALSE
rs1921574	11	130459639	T	C	0.329076	-0.278592	0.028477	1.3e-22	-0.00792715	0.00352418	0.0244894	FALSE	FALSE
rs734780	15	89564958	T	C	0.924277	0.307549	0.0505817	1.2e-09	0.0139903	0.00624438	0.0250611	FALSE	FALSE
rs72932727	2	203649501	G	C	0.870464	-0.291619	0.0400519	3.3e-13	-0.0111066	0.00496724	0.0253536	FALSE	FALSE
8:38021941_TA_T	8	38021941	TA	T	0.748564	-0.16927	0.0309381	4.5e-08	-0.00852806	0.00383516	0.0261718	FALSE	FALSE
rs199700210	12	27960443	A	AT	0.830026	0.260078	0.0367901	1.6e-12	0.0101281	0.00455784	0.0262742	FALSE	FALSE
rs7889	6	31605448	C	G	0.360006	-0.332291	0.0278518	8.2e-33	-0.00766255	0.00344865	0.0262901	FALSE	FALSE
rs7916830	10	103111057	T	C	0.714787	0.171936	0.0296598	6.8e-09	0.00815055	0.00367802	0.0266907	FALSE	FALSE
rs71313932	22	19960198	G	C	0.714943	-0.27309	0.0298176	5.3e-20	-0.0081588	0.00368674	0.0268969	FALSE	FALSE
3:53842691_CCTT_C	3	53842691	CCTT	C	0.994066	-1.11367	0.176079	2.5e-10	-0.0484393	0.0219202	0.027119	FALSE	FALSE
rs59482735	9	123643426	T	TAA	0.330297	0.158389	0.028692	3.4e-08	0.00781522	0.0035562	0.0279753	FALSE	FALSE
rs769089626	12	12889302	AAC	A	0.575012	0.194076	0.0272969	1.2e-12	0.00741898	0.00338389	0.0283479	FALSE	FALSE
rs2580315	16	80830813	T	C	0.917867	0.345263	0.0490545	1.9e-12	0.0132968	0.00606607	0.0283794	FALSE	FALSE
rs4647903	8	38272582	C	A	0.771936	-0.187883	0.0318983	3.9e-09	-0.00865043	0.0039549	0.028723	FALSE	FALSE
rs1991401	17	62502435	A	G	0.687122	0.199097	0.0290508	7.2e-12	0.00782019	0.00359423	0.0295731	FALSE	FALSE
rs73046792	19	49605705	G	A	0.836741	0.285901	0.0362234	3e-15	0.0097411	0.00447888	0.0296381	FALSE	FALSE
rs12507812	4	49116293	A	C	0.373416	0.206245	0.0298159	4.6e-12	0.00802125	0.00369252	0.0298333	FALSE	FALSE
rs74754758	17	40902035	T	C	0.983656	0.719969	0.108206	2.9e-11	0.0292285	0.0134617	0.0299131	FALSE	FALSE
2:162771163_AT_A	2	162771163	AT	A	0.885178	0.235898	0.0431402	4.5e-08	0.0116031	0.00534715	0.0300104	FALSE	FALSE
rs4837817	9	123995163	C	G	0.157173	0.222814	0.0367597	1.3e-09	0.00988538	0.00455683	0.0300558	FALSE	FALSE
rs11039216	11	47406592	C	T	0.466547	-0.248532	0.0268529	2.1e-20	-0.00717351	0.00332811	0.0311281	FALSE	FALSE
rs533106830	18	12662190	G	GA	0.676494	-0.161245	0.028984	2.6e-08	-0.00772271	0.0035846	0.031208	FALSE	FALSE
19:15267142_AAAG_A	19	15267142	AAAG	A	0.228177	-0.294298	0.0319201	3e-20	-0.00848952	0.00394589	0.0314378	FALSE	FALSE
rs9829032	3	85683600	A	G	0.586335	0.155207	0.0274094	1.5e-08	0.00729991	0.0033986	0.0317205	FALSE	FALSE
rs79858408	4	48493237	G	A	0.538544	0.200669	0.0268633	8e-14	0.00713869	0.00332892	0.0319971	FALSE	FALSE
rs2906644	7	99956290	C	G	0.865754	0.252306	0.0402036	3.5e-10	0.010498	0.00497005	0.0346657	FALSE	FALSE
rs34703149	13	110796007	A	AT	0.898521	-0.306833	0.0489305	3.6e-10	-0.01273	0.00604146	0.035108	FALSE	FALSE
rs11868035	17	17715101	G	A	0.706813	-0.16136	0.0295163	4.6e-08	-0.00768809	0.00365294	0.0353237	FALSE	FALSE
11:30312421_GA_G	11	30312421	GA	G	0.726974	-0.22265	0.0299946	1.1e-13	-0.00778701	0.00370957	0.0358019	FALSE	FALSE
rs72851658	11	10334242	T	A	0.891887	-0.2979	0.0434726	7.3e-12	-0.0113209	0.00539489	0.035866	FALSE	FALSE
rs79553110	17	45675925	A	G	0.953652	-0.614664	0.0667771	3.4e-20	-0.0173126	0.00825413	0.035954	FALSE	FALSE
rs12739010	1	178910830	G	C	0.513213	0.147908	0.0268684	3.7e-08	0.00697972	0.00333218	0.0362029	FALSE	FALSE
rs72740636	5	32705952	A	C	0.892579	0.334686	0.0433892	1.2e-14	0.0112416	0.00536848	0.0362608	FALSE	FALSE
rs6842241	4	148400819	C	A	0.858863	-0.306248	0.0384214	1.6e-15	-0.00997651	0.00476537	0.0363007	FALSE	FALSE
rs4632824	5	121243867	C	G	0.369936	0.152773	0.0278128	4e-08	0.007187	0.00344437	0.0369247	FALSE	FALSE
rs71393609	2	165206155	C	CTG	0.84619	0.231833	0.0376479	7.4e-10	0.00973624	0.00466652	0.0369421	FALSE	FALSE
rs72826882	17	42867132	G	A	0.888532	0.246326	0.0427276	8.2e-09	0.0109981	0.00528909	0.0375808	FALSE	FALSE
rs2863731	10	105190575	A	G	0.610405	0.203894	0.0274862	1.2e-13	0.00707353	0.00340348	0.0376796	FALSE	FALSE
rs2125068	10	48434224	C	A	0.236345	0.173315	0.0317426	4.8e-08	0.00815617	0.00392816	0.0378631	FALSE	FALSE
rs7107356	11	47676170	A	G	0.492834	-0.268165	0.0267378	1.1e-23	-0.00686825	0.00331424	0.038233	FALSE	FALSE
rs11405745	19	31867694	A	AT	0.603489	-0.169183	0.0275306	8e-10	-0.00704053	0.00340526	0.0386827	FALSE	FALSE
rs57400569	4	89752276	G	A	0.785364	0.226593	0.0325916	3.6e-12	0.00834071	0.00403765	0.0388538	FALSE	FALSE
rs201137902	7	91537151	T	A	0.530356	-0.194709	0.027511	1.5e-12	-0.00702148	0.00340854	0.0394018	FALSE	FALSE
rs76023379	1	42932991	A	G	0.847202	0.226744	0.0371482	1e-09	0.00948299	0.00461263	0.0397947	FALSE	FALSE
rs7090035	10	100026791	G	C	0.569476	0.180554	0.0270972	2.7e-11	0.00690209	0.00335814	0.0398469	FALSE	FALSE
rs12147852	14	53361875	G	A	0.752412	-0.200158	0.0313002	1.6e-10	-0.007939	0.00387471	0.0404694	FALSE	FALSE
rs2523901	6	31009137	T	C	0.63142	-0.160103	0.0276857	7.3e-09	-0.00698948	0.00343411	0.0418198	FALSE	FALSE
16:24822320_CAG_C	16	24822320	CAG	C	0.803583	0.287269	0.0337864	1.9e-17	0.00847903	0.00417991	0.0425072	FALSE	FALSE
rs9411378	9	136145425	C	A	0.776212	-0.20281	0.0334854	1.4e-09	-0.0083911	0.00414849	0.0431056	FALSE	FALSE
rs61876939	11	9945336	C	T	0.914347	-0.355112	0.0479732	1.3e-13	-0.0120362	0.00595339	0.0432035	FALSE	FALSE
rs140759491	2	55101502	C	T	0.997898	-1.69102	0.301995	2.1e-08	-0.0767931	0.0381335	0.0440311	FALSE	FALSE
rs35341564	8	64632662	A	AT	0.498724	-0.1837	0.0280921	6.2e-11	-0.00692611	0.00347592	0.0463056	FALSE	FALSE
rs34941092	16	50550137	G	A	0.850246	0.219779	0.0375755	4.9e-09	0.009295	0.00466487	0.0463104	FALSE	FALSE
rs547608481	3	124615593	T	TAA	0.547118	0.157886	0.0271798	6.3e-09	0.00670977	0.00336969	0.0464573	FALSE	FALSE
rs7058	2	96917588	T	G	0.465598	0.236497	0.0268411	1.2e-18	0.00660377	0.0033259	0.047082	FALSE	FALSE
rs11783683	8	120436982	C	T	0.77759	-0.601355	0.0321841	6.6e-78	-0.00789852	0.00398107	0.0472535	FALSE	FALSE
rs35312823	3	27605807	C	T	0.975684	-0.573451	0.0868764	4.1e-11	-0.0212557	0.0107693	0.0484119	FALSE	FALSE
rs782359406	5	140340300	CTTATTTTAGTCCA	C	0.478578	0.162235	0.0267962	1.4e-09	0.00654952	0.00332189	0.0486527	FALSE	FALSE
rs112323104	7	25899923	G	GA	0.77966	0.205407	0.0323895	2.3e-10	0.00789526	0.00401344	0.0491595	FALSE	FALSE
6:135117710_TA_T	6	135117710	TA	T	0.444288	0.172766	0.0271548	2e-10	0.00660727	0.00336756	0.0497582	FALSE	FALSE
