# Supplementary material for: An evaluation of age-varying genetic effects underlying body-mass index and blood pressure in the UK Biobank
Source: PLoS Genet. 2026 Mar 20;22(3):e1012080. doi: 10.1371/journal.pgen.1012080 (PMC13029756; doi:10.1371/journal.pgen.1012080)
Supplement: S7 Table — (XLSX) [file pgen.1012080.s007.xlsx]

## Sheet: S7_Table
S7 Table: Inclusion 1 set: Subset of SBP discovery SNPs with evidence for an age varying genetic effects (Meta-regression P<0.05)
Provided Discvoery GWAS effect estimates (gwas_beta, gwas_se, gwas_pval) & meta-regression interaction estimates (meta_regression_beta, meta_regression_se, meta-regression_pval), and highlighted the SNPs which reached the more stringent Bonferroni corrected significance threshold(0.05/888) (bonf TRUE/FALSE), 1 SNP overlapped with inclusion 1
SNP	chr	bp	A1	A2	A1FREQ	gwas_beta	gwas_se	gwas_pval	meta_regression_beta	meta_regression_se	meta_regression_pval	bonf	present in inclusion 1
rs62481856	7	106412082	G	A	0.802518	-0.873131	0.0497938	7.8e-69	-0.0295675	0.0063555	3.28305e-06	TRUE	FALSE
rs4980379	11	1888614	C	T	0.636047	-0.640151	0.0413357	4.3e-54	-0.0222951	0.00527532	2.37564e-05	TRUE	FALSE
1:150574138_CTTT_C	1	150574138	CTTT	C	0.338625	-0.282245	0.0436132	9.7e-11	-0.0233233	0.00556994	2.82226e-05	TRUE	TRUE
rs35427	12	115556307	T	G	0.616907	0.545437	0.0417709	5.7e-39	0.0221941	0.00532774	3.10312e-05	TRUE	FALSE
rs4335411	1	249191706	G	A	0.237098	-0.349769	0.049631	1.8e-12	-0.0252232	0.00634144	6.96403e-05	FALSE	FALSE
rs6485612	11	45330686	C	A	0.71204	0.260421	0.0440067	3.3e-09	0.0223311	0.00561461	6.96988e-05	FALSE	FALSE
rs60259384	1	9439983	T	G	0.434351	-0.251429	0.0404546	5.1e-10	-0.0195165	0.00517062	0.000160325	FALSE	FALSE
rs1870735	7	155744303	C	G	0.452021	0.226387	0.0402195	1.8e-08	0.0193189	0.00513164	0.000166772	FALSE	FALSE
rs2643826	3	27562988	C	T	0.548233	-0.494813	0.0399678	3.3e-35	-0.0188878	0.00510081	0.000213148	FALSE	FALSE
rs2062316	15	81010249	A	G	0.556301	-0.424149	0.0400161	3e-26	-0.0188556	0.00509572	0.000215362	FALSE	FALSE
rs1275985	2	26911745	C	T	0.382573	0.595469	0.0408164	3.3e-48	0.0184592	0.00521695	0.000402702	FALSE	FALSE
rs4775769	15	48939888	T	G	0.0936608	-0.413737	0.0683894	1.5e-09	-0.0305216	0.0087275	0.000470206	FALSE	FALSE
rs543307500	5	159559407	G	A	0.99446	1.72985	0.274935	3.1e-10	0.122476	0.0350887	0.000482144	FALSE	FALSE
13:115004524_AT_A	13	115004524	AT	A	0.767461	-0.407782	0.0471558	5.3e-18	-0.0206233	0.00600009	0.000587853	FALSE	FALSE
rs550126599	19	1839254	C	CAA	0.816737	0.36307	0.0530433	7.7e-12	0.0232435	0.00676501	0.000590715	FALSE	FALSE
rs35692182	2	23989790	G	GA	0.472995	0.228925	0.0418305	4.4e-08	0.0182647	0.00534054	0.000626201	FALSE	FALSE
rs778124	1	56606206	G	A	0.625573	-0.342015	0.0409859	7.1e-17	-0.0177452	0.00524284	0.000712689	FALSE	FALSE
rs148785451	16	30872855	C	T	0.992283	1.61143	0.237429	1.1e-11	0.100948	0.0301987	0.000829398	FALSE	FALSE
rs28694055	3	83087248	C	T	0.810596	0.287982	0.0508563	1.5e-08	0.0215979	0.00649264	0.000879384	FALSE	FALSE
rs2023843	7	27243221	C	T	0.0738913	-0.996569	0.0758318	1.9e-39	-0.031327	0.00968821	0.00122277	FALSE	FALSE
rs77413490	10	89681688	G	T	0.957247	-0.559651	0.098523	1.3e-08	-0.0402258	0.0125496	0.00134897	FALSE	FALSE
rs6708660	2	43752382	T	C	0.595762	0.30376	0.0404686	6.1e-14	0.0164366	0.00516961	0.00147549	FALSE	FALSE
rs142449193	8	102750597	C	T	0.95559	0.53471	0.0977142	4.4e-08	-0.0390336	0.0124436	0.00170772	FALSE	FALSE
rs12731646	1	169090660	C	T	0.591966	0.224049	0.040408	2.9e-08	0.0161708	0.00516581	0.00174593	FALSE	FALSE
3:53842691_CCTT_C	3	53842691	CCTT	C	0.994066	-2.15068	0.261034	1.7e-16	-0.103797	0.0335197	0.00195755	FALSE	FALSE
rs61271980	8	23404015	T	G	0.761044	-0.274561	0.0471722	5.9e-09	-0.0185326	0.00601435	0.00206035	FALSE	FALSE
rs7956131	12	110340053	A	G	0.925667	0.507127	0.0760378	2.6e-11	0.0296799	0.00970392	0.0022241	FALSE	FALSE
rs8756	12	66359752	C	A	0.481874	-0.310885	0.0397329	5.1e-15	-0.0152576	0.00507202	0.00262803	FALSE	FALSE
rs760930275	3	27234087	GA	G	0.359402	-0.354921	0.0427562	1e-16	-0.0163288	0.00546236	0.00279589	FALSE	FALSE
rs7404616	16	49767567	G	A	0.428209	0.261039	0.0402669	9e-11	0.015315	0.00512414	0.0028008	FALSE	FALSE
rs2059352	2	86427821	G	A	0.654756	0.284571	0.0416406	8.3e-12	0.0158685	0.00532289	0.00287144	FALSE	FALSE
rs42032	7	92237426	G	A	0.73715	0.479168	0.0452072	3e-26	0.0171782	0.00576983	0.00290846	FALSE	FALSE
5:122481429_AAT_A	5	122481429	AAT	A	0.614905	-0.402014	0.0410322	1.2e-22	0.0155919	0.00523871	0.00291767	FALSE	FALSE
rs112718063	11	47941723	G	A	0.861876	0.607532	0.057423	3.7e-26	0.0215756	0.00732664	0.00323148	FALSE	FALSE
rs4648759	1	1585317	A	C	0.607378	-0.25632	0.0469954	4.9e-08	-0.0176472	0.00600532	0.00329704	FALSE	FALSE
rs7248104	19	7224431	G	A	0.584776	0.309017	0.0403245	1.8e-14	0.0150658	0.00513126	0.00332378	FALSE	FALSE
rs2823139	21	16576783	G	A	0.662907	-0.258491	0.0423145	1e-09	-0.0157594	0.00538088	0.00340303	FALSE	FALSE
rs13220350	6	127182820	C	A	0.577356	-0.576778	0.0405242	5.7e-46	-0.0150007	0.00516376	0.00367262	FALSE	FALSE
rs17035646	1	10796547	G	A	0.662691	-0.518564	0.0421442	8.6e-35	-0.0155899	0.0053881	0.00381099	FALSE	FALSE
rs7236548	18	43097750	C	A	0.815474	-0.390653	0.0514304	3.1e-14	-0.0188709	0.00653197	0.00386452	FALSE	FALSE
rs10982007	9	116695205	G	A	0.448522	0.253183	0.0400263	2.5e-10	0.0146804	0.00509481	0.0039585	FALSE	FALSE
rs2298359	21	33671140	T	C	0.935137	0.479229	0.0807225	2.9e-09	0.0295618	0.0102661	0.00398249	FALSE	FALSE
rs2974609	5	114430610	A	G	0.500928	-0.320509	0.0397291	7.2e-16	-0.014611	0.00507583	0.00399511	FALSE	FALSE
rs12740492	1	16048951	A	T	0.753751	0.30282	0.0459796	4.5e-11	0.0169241	0.00588975	0.00405977	FALSE	FALSE
rs112028067	2	63788341	G	A	0.775661	-0.260252	0.0475112	4.3e-08	-0.0173467	0.00606657	0.0042446	FALSE	FALSE
rs376004148	11	48875846	G	T	0.838592	0.580779	0.0549553	4.2e-26	0.0199746	0.0070216	0.0044448	FALSE	FALSE
rs2240736	17	59485393	C	T	0.265303	-0.420423	0.0450085	9.5e-21	-0.0162112	0.0057238	0.00462227	FALSE	FALSE
rs28756423	1	1345970	A	G	0.91704	0.445212	0.0739974	1.8e-09	0.0267076	0.00944159	0.00467346	FALSE	FALSE
13:27100226_AC_A	13	27100226	AC	A	0.739504	-0.252794	0.0456508	3.1e-08	-0.0163966	0.00582642	0.00489028	FALSE	FALSE
rs78744936	17	7461343	G	A	0.734169	-0.375305	0.0452534	1.1e-16	-0.016025	0.00576523	0.0054427	FALSE	FALSE
rs8063057	16	53812433	T	C	0.603604	-0.285681	0.040612	2e-12	0.0143226	0.00517234	0.00562149	FALSE	FALSE
11:47456968_ATT_A	11	47456968	ATT	A	0.288463	-0.272721	0.0442085	6.9e-10	-0.0156125	0.0056456	0.00568485	FALSE	FALSE
rs79347271	11	49164368	A	T	0.858666	0.532745	0.0569253	8.1e-21	0.0200241	0.00726761	0.0058648	FALSE	FALSE
rs72810219	2	64410700	C	T	0.823065	-0.302152	0.0521138	6.7e-09	-0.0180817	0.00665964	0.00662527	FALSE	FALSE
rs72151649	17	18176002	A	AT	0.581421	-0.246169	0.0408707	1.7e-09	-0.0141221	0.00520944	0.00671053	FALSE	FALSE
rs7226020	17	6473828	T	C	0.564147	-0.294371	0.040947	6.5e-13	-0.0140802	0.00522349	0.00702695	FALSE	FALSE
rs5418	17	7185092	G	A	0.427045	-0.368246	0.0401681	4.8e-20	-0.0137831	0.00512603	0.0071699	FALSE	FALSE
rs2104224	13	32216399	C	T	0.513656	-0.238152	0.0396999	2e-09	-0.0135823	0.00506393	0.00731479	FALSE	FALSE
rs139037170	13	25252899	T	A	0.882114	-0.389517	0.062175	3.7e-10	-0.021175	0.00793743	0.00763633	FALSE	FALSE
rs3821843	3	53558012	G	A	0.320754	-0.38395	0.0431781	6e-19	-0.0147192	0.00552303	0.00769747	FALSE	FALSE
rs7764523	6	43349795	G	A	0.677947	-0.389421	0.0424206	4.3e-20	-0.0144029	0.00540515	0.00770659	FALSE	FALSE
rs11719824	3	53572623	C	T	0.989218	-1.18356	0.201745	4.4e-09	-0.0684399	0.0258652	0.00814441	FALSE	FALSE
rs117913411	12	48254353	T	A	0.96575	-0.744644	0.110812	1.8e-11	-0.0370848	0.0141599	0.00881904	FALSE	FALSE
rs12294396	11	49418158	T	G	0.85702	0.507548	0.056645	3.2e-19	0.0189035	0.00723055	0.00893861	FALSE	FALSE
rs34070396	4	77408065	T	TA	0.467946	0.277796	0.0398366	3.1e-12	0.0132341	0.00508625	0.0092702	FALSE	FALSE
rs11594736	10	28244438	G	A	0.543289	-0.289824	0.0397608	3.1e-13	-0.013113	0.00506615	0.00964358	FALSE	FALSE
rs742707	20	2777828	G	T	0.424717	0.221309	0.0402977	4e-08	0.0132269	0.00513111	0.0099437	FALSE	FALSE
rs7015858	8	1724307	C	T	0.295394	-0.252946	0.0436796	7e-09	-0.0143248	0.0055663	0.0100677	FALSE	FALSE
rs199696982	7	45987430	G	C	0.549531	0.362757	0.0399714	1.1e-19	0.0130908	0.00509723	0.0102225	FALSE	FALSE
rs1430028	2	37993052	A	G	0.719723	0.25618	0.0443272	7.5e-09	0.0145214	0.0056677	0.0104033	FALSE	FALSE
rs72486173	11	55084997	T	C	0.868048	0.495885	0.0585633	2.5e-17	0.0190024	0.00748151	0.0110877	FALSE	FALSE
rs6112451	20	19516675	G	T	0.219154	0.27064	0.0482347	2e-08	0.0156011	0.00614982	0.011186	FALSE	FALSE
rs4936098	11	130280667	A	G	0.375608	0.414779	0.0412163	8e-24	0.0132831	0.00526107	0.0115766	FALSE	FALSE
rs2289125	11	89224453	A	C	0.214152	-0.29229	0.0486681	1.9e-09	-0.0155186	0.00621114	0.0124716	FALSE	FALSE
rs13328893	11	50272145	C	T	0.854517	0.507791	0.0563125	1.9e-19	0.0179378	0.00718673	0.0125617	FALSE	FALSE
rs61657582	11	50762942	C	CT	0.820886	0.45149	0.0521174	4.6e-18	0.0165308	0.00664351	0.0128368	FALSE	FALSE
rs375456190	6	166178418	A	G	0.936587	0.543122	0.0822415	4e-11	0.0261379	0.0105236	0.0130011	FALSE	FALSE
rs1743259	6	118609205	C	G	0.921874	-0.427057	0.0742649	8.9e-09	-0.023443	0.00944251	0.0130387	FALSE	FALSE
rs11834380	12	50080878	C	A	0.904333	0.438228	0.067788	1e-10	0.0213723	0.00863045	0.0132722	FALSE	FALSE
rs12668436	7	47548893	T	C	0.752612	-0.26147	0.0459899	1.3e-08	-0.0144881	0.00586739	0.0135392	FALSE	FALSE
rs35523245	2	43501585	T	C	0.818947	0.32461	0.0518931	4e-10	0.0162776	0.00663024	0.0140863	FALSE	FALSE
rs10769602	11	49688172	A	T	0.847086	0.517029	0.0564931	5.6e-20	0.0176973	0.00720871	0.0140888	FALSE	FALSE
rs17677603	5	127857493	A	G	0.60739	-0.407106	0.0408102	1.9e-23	-0.012779	0.00521081	0.0141908	FALSE	FALSE
rs11039216	11	47406592	C	T	0.466547	-0.458074	0.039808	1.2e-30	-0.0123726	0.00508147	0.0148978	FALSE	FALSE
rs289034	5	114122165	T	C	0.360471	0.278001	0.041443	2e-11	0.0128259	0.00529531	0.0154301	FALSE	FALSE
rs61999341	11	100665888	G	A	0.977156	-0.738358	0.133349	3.1e-08	-0.0409657	0.0169287	0.0155251	FALSE	FALSE
rs7107356	11	47676170	A	G	0.492834	-0.487212	0.0396374	1e-34	-0.0121776	0.00505943	0.0160877	FALSE	FALSE
rs77694099	14	73398446	G	A	0.897179	-0.456333	0.0654737	3.2e-12	-0.0200774	0.00834164	0.0160891	FALSE	FALSE
rs540369678	10	106805351	A	T	0.990606	-1.75288	0.208913	4.8e-17	-0.0636129	0.0266852	0.0171336	FALSE	FALSE
rs3087777	2	61454059	T	A	0.482741	-0.220421	0.039652	2.7e-08	-0.012012	0.00506597	0.0177347	FALSE	FALSE
rs10282122	7	2529623	C	T	0.334473	0.311806	0.042082	1.3e-13	-0.0127146	0.00537046	0.0179088	FALSE	FALSE
rs11191841	10	105639611	T	C	0.494716	0.29215	0.0397172	1.9e-13	0.0118932	0.00506232	0.0188056	FALSE	FALSE
rs767177098	11	1897968	AAGG	A	0.50087	-0.274449	0.0411182	2.5e-11	-0.0122807	0.00524438	0.0191968	FALSE	FALSE
rs10734607	11	49950098	A	C	0.824524	0.450116	0.0521075	5.7e-18	0.0154918	0.00664162	0.0196729	FALSE	FALSE
rs199518026	11	17368017	T	TC	0.624291	-0.315936	0.0413583	2.2e-14	-0.0122279	0.00527278	0.0203916	FALSE	FALSE
rs76715069	14	98597420	G	C	0.792609	-0.344387	0.0492631	2.7e-12	-0.0145256	0.00627499	0.0206221	FALSE	FALSE
rs751010976	3	53657659	TTTTG	T	0.550785	-0.238295	0.0402422	3.2e-09	-0.0118821	0.00514457	0.0209084	FALSE	FALSE
rs11612002	12	50824232	A	G	0.781521	0.357705	0.0479635	8.8e-14	0.01406	0.00610661	0.0213115	FALSE	FALSE
rs200226996	11	48086529	G	GGGC	0.957897	-0.648103	0.101124	1.5e-10	-0.0297084	0.0129331	0.0216139	FALSE	FALSE
rs79992410	11	55336338	T	C	0.871019	0.493341	0.0591616	7.5e-17	0.0173627	0.00755933	0.0216272	FALSE	FALSE
rs200593837	11	54700697	A	C	0.860678	0.539255	0.0625581	6.7e-18	0.0183436	0.00799603	0.0217857	FALSE	FALSE
rs62169534	2	146897539	T	C	0.550914	0.245482	0.0400627	8.9e-10	0.0117389	0.00512273	0.0219328	FALSE	FALSE
rs4849003	2	126049779	G	A	0.493312	-0.22997	0.0396167	6.4e-09	-0.0115916	0.00506666	0.0221485	FALSE	FALSE
rs1856201	9	33661582	C	A	0.60317	-0.256209	0.0407759	3.3e-10	-0.0118786	0.00519435	0.0222056	FALSE	FALSE
rs77114893	11	56364445	T	A	0.884264	0.479263	0.0632568	3.6e-14	0.0184796	0.00808366	0.0222518	FALSE	FALSE
rs11076856	16	4949815	T	C	0.428175	-0.314867	0.0402714	5.3e-15	-0.011707	0.00512449	0.0223412	FALSE	FALSE
12:111170200_CA_C	12	111170200	CA	C	0.952979	0.552047	0.0978532	1.7e-08	0.0284886	0.0125246	0.0229295	FALSE	FALSE
rs1492027	3	167469955	A	G	0.776445	-0.283752	0.0479107	3.2e-09	-0.0139254	0.00612481	0.02299	FALSE	FALSE
rs995507	11	55677998	G	A	0.869606	0.490208	0.0593623	1.5e-16	0.0172377	0.00758453	0.0230419	FALSE	FALSE
rs369319062	5	87540401	C	CT	0.826716	0.391121	0.0543433	6.1e-13	0.0156194	0.00694196	0.0244488	FALSE	FALSE
rs72895830	11	46823945	T	C	0.885992	-0.457646	0.0626772	2.8e-13	-0.0179983	0.0080008	0.0244771	FALSE	FALSE
rs368792858	11	48388376	G	GTT	0.847798	0.601841	0.057222	7.2e-26	0.016439	0.00730776	0.0244791	FALSE	FALSE
rs9630239	11	51579096	C	T	0.188084	-0.465777	0.0523279	5.5e-19	-0.0149854	0.00667108	0.0246831	FALSE	FALSE
rs2075798	6	31846741	C	A	0.936102	0.517676	0.0808621	1.5e-10	0.023111	0.0103176	0.025093	FALSE	FALSE
rs33842	19	34011334	A	G	0.426674	-0.222596	0.0406449	4.3e-08	-0.0115964	0.00517715	0.0250959	FALSE	FALSE
rs34538877	1	42383670	C	T	0.564553	0.321258	0.0401118	1.2e-15	-0.0113624	0.00512593	0.0266476	FALSE	FALSE
rs11123203	2	114423065	A	G	0.803323	0.319181	0.0497709	1.4e-10	0.0140824	0.00635631	0.026726	FALSE	FALSE
rs1934967	10	96741426	C	T	0.776433	-0.404908	0.0478221	2.5e-17	-0.0135026	0.00609957	0.0268497	FALSE	FALSE
rs550215668	7	27338039	ATTTTTTTTT	A	0.850893	-0.419383	0.0562362	8.8e-14	-0.0158006	0.00718253	0.0278168	FALSE	FALSE
rs57400569	4	89752276	G	A	0.785364	0.325842	0.0483095	1.5e-11	0.0135544	0.0061647	0.0278981	FALSE	FALSE
rs11429078	2	144146660	G	GT	0.818159	-0.301625	0.0519614	6.4e-09	-0.014566	0.00664384	0.0283505	FALSE	FALSE
rs12420650	11	51193615	G	T	0.859259	0.500883	0.0586944	1.4e-17	0.0163007	0.00749774	0.0296992	FALSE	FALSE
rs2229742	21	16339172	G	C	0.896585	-0.403641	0.0653429	6.5e-10	-0.0180499	0.00832945	0.0302349	FALSE	FALSE
rs4806907	19	3093163	T	C	0.548523	0.222761	0.0399156	2.4e-08	0.0110242	0.00508756	0.030243	FALSE	FALSE
rs34941092	16	50550137	G	A	0.850246	0.324719	0.0557247	5.6e-09	0.0153978	0.00712557	0.0307013	FALSE	FALSE
rs11689667	2	85491365	T	C	0.543831	0.259833	0.0398756	7.2e-11	0.0109847	0.00508925	0.0308964	FALSE	FALSE
rs11249244	1	25347711	G	A	0.3751	-0.282138	0.0412894	8.3e-12	-0.0112997	0.00527462	0.0321706	FALSE	FALSE
rs11688389	2	19344983	T	C	0.211936	-0.2672	0.0486792	4e-08	-0.0133063	0.00622096	0.0324395	FALSE	FALSE
rs55989340	14	100635222	G	A	0.264477	0.256877	0.0452191	1.3e-08	0.0122882	0.00576452	0.0330323	FALSE	FALSE
rs12386061	17	60763400	G	C	0.576848	-0.275599	0.0402404	7.4e-12	-0.0108647	0.00512159	0.0338927	FALSE	FALSE
rs2623166	8	95263273	C	T	0.875214	-0.409317	0.0600705	9.5e-12	-0.0162119	0.00765873	0.0342774	FALSE	FALSE
rs56328297	2	180738069	G	A	0.74221	0.252448	0.0454428	2.8e-08	0.0122622	0.00580849	0.0347648	FALSE	FALSE
11:55963066_AGAG_A	11	55963066	AGAG	A	0.893498	0.512976	0.0646868	2.2e-15	0.0174159	0.0082615	0.0350237	FALSE	FALSE
rs4427576	11	122609879	A	T	0.533558	-0.24375	0.0398676	9.7e-10	-0.0106506	0.00508287	0.036137	FALSE	FALSE
rs11771677	7	150050069	A	G	0.676141	0.242292	0.0424369	1.1e-08	0.011348	0.00542165	0.0363404	FALSE	FALSE
rs6789508	3	7489611	G	A	0.51742	-0.230767	0.04035	1.1e-08	0.0107522	0.00515282	0.0369189	FALSE	FALSE
13:30145670_CG_C	13	30145670	CG	C	0.235954	0.33996	0.046877	4.1e-13	0.012336	0.00595292	0.0382418	FALSE	FALSE
rs713143	11	30182858	C	A	0.643104	0.243863	0.0414119	3.9e-09	0.010946	0.00528762	0.0384411	FALSE	FALSE
rs56011283	17	46553117	G	A	0.939454	0.564531	0.0836327	1.5e-11	0.0220166	0.0106466	0.0386446	FALSE	FALSE
8:38262493_CAAACA_C	8	38262493	CAAACA	C	0.771065	-0.305773	0.0472197	9.4e-11	-0.0124477	0.00602927	0.0389662	FALSE	FALSE
12:56472278_CA_C	12	56472278	CA	C	0.314983	-0.248873	0.0442054	1.8e-08	0.0116371	0.0056378	0.0390059	FALSE	FALSE
rs72910075	11	46359645	C	T	0.889522	-0.504739	0.0632717	1.5e-15	-0.0166486	0.00808096	0.0393774	FALSE	FALSE
16:3539896_AC_A	16	3539896	AC	A	0.2616	0.320444	0.0455425	2e-12	0.0119087	0.0058015	0.0401024	FALSE	FALSE
rs73480450	11	56618345	A	G	0.925179	0.424078	0.0756215	2e-08	0.0197211	0.00963946	0.0407691	FALSE	FALSE
rs42089	7	27702940	C	T	0.589819	-0.255578	0.0403678	2.4e-10	-0.0105317	0.0051544	0.0410284	FALSE	FALSE
rs284317	1	10731625	A	G	0.503794	0.222054	0.039832	2.5e-08	0.0103764	0.00508453	0.0412729	FALSE	FALSE
rs6039211	20	8616588	A	G	0.63828	0.374837	0.0414034	1.4e-19	0.0107459	0.00527661	0.0416985	FALSE	FALSE
rs56401299	3	30422563	C	T	0.6415	-0.236082	0.0419941	1.9e-08	-0.0109138	0.00535993	0.0417315	FALSE	FALSE
rs369022452	11	31075791	GA	G	0.59671	0.26124	0.0415329	3.2e-10	0.0107648	0.00529524	0.0420601	FALSE	FALSE
rs4923914	15	42119603	C	T	0.66431	-0.259514	0.0423452	8.9e-10	-0.0109461	0.0054003	0.042668	FALSE	FALSE
rs7852065	9	128462023	T	C	0.588719	0.250197	0.0403318	5.5e-10	0.0103963	0.00514027	0.0431227	FALSE	FALSE
rs7154256	14	75252587	T	C	0.531312	-0.230499	0.0397458	6.7e-09	-0.0101663	0.0050695	0.044922	FALSE	FALSE
rs10883543	10	102552752	G	T	0.110834	-0.693994	0.0634907	8.2e-28	0.0161652	0.00810598	0.0461274	FALSE	FALSE
rs117627418	10	107370555	C	T	0.991485	-1.71525	0.229733	8.2e-14	-0.0584934	0.0293981	0.0466243	FALSE	FALSE
rs368611	5	700002	T	A	0.294863	0.285736	0.0517525	3.4e-08	0.0130698	0.0066033	0.0477844	FALSE	FALSE
rs3802230	8	143992864	C	A	0.458825	0.331199	0.0398473	9.4e-17	0.0100425	0.0050821	0.04815	FALSE	FALSE
rs688906	11	103029516	A	G	0.274217	-0.244582	0.0444974	3.9e-08	-0.0111648	0.00568288	0.0494572	FALSE	FALSE
