# Supplementary material for: An evaluation of age-varying genetic effects underlying body-mass index and blood pressure in the UK Biobank
Source: PLoS Genet. 2026 Mar 20;22(3):e1012080. doi: 10.1371/journal.pgen.1012080 (PMC13029756; doi:10.1371/journal.pgen.1012080)
Supplement: S8 Table — (XLSX) [file pgen.1012080.s008.xlsx]

## Sheet: S8_Table
S8 Table: Inclusion 1 set: Subset of DBP discovery SNPs with evidence for an age varying genetic effects (Meta-regression P<0.05)
Provided Discvoery GWAS effect estimates (gwas_beta, gwas_se, gwas_pval) & meta-regression interaction estimates (meta_regression_beta, meta_regression_se, meta-regression_pval), and highlighted the SNPs which reached the more stringent Bonferroni corrected significance threshold(0.05/888) (bonf TRUE/FALSE), no SNPs overlapped with inclusion 1
SNP	chr	bp	A1	A2	A1FREQ	gwas_beta	gwas_se	gwas_pval	meta_regression_beta	meta_regression_se	meta_regression_pval	bonf
rs12330747	3	41990829	A	C	0.171817	0.373834	0.0308929	1e-33	0.0195449	0.0041275	2.1874e-06	TRUE
rs9766115	6	28594200	A	C	0.744931	0.259259	0.0266008	1.9e-22	0.0156563	0.00356011	1.09394e-05	TRUE
rs568974867	16	53822514	CAAA	C	0.603208	-0.156759	0.0235586	2.9e-11	0.0135702	0.0031492	1.63933e-05	TRUE
rs2854746	7	45960645	G	C	0.598092	-0.15505	0.02361	5.1e-11	-0.0133453	0.00315802	2.38042e-05	TRUE
rs3115631	6	29986324	T	A	0.874493	0.273094	0.0353427	1.1e-14	0.0191438	0.0047335	5.24732e-05	TRUE
rs1264310	6	30873605	C	A	0.851712	0.250286	0.0322552	8.5e-15	0.0172851	0.00431289	6.12953e-05	FALSE
rs13125101	4	81174592	G	A	0.707815	-0.527567	0.0253281	2.4e-96	0.0133601	0.00339344	8.24968e-05	FALSE
rs377436390	6	29052257	T	TTATATAATATAATTATATATAATATAATAA	0.782306	0.234551	0.0280179	5.7e-17	0.01449	0.00375385	0.000113369	FALSE
rs11838776	13	111040681	G	A	0.721087	-0.187975	0.0259225	4.1e-13	-0.0129968	0.00346408	0.000175513	FALSE
rs535777	6	32577633	G	C	0.858205	0.340406	0.0335356	3.3e-24	0.01648	0.00450462	0.000253725	FALSE
rs536647360	6	27300137	C	T	0.661758	0.240124	0.0346398	4.1e-12	0.0169398	0.0046338	0.000256471	FALSE
rs9268219	6	32284108	T	G	0.876543	0.352065	0.0348748	5.8e-24	0.0170231	0.00468307	0.00027796	FALSE
rs115591082	6	32844103	A	G	0.897446	0.336739	0.0378111	5.3e-19	0.0184284	0.00507509	0.000282166	FALSE
rs4335411	1	249191706	G	A	0.237099	-0.180139	0.0287599	3.8e-10	-0.0139865	0.00385665	0.000287169	FALSE
rs35441	12	115553115	C	T	0.61808	0.30049	0.0236285	4.7e-37	0.0114068	0.00316266	0.000310114	FALSE
rs442694	6	29356687	G	T	0.879189	0.241999	0.0351866	6.1e-12	0.0161427	0.00471714	0.000621307	FALSE
rs9262126	6	30596421	G	A	0.856357	0.238217	0.0327046	3.2e-13	0.0148149	0.00437518	0.000708838	FALSE
rs7953894	12	123404966	C	A	0.510868	-0.153978	0.0231162	2.7e-11	-0.010442	0.00309892	0.000752911	FALSE
rs60392867	8	23404016	A	G	0.761725	-0.202472	0.0273791	1.4e-13	-0.012278	0.00366123	0.000797922	FALSE
rs3129817	6	30342753	G	A	0.855612	0.279681	0.0326297	1e-17	0.0146354	0.0043706	0.000812186	FALSE
rs142449193	8	102750597	C	T	0.955591	0.335815	0.0566359	3e-09	-0.0251215	0.00756939	0.000903949	FALSE
rs57786342	14	69260028	G	A	0.796049	-0.160884	0.0286717	2e-08	0.0125822	0.00383068	0.00102135	FALSE
rs10851468	15	48772936	A	G	0.70054	-0.17912	0.0252252	1.2e-12	-0.0104891	0.00337376	0.00187703	FALSE
rs115525024	7	27236559	T	G	0.0734989	-0.481685	0.044348	1.8e-27	-0.0179776	0.00594663	0.00250151	FALSE
7:25964280_AT_A	7	25964280	AT	A	0.576688	-0.177063	0.0233292	3.2e-14	-0.00943169	0.00312008	0.00250363	FALSE
rs55813186	13	72353341	A	G	0.923657	-0.319257	0.0436261	2.5e-13	0.0173061	0.00580106	0.00285184	FALSE
rs13195977	6	26759078	C	A	0.846008	0.211323	0.0317318	2.7e-11	0.0126127	0.00424112	0.00294037	FALSE
9:136149709_AC_A	9	136149709	AC	A	0.819944	0.304285	0.0301928	6.9e-24	0.0118628	0.00404505	0.00336068	FALSE
rs34071855	1	10798489	C	G	0.659759	-0.272651	0.0243279	3.8e-29	-0.00949212	0.00326455	0.00364172	FALSE
rs3800787	7	150713636	G	C	0.627804	0.154891	0.0241768	1.5e-10	-0.00930329	0.00323653	0.00404717	FALSE
rs3821843	3	53558012	G	A	0.320752	-0.188661	0.0250242	4.7e-14	-0.00957153	0.00335875	0.00437562	FALSE
rs62052380	16	73127723	C	T	0.863676	-0.199309	0.035179	1.5e-08	0.0133131	0.00470869	0.00469357	FALSE
rs12631704	3	158177751	A	G	0.75119	-0.179778	0.0265681	1.3e-11	0.0100155	0.00355391	0.00483003	FALSE
rs71602277	4	157714979	T	TA	0.685208	0.143851	0.0248136	6.7e-09	-0.0093566	0.00332036	0.00483319	FALSE
rs11105520	12	90550853	G	T	0.704516	-0.185823	0.0253723	2.4e-13	0.00954872	0.00339582	0.0049249	FALSE
rs13107325	4	103188709	C	T	0.92512	0.542473	0.0437119	2.3e-35	0.0162341	0.00586109	0.00560892	FALSE
rs8045324	16	49762512	G	A	0.393953	0.147489	0.0236992	4.9e-10	0.00872545	0.00316584	0.00584906	FALSE
rs11556924	7	129663496	C	T	0.612085	0.231095	0.0235995	1.2e-22	-0.0086638	0.00315851	0.00608812	FALSE
10:102617719_ACT_A	10	102617719	ACT	A	0.893806	0.343322	0.0378243	1.1e-19	-0.0138818	0.0050645	0.00612516	FALSE
rs3063286	20	10488552	T	TTA	0.465215	0.242056	0.0237047	1.8e-24	0.00867955	0.00317057	0.0061902	FALSE
rs764429222	15	91428521	CT	C	0.672578	-0.381405	0.0245124	1.4e-54	0.00882678	0.00328399	0.00719195	FALSE
7:150218007_ATAGT_A	7	150218007	ATAGT	A	0.766473	0.149747	0.0271998	3.7e-08	-0.00978388	0.00364056	0.00719963	FALSE
3:158438211_CAA_C	3	158438211	CAA	C	0.870057	-0.198078	0.0343123	7.8e-09	0.0123167	0.00459498	0.00735186	FALSE
rs34592089	4	102926923	G	A	0.938392	0.497433	0.0477759	2.2e-25	0.0170711	0.00640793	0.00772062	FALSE
rs167479	19	11526765	G	T	0.527369	0.378246	0.0230442	1.5e-60	-0.00818906	0.00307784	0.00779889	FALSE
rs11105452	12	90279165	A	C	0.727747	-0.249105	0.0259506	8.1e-22	0.0090734	0.00347041	0.00893561	FALSE
rs3943093	1	243458502	C	T	0.67741	-0.295481	0.0245526	2.3e-33	-0.00860133	0.00329376	0.00901714	FALSE
rs36063579	2	146701355	T	A	0.680272	-0.1438	0.0247434	6.2e-09	-0.00864295	0.00331948	0.00922228	FALSE
rs13260	13	110802123	G	T	0.909331	0.3012	0.0403044	7.8e-14	0.0139065	0.00535987	0.00947142	FALSE
rs370490322	4	156484535	ATT	A	0.456025	-0.191674	0.0232748	1.8e-16	0.007998	0.00311554	0.0102545	FALSE
rs6886162	5	122482973	A	G	0.846765	-0.279065	0.0329777	2.6e-17	0.0111789	0.00441459	0.011333	FALSE
rs12511373	4	102666785	C	T	0.892325	0.225148	0.0380477	3.3e-09	0.0128664	0.00510746	0.0117645	FALSE
rs12521097	5	131575338	G	A	0.525186	0.152765	0.0230229	3.2e-11	0.00774543	0.00308256	0.0119825	FALSE
rs199887978	15	41460307	G	GGCT	0.52253	-0.217242	0.0231769	7e-21	0.00766952	0.00310089	0.013386	FALSE
rs4767366	12	116197113	T	C	0.899767	0.275013	0.0386176	1.1e-12	-0.0126916	0.00516697	0.0140375	FALSE
rs75695257	2	145981874	C	T	0.897755	-0.232387	0.0387544	2e-09	0.012758	0.00521974	0.0145182	FALSE
rs11039149	11	47276675	A	G	0.722554	-0.237053	0.0256768	2.7e-20	-0.00839746	0.00343584	0.0145222	FALSE
rs13230519	7	1286217	G	A	0.8406	-0.18955	0.0323614	4.7e-09	-0.0106046	0.00434071	0.0145634	FALSE
rs221798	7	100287495	C	G	0.113115	0.250224	0.0362399	5e-12	0.0117634	0.00484489	0.0151826	FALSE
rs59053029	19	7225866	C	T	0.84794	-0.191316	0.0320524	2.4e-09	-0.0103961	0.00428941	0.0153644	FALSE
rs10282122	7	2529623	C	T	0.33447	0.18718	0.024393	1.7e-14	-0.00787944	0.0032658	0.0158343	FALSE
rs12258967	10	18727959	C	G	0.700719	0.345721	0.0251395	4.9e-43	-0.0080826	0.00336854	0.0164204	FALSE
rs7338758	13	30137828	T	C	0.236318	0.182461	0.027128	1.7e-11	0.00865654	0.00361531	0.0166469	FALSE
rs779562883	6	169592272	T	TG	0.784469	-0.205601	0.0289849	1.3e-12	-0.00925871	0.00387838	0.0169744	FALSE
rs5818851	17	2170655	A	AT	0.659119	0.188876	0.0244805	1.2e-14	-0.00779418	0.00327261	0.0172357	FALSE
rs2836411	21	39819830	C	T	0.647164	-0.214228	0.0243425	1.4e-18	0.00772686	0.00325474	0.0175948	FALSE
rs12203286	6	55994438	C	T	0.900095	0.231545	0.0405497	1.1e-08	0.0127315	0.00544493	0.019375	FALSE
rs7125631	11	1948186	T	C	0.645752	0.147052	0.0241187	1.1e-09	0.00753468	0.00322627	0.0195219	FALSE
rs6708660	2	43752382	T	C	0.595762	0.180439	0.0234466	1.4e-14	0.00721051	0.00314305	0.021784	FALSE
7:69351749_TTG_T	7	69351749	TTG	T	0.784336	-0.183403	0.0288128	1.9e-10	0.00878919	0.00384602	0.0222969	FALSE
rs9790523	4	56448144	G	A	0.732832	0.183399	0.0260459	1.9e-12	0.00789654	0.0034866	0.0235236	FALSE
rs12758407	1	42507013	T	G	0.451293	0.140179	0.0232364	1.6e-09	-0.00701626	0.00311931	0.0244933	FALSE
rs71045793	2	230616197	AAAAATAAAATAAAAT	A	0.860124	0.187503	0.0333414	1.9e-08	-0.0100441	0.00446799	0.0245758	FALSE
13:115004524_AT_A	13	115004524	AT	A	0.76746	-0.186754	0.0273249	8.2e-12	-0.0082006	0.00364887	0.0246122	FALSE
rs12902197	15	51431658	T	A	0.812681	-0.184067	0.0296701	5.5e-10	-0.00888835	0.00396275	0.0248985	FALSE
rs289034	5	114122165	T	C	0.360471	0.173124	0.0240236	5.7e-13	0.00721547	0.00322029	0.0250503	FALSE
rs7304087	12	50882887	T	G	0.653421	-0.210478	0.0241576	3e-18	0.00720716	0.00322881	0.0256054	FALSE
rs679092	2	37980859	G	C	0.300833	-0.176975	0.0259918	9.8e-12	-0.00777113	0.00348605	0.0258001	FALSE
rs11191580	10	104906211	T	C	0.922081	0.499111	0.0428513	2.4e-31	-0.0127103	0.0057205	0.0262913	FALSE
rs28680296	15	42121538	C	G	0.662847	-0.200395	0.0243817	2.1e-16	-0.00721371	0.00326222	0.0270158	FALSE
rs11038784	11	46169659	A	G	0.519585	-0.135145	0.0231476	5.3e-09	0.00684105	0.00309745	0.0272018	FALSE
rs10975462	9	623848	A	G	0.769824	-0.16306	0.0274435	2.8e-09	0.00810632	0.00367108	0.0272333	FALSE
rs150344547	2	145972565	T	TA	0.895227	0.285301	0.0387519	1.8e-13	0.0114603	0.00519046	0.0272478	FALSE
rs12602456	17	4273483	C	T	0.762766	-0.203351	0.0270427	5.5e-14	-0.00798289	0.00361609	0.0272722	FALSE
rs7938342	11	1887806	T	A	0.415626	-0.281383	0.0233821	2.4e-33	-0.00689449	0.00313075	0.0276523	FALSE
20:62349977_AT_A	20	62349977	AT	A	0.841933	-0.265927	0.0322139	1.5e-16	0.00946133	0.00430174	0.027848	FALSE
rs35948647	17	27901537	C	CA	0.724762	-0.145186	0.0258664	2e-08	0.00760804	0.00346263	0.0280072	FALSE
rs8080754	17	62377645	C	T	0.383761	-0.156165	0.0237156	4.6e-11	0.00694672	0.00316934	0.0283902	FALSE
rs76468627	10	116033892	C	T	0.924177	-0.296098	0.0435308	1e-11	0.0127193	0.00581014	0.0285858	FALSE
rs10840457	11	10675738	A	G	0.314129	0.20685	0.0247732	6.8e-17	-0.00723143	0.0033169	0.0292441	FALSE
rs2524080	6	31242089	A	T	0.319345	-0.275618	0.0245654	3.3e-29	-0.00715963	0.00328928	0.0295062	FALSE
rs5010868	1	204550366	A	T	0.286556	-0.170715	0.0254355	1.9e-11	-0.00736293	0.00339562	0.0301311	FALSE
rs7338606	13	110900111	C	T	0.7849	-0.188195	0.0281174	2.2e-11	-0.00811184	0.00376671	0.0312746	FALSE
rs11191447	10	104652323	C	T	0.920237	0.45455	0.0424222	8.7e-27	-0.0121521	0.00566519	0.0319484	FALSE
rs12989633	2	164750846	T	C	0.960146	0.331162	0.0585892	1.6e-08	-0.0168119	0.00785796	0.032397	FALSE
12:56422639_CGTG_C	12	56422639	CGTG	C	0.658853	0.170347	0.0242366	2.1e-12	-0.00694714	0.00324752	0.0324183	FALSE
rs74444983	19	45745607	T	C	0.74063	-0.221679	0.0263959	4.5e-17	0.00749703	0.00352983	0.0336783	FALSE
rs369022452	11	31075791	GA	G	0.596713	0.158801	0.0240762	4.2e-11	0.006821	0.00322005	0.0341506	FALSE
11:47781784_CAG_C	11	47781784	CAG	C	0.9437	-0.27257	0.049878	4.6e-08	0.0141148	0.00667346	0.0344247	FALSE
rs7949708	11	10016601	T	A	0.84064	-0.209395	0.0331361	2.6e-10	0.00936271	0.00443572	0.0347934	FALSE
rs12325242	16	69317807	G	C	0.743216	0.180284	0.0263389	7.7e-12	0.00743753	0.00352444	0.0348349	FALSE
rs142880943	6	26561464	C	T	0.980691	-0.493249	0.0860771	1e-08	-0.0243544	0.0115416	0.0348458	FALSE
rs12093457	1	243207082	C	T	0.661957	-0.23521	0.0244532	6.7e-22	-0.00688473	0.0032816	0.0359068	FALSE
rs604723	11	100610546	T	C	0.275186	-0.456279	0.0259131	2.1e-69	0.00725295	0.00346467	0.036313	FALSE
rs12035750	1	89332099	T	C	0.617361	-0.160494	0.0236442	1.1e-11	0.00663129	0.00317473	0.0367278	FALSE
rs10059884	5	32832474	C	A	0.403792	-0.367361	0.0234346	2.2e-55	0.00650843	0.00313795	0.0380701	FALSE
2:73572338_AT_A	2	73572338	AT	A	0.706743	-0.180023	0.0254029	1.4e-12	0.00705851	0.00340824	0.0383579	FALSE
rs13209599	6	116247394	A	G	0.645756	0.132463	0.0240029	3.4e-08	0.00661101	0.00321289	0.0396236	FALSE
rs34163044	18	51851616	C	A	0.581174	-0.138516	0.0234945	3.7e-09	-0.00641926	0.00313623	0.0406769	FALSE
rs650489	11	30807257	A	G	0.57011	-0.140009	0.0234454	2.3e-09	-0.00641521	0.00314071	0.0410922	FALSE
12:112944750_TTGA_T	12	112944750	TTGA	T	0.71788	0.287259	0.0261072	3.7e-28	-0.00714153	0.00349709	0.0411382	FALSE
rs139555512	3	53901675	G	GC	0.992943	-0.799106	0.143652	2.7e-08	-0.0390986	0.0193188	0.0429842	FALSE
rs7701003	5	157824481	A	G	0.629152	0.259267	0.0237772	1.1e-27	-0.00643159	0.00318501	0.0434526	FALSE
rs540369678	10	106805351	A	T	0.990606	-0.954359	0.121063	3.2e-15	-0.0327725	0.0162384	0.0435693	FALSE
rs3129189	6	29661693	T	G	0.764769	0.210077	0.0270815	8.7e-15	0.0072931	0.003625	0.0442317	FALSE
rs997669	19	30304483	T	C	0.598483	-0.258351	0.0234956	4e-28	-0.00628303	0.00314075	0.0454476	FALSE
rs4075359	8	9487813	T	C	0.374758	0.222141	0.0238201	1.1e-20	-0.00637556	0.00318797	0.0455133	FALSE
rs73164066	3	157828781	T	C	0.679697	-0.149517	0.0247317	1.5e-09	0.00654461	0.00330681	0.0478015	FALSE
rs11636952	15	75114322	T	C	0.308707	0.399319	0.0249721	1.5e-57	-0.00658523	0.00334089	0.0487126	FALSE
rs11853359	15	71621524	G	A	0.666868	0.167518	0.0244111	6.8e-12	0.00642456	0.00326274	0.048945	FALSE
rs4984496	15	96635898	T	G	0.329568	0.1992	0.0245317	4.7e-16	0.00644968	0.00327558	0.0489513	FALSE
rs309148	2	136697371	T	C	0.885282	0.206022	0.0358936	9.5e-09	-0.00944572	0.00479848	0.0490128	FALSE
