# Supplementary material for: An evaluation of age-varying genetic effects underlying body-mass index and blood pressure in the UK Biobank
Source: PLoS Genet. 2026 Mar 20;22(3):e1012080. doi: 10.1371/journal.pgen.1012080 (PMC13029756; doi:10.1371/journal.pgen.1012080)
Supplement: S9 Table — (XLSX) [file pgen.1012080.s009.xlsx]

## Sheet: S9_Table
S9 Table: Inclusion 2 set: Additional SNPs identified with evidence for an age varying genetic effect on BMI (Genome-wide meta-regression P<5x10-05, r2<0.01)
Provided Discvoery GWAS effect estimates (gwas_beta, gwas_se, gwas_pval) & meta-regression interaction estimates (meta_regression_beta, meta_regression_se, meta-regression_pval), and highlighted the SNPs which reached the conventional genome-widen significance threhsold (P<5e-08) (genome_wide_signif TRUE/FALSE)
SNP	chr	bp	A1	A2	A1FREQ	gwas_beta	gwas_se	gwas_pval	meta_regression_beta	meta_regression_se	meta_regression_pval	genome_wide_signif
rs429358	19	45411941	T	C	0.845772	0.112986	0.0132201	1.3e-17	0.00976603	0.00181519	7.44142e-08	FALSE
rs189268208	8	76360637	A	G	0.908465	-0.0364831	0.0166478	0.028	0.0122323	0.00229558	9.89648e-08	FALSE
rs142115876	2	632187	T	TAGAG	0.172714	-0.268338	0.0125747	4.9e-101	0.00915457	0.0017363	1.34602e-07	FALSE
rs112179242	4	118942703	C	T	0.997858	-0.101349	0.107034	0.34	-0.0757022	0.0149334	3.99228e-07	FALSE
rs9266639	6	31347069	C	T	0.719815	-0.0240035	0.010587	0.023	0.0072258	0.00145646	7.00631e-07	FALSE
16:53812770_ATTTT_A	16	53812770	ATTTT	A	0.600243	-0.356081	0.00973919	1.2e-292	0.00662982	0.00133911	7.38668e-07	FALSE
rs116942996	7	67532620	T	A	0.994609	0.00150551	0.0691263	0.98	0.0473438	0.0095751	7.63498e-07	FALSE
rs146056075	10	111854625	T	A	0.998697	-0.0400286	0.135647	0.77	0.0921988	0.0188675	1.02575e-06	FALSE
rs543874	1	177889480	A	G	0.794724	-0.238174	0.0117646	3.9e-91	0.00790147	0.00162216	1.11052e-06	FALSE
rs187941661	13	88526361	G	A	0.997728	0.053737	0.101392	0.6	-0.0671008	0.0138579	1.28509e-06	FALSE
rs117793526	18	5984201	G	A	0.989475	0.0473789	0.0506522	0.35	-0.033187	0.00701661	2.2476e-06	FALSE
rs4842084	9	138935470	G	A	0.526258	-0.00255009	0.0104628	0.81	0.00681116	0.00144153	2.30178e-06	FALSE
rs117132284	15	100149722	T	A	0.983089	-0.0175856	0.0384621	0.65	-0.0251243	0.00533495	2.4847e-06	FALSE
rs183183772	20	62018806	G	A	0.998025	0.102357	0.109638	0.35	-0.0694135	0.0147518	2.53345e-06	FALSE
rs147766536	10	95546311	G	A	0.980226	0.0968656	0.0386791	0.012	-0.0250246	0.00533852	2.76476e-06	FALSE
rs16880601	6	89183666	T	G	0.876221	0.00319993	0.014651	0.83	0.00945815	0.00201857	2.79186e-06	FALSE
rs10462121	5	20815106	G	A	0.0158261	-0.0175118	0.0389208	0.65	-0.0251804	0.00538446	2.91817e-06	FALSE
rs576878131	13	48776078	T	C	0.986951	0.0806484	0.0466846	0.084	-0.0300037	0.00643486	3.12121e-06	FALSE
18:6735554_GT_G	18	6735554	GT	G	0.698404	0.0104808	0.0117946	0.37	-0.00750132	0.00162045	3.67154e-06	FALSE
rs6093784	20	41791170	C	T	0.370622	0.0154204	0.00990108	0.12	0.00624414	0.00135815	4.27549e-06	FALSE
13:80635966_ATAAC_A	13	80635966	ATAAC	A	0.998918	0.164214	0.149042	0.27	0.0933221	0.0203323	4.4357e-06	FALSE
rs146322859	20	46400683	C	T	0.98534	-0.0657567	0.0450284	0.14	-0.0282955	0.00616945	4.50992e-06	FALSE
rs144289675	11	36270427	C	T	0.989629	-0.0678761	0.0513516	0.19	0.0321821	0.00705182	5.02714e-06	FALSE
rs57945375	17	14930717	C	G	0.977407	0.00036238	0.0321562	0.99	0.0201276	0.00442598	5.42635e-06	FALSE
rs200187227	9	90396201	C	T	0.998421	0.0249312	0.125198	0.84	0.0757941	0.0166927	5.61101e-06	FALSE
rs4409472	9	115974258	G	C	0.659435	-0.00601635	0.0102579	0.56	0.0064003	0.00141392	5.9931e-06	FALSE
rs530999356	1	64058227	C	T	0.997334	-0.0442658	0.0956321	0.64	0.0604971	0.013372	6.06362e-06	FALSE
rs140023847	5	4081973	C	T	0.994754	-0.0424561	0.0665874	0.52	-0.0414075	0.0091673	6.27601e-06	FALSE
rs117142945	19	9468528	A	G	0.993478	0.0332837	0.0620776	0.59	-0.038831	0.00861858	6.62186e-06	FALSE
6:162415956_GA_G	6	162415956	GA	G	0.759663	0.0153534	0.0118888	0.2	-0.00736441	0.00163479	6.64375e-06	FALSE
rs139585324	1	222705483	G	A	0.995431	0.0335078	0.07348	0.65	0.0458363	0.010186	6.79746e-06	FALSE
rs138166062	15	57346759	C	T	0.993531	0.036223	0.0626952	0.56	-0.0392205	0.00873184	7.06676e-06	FALSE
rs558413223	4	152996631	G	T	0.995517	0.0204464	0.0737218	0.78	0.0457153	0.0101808	7.11101e-06	FALSE
4:1156796_GT_G	4	1156796	GT	G	0.031509	-0.0501651	0.032017	0.12	0.0196911	0.00438529	7.11395e-06	FALSE
rs13078858	3	106144259	T	C	0.777512	0.0129245	0.0114497	0.26	0.00707523	0.00157758	7.29562e-06	FALSE
rs10991414	9	107685589	T	C	0.86044	0.02931	0.013833	0.034	0.00852044	0.00190132	7.41791e-06	FALSE
rs148968718	9	101772523	G	A	0.988713	-0.0572335	0.0458164	0.21	-0.0281108	0.00627552	7.48416e-06	FALSE
17:65754009_AT_A	17	65754009	AT	A	0.920902	0.0207438	0.0220237	0.35	0.0135311	0.00302102	7.50031e-06	FALSE
rs551592041	7	86749336	G	T	0.99866	0.0324332	0.133354	0.81	-0.0855071	0.0192067	8.5093e-06	FALSE
rs4329750	12	67430924	C	T	0.720513	0.0195855	0.0105975	0.065	-0.00648322	0.0014584	8.77151e-06	FALSE
rs56339616	9	36702887	A	C	0.778592	-0.0058273	0.0114716	0.61	0.00699081	0.00157275	8.79116e-06	FALSE
rs149340295	15	56901953	G	A	0.99376	0.0155727	0.0621601	0.8	-0.0382561	0.00860785	8.81654e-06	FALSE
rs3800326	6	28264717	C	T	0.979551	0.0226375	0.0336049	0.5	-0.0203706	0.0045955	9.30431e-06	FALSE
rs182229373	13	33824397	G	C	0.991757	-0.0315078	0.0546586	0.56	0.0334109	0.00754089	9.39608e-06	FALSE
rs75022421	11	127378008	G	A	0.977143	-0.0341152	0.0337431	0.31	0.02054	0.00463707	9.44411e-06	FALSE
rs115750915	5	41344730	C	A	0.961714	0.0065995	0.0252014	0.79	-0.0153965	0.00347634	9.46987e-06	FALSE
rs113250706	7	17413750	G	C	0.992521	-0.0705987	0.0593397	0.23	-0.036686	0.00829505	9.75018e-06	FALSE
2:25310230_GTA_G	2	25310230	GTA	G	0.570311	0.107001	0.00975972	5.7e-28	-0.00594519	0.00134477	9.82551e-06	FALSE
rs56879823	6	145656063	T	C	0.528001	0.000973412	0.0095983	0.92	0.005829	0.00131931	9.95148e-06	FALSE
rs9530727	13	78698541	G	C	0.859348	-0.018027	0.0137474	0.19	0.00835896	0.00189389	1.01646e-05	FALSE
2:202571258_TTA_T	2	202571258	TTA	T	0.0864559	0.0362285	0.0172426	0.036	-0.010475	0.00237642	1.0438e-05	FALSE
rs2030522	3	188173681	T	A	0.965817	0.0179486	0.0268686	0.5	0.0162304	0.00368385	1.05384e-05	FALSE
rs118152318	8	133120435	G	T	0.989792	-0.0316873	0.0487948	0.52	0.0292364	0.00663775	1.06e-05	FALSE
rs117292623	18	13015389	C	G	0.991606	0.0389546	0.0522936	0.46	0.0316087	0.00718004	1.07109e-05	FALSE
rs140432129	17	10519026	G	A	0.981089	-0.0106214	0.0371011	0.77	-0.0225163	0.00512011	1.09442e-05	FALSE
rs762162505	8	94045705	AG	A	0.88669	0.0373307	0.0150636	0.013	-0.00905814	0.00206887	1.19606e-05	FALSE
rs190531835	9	27243855	A	G	0.995936	-0.0420107	0.077038	0.59	-0.0460181	0.0105337	1.25011e-05	FALSE
rs75541364	13	59820952	G	C	0.993667	0.104809	0.0619603	0.091	-0.0372015	0.00852749	1.28564e-05	FALSE
rs531774742	6	116273426	C	T	0.998691	-0.00587407	0.136282	0.97	-0.0782824	0.0179733	1.32773e-05	FALSE
rs146177441	12	8702258	T	C	0.992805	0.0170326	0.0626285	0.79	-0.0372953	0.00856456	1.33307e-05	FALSE
rs117411517	7	137780563	C	T	0.97162	0.0562739	0.0301961	0.062	-0.0180852	0.00415907	1.37155e-05	FALSE
rs113559598	10	125820859	T	C	0.95092	0.0134483	0.0225176	0.55	-0.0134909	0.00310501	1.39352e-05	FALSE
rs181731171	3	42387603	G	A	0.988602	0.0463012	0.0474039	0.33	0.0279674	0.00643968	1.40563e-05	FALSE
rs138676486	11	102685452	G	GT	0.182146	-0.0179762	0.0128722	0.16	0.00767042	0.00176767	1.4295e-05	FALSE
rs17308548	14	21444615	C	T	0.71185	-0.005282	0.0105589	0.62	-0.00628738	0.00145124	1.47474e-05	FALSE
rs35012723	8	27718096	G	A	0.758918	-0.00145219	0.0111534	0.9	0.0066378	0.00153242	1.48044e-05	FALSE
6:26351504_CA_C	6	26351504	CA	C	0.595804	0.00783675	0.00966753	0.42	0.00575293	0.00132861	1.49094e-05	FALSE
rs564769840	3	183785590	G	A	0.998449	-0.390068	0.124076	0.0017	0.0761207	0.0175962	1.51857e-05	FALSE
rs62636461	9	68419434	T	C	0.81656	-0.0120463	0.0209254	0.56	0.0124461	0.00287732	1.52133e-05	FALSE
rs10157569	1	206801947	C	G	0.816782	0.00671616	0.0122833	0.58	-0.00730234	0.00168873	1.53106e-05	FALSE
rs72709713	4	180989428	A	C	0.922893	-0.0198859	0.0184336	0.28	-0.010927	0.00253202	1.59237e-05	FALSE
rs141224458	6	57915331	C	T	0.991721	-0.0747091	0.0558891	0.18	-0.032975	0.00765869	1.66557e-05	FALSE
rs2178998	21	16239937	T	G	0.173109	0.00598595	0.012626	0.64	0.00745585	0.00173196	1.67093e-05	FALSE
rs9506862	13	23052342	G	A	0.371166	-0.000791141	0.00987227	0.94	-0.00583089	0.00135552	1.6958e-05	FALSE
rs182466123	13	110350351	T	A	0.990201	0.0528043	0.0536273	0.32	0.0319078	0.00742439	1.7258e-05	FALSE
rs506357	20	910743	G	A	0.862949	-0.0272058	0.014	0.052	0.00826047	0.00192251	1.73344e-05	FALSE
rs17384189	2	140855140	G	A	0.925742	-0.0131875	0.018665	0.48	-0.0110066	0.00256427	1.76845e-05	FALSE
rs146406640	13	47677399	C	T	0.987878	0.0123677	0.0445877	0.78	-0.0261396	0.00609307	1.7863e-05	FALSE
rs753043770	13	65292971	T	TA	0.998851	0.0866068	0.146358	0.55	-0.0858799	0.0200214	1.79151e-05	FALSE
rs190234760	2	159726358	A	G	0.996013	-0.0120416	0.0790849	0.88	0.0459022	0.0107017	1.79293e-05	FALSE
rs75846541	18	62788767	G	A	0.97074	-0.0177578	0.0287766	0.54	-0.0168291	0.00392804	1.83265e-05	FALSE
rs72695682	4	185733970	C	T	0.952281	0.036949	0.0222261	0.096	-0.0130569	0.00304905	1.8499e-05	FALSE
rs77096789	22	48959446	G	A	0.915097	0.00265432	0.0172445	0.88	-0.0101544	0.00237277	1.87262e-05	FALSE
rs7549896	1	5642705	T	G	0.837901	0.00332079	0.0128996	0.8	0.00758851	0.00177573	1.92476e-05	FALSE
rs78979507	13	61279392	A	G	0.962885	0.0260428	0.0272506	0.34	-0.0160746	0.00376203	1.9298e-05	FALSE
rs951973	3	34765770	C	T	0.85555	0.0192397	0.0135492	0.16	-0.00795253	0.00186357	1.97796e-05	FALSE
rs17501218	2	71308812	G	A	0.841749	0.00434294	0.0130128	0.74	-0.00765335	0.00179351	1.97904e-05	FALSE
rs777318994	6	83912267	T	G	0.998987	-0.0964405	0.152285	0.53	-0.0850475	0.0199626	2.0411e-05	FALSE
rs112789089	12	50278752	G	A	0.962415	0.00955453	0.0259945	0.71	0.0151865	0.00356523	2.04781e-05	FALSE
rs11830785	12	30099164	T	C	0.998784	0.0632692	0.138674	0.65	-0.0795017	0.0186998	2.12362e-05	FALSE
rs7520145	1	25380023	C	T	0.71418	0.0243741	0.0105292	0.021	-0.00617067	0.00145212	2.14323e-05	FALSE
rs148750587	11	106244786	T	G	0.993246	0.0286525	0.0622963	0.65	-0.0360025	0.00848136	2.18691e-05	FALSE
rs188075919	5	107210142	T	C	0.998338	0.0162633	0.119168	0.89	-0.0687568	0.0162097	2.21828e-05	FALSE
rs181936820	14	95930731	C	A	0.994164	0.00243096	0.0658824	0.97	0.0376836	0.00888768	2.23537e-05	FALSE
rs4685677	3	3710015	C	G	0.908102	0.00799938	0.0164829	0.63	-0.00963314	0.0022726	2.24694e-05	FALSE
rs4281770	17	63338093	C	A	0.846127	-0.000419106	0.0133381	0.97	-0.00774333	0.00182702	2.25285e-05	FALSE
rs154684	5	151441958	C	T	0.866784	-0.00446401	0.0188515	0.81	-0.0109534	0.00258455	2.25511e-05	FALSE
rs73668782	8	20409506	C	A	0.93968	0.0302092	0.0202414	0.14	-0.0117927	0.00278358	2.2702e-05	FALSE
rs7329327	13	29891513	T	C	0.678881	-0.017792	0.01022	0.082	0.00593561	0.00140179	2.29255e-05	FALSE
rs115083454	4	190380748	C	T	0.992285	-0.00395772	0.0595975	0.95	0.034936	0.00825732	2.32739e-05	FALSE
rs117776868	16	84741219	T	C	0.990671	-0.0874811	0.0500094	0.08	0.0289616	0.00684658	2.33602e-05	FALSE
rs6065094	20	37453194	A	G	0.324138	0.0266388	0.0101949	0.009	-0.00591225	0.00139811	2.35016e-05	FALSE
rs148413435	13	88260793	T	A	0.998274	0.052279	0.120107	0.66	-0.0701649	0.0165978	2.36458e-05	FALSE
rs111791996	21	41266327	T	C	0.994247	0.0410174	0.069755	0.56	0.040423	0.00956551	2.37972e-05	FALSE
rs757322887	11	7493284	A	AG	0.946679	-0.00863272	0.02706	0.75	-0.01573	0.0037228	2.38594e-05	FALSE
rs71499975	9	99710801	G	A	0.992294	0.0559013	0.0561748	0.32	-0.0328693	0.00778265	2.40645e-05	FALSE
5:158544272_ATAGT_A	5	158544272	ATAGT	A	0.994152	-0.10769	0.0658682	0.1	-0.0378958	0.0089765	2.42503e-05	FALSE
rs141892743	2	5340860	A	C	0.996868	-0.0871462	0.0887651	0.33	-0.0527507	0.012499	2.43882e-05	FALSE
rs62260071	3	35125830	A	T	0.769211	0.0209537	0.0112832	0.063	-0.00655301	0.00155517	2.51219e-05	FALSE
rs34152417	2	219706427	A	G	0.991181	-0.0622399	0.0530575	0.24	0.0307544	0.00729946	2.51733e-05	FALSE
rs138251904	8	15999462	A	T	0.992058	-0.0317341	0.0555328	0.57	-0.03219	0.00764131	2.52416e-05	FALSE
rs182517405	14	95317039	G	C	0.99484	0.0394341	0.0726884	0.59	0.0421308	0.0100185	2.60722e-05	FALSE
rs77331928	2	127786053	G	A	0.872879	-0.00207295	0.0142539	0.88	-0.00825964	0.00196606	2.65615e-05	FALSE
rs748171007	13	57985282	TA	T	0.97862	0.0352498	0.0335474	0.29	0.0193671	0.00461385	2.69758e-05	FALSE
rs368156148	12	124747322	T	C	0.979561	0.0196042	0.041658	0.64	-0.0241031	0.00574271	2.70284e-05	FALSE
rs116312062	6	32527045	T	G	0.867444	-0.0799456	0.0150248	1e-07	0.00871614	0.00207768	2.72723e-05	FALSE
rs114800626	5	98251125	T	C	0.996793	-0.0380802	0.0877854	0.66	0.0507467	0.0121027	2.75266e-05	FALSE
19:6715799_AT_A	19	6715799	AT	A	0.894337	-0.00280539	0.0158153	0.86	-0.0090802	0.00216647	2.77437e-05	FALSE
rs72831003	10	65020995	C	T	0.992788	-0.0113999	0.0585286	0.85	0.0339325	0.00809687	2.77954e-05	FALSE
rs182741664	18	29258615	C	T	0.965057	-0.0368525	0.0259599	0.16	0.0149635	0.003571	2.78594e-05	FALSE
rs149995910	16	47809694	A	G	0.998267	0.0230637	0.118945	0.85	-0.0684785	0.0163427	2.78764e-05	FALSE
rs146133365	15	70053242	C	T	0.994974	-0.0204055	0.0683329	0.77	-0.0394166	0.00941159	2.8131e-05	FALSE
rs117718196	16	5693834	C	T	0.966554	-0.00169925	0.0265239	0.95	-0.0152881	0.00365684	2.90631e-05	FALSE
rs11770600	7	1867179	G	C	0.871653	0.101551	0.0146178	3.7e-12	-0.00837119	0.00200435	2.96013e-05	FALSE
rs9277919	6	33125484	C	T	0.680047	-0.00600303	0.0102942	0.56	-0.00591515	0.0014165	2.96832e-05	FALSE
rs57252299	1	149997174	G	A	0.870408	-0.0366461	0.0144098	0.011	0.00827075	0.00198124	2.9861e-05	FALSE
rs72870713	2	165857639	A	T	0.967027	-0.0609492	0.0282293	0.031	-0.0162417	0.0038935	3.026e-05	FALSE
rs185775573	7	157057800	T	C	0.996262	-0.154312	0.0822347	0.061	0.0470182	0.011272	3.02935e-05	FALSE
rs61833523	1	236279221	C	T	0.932879	-0.0230004	0.0194206	0.24	0.0111782	0.00268248	3.08492e-05	FALSE
rs563967825	9	7007895	A	C	0.997454	0.0971848	0.0985001	0.32	-0.0574063	0.0137799	3.10045e-05	FALSE
rs62405439	6	50847486	C	A	0.830548	-0.19056	0.0126804	4.8e-51	0.00727169	0.00174678	3.14223e-05	FALSE
rs117799223	11	35621927	T	C	0.995517	-0.0390896	0.0737289	0.6	0.0434316	0.010447	3.21974e-05	FALSE
rs189761561	1	119023519	G	A	0.997236	0.0466682	0.093787	0.62	0.0537633	0.012938	3.24655e-05	FALSE
rs12219509	10	85126515	A	C	0.981958	-0.0397776	0.0358004	0.27	0.0205417	0.00494361	3.25e-05	FALSE
rs2172996	8	107009328	C	T	0.868393	-0.0201186	0.0141943	0.16	0.00813448	0.00195786	3.25593e-05	FALSE
rs3823780	7	77815169	A	G	0.481952	0.0275923	0.00954383	0.0038	-0.00545917	0.0013147	3.29012e-05	FALSE
rs62176012	2	180201336	C	T	0.959524	0.00254798	0.0243059	0.92	-0.0138506	0.00333817	3.33719e-05	FALSE
rs2211656	10	62256593	G	C	0.861892	0.0467129	0.0139102	0.00078	0.00792647	0.0019105	3.34076e-05	FALSE
rs115963823	5	107912447	C	T	0.971993	-0.043261	0.0293011	0.14	0.0166224	0.00400923	3.38265e-05	FALSE
rs187401713	2	160049245	C	T	0.996159	-0.0292731	0.0785491	0.71	0.0443585	0.0107009	3.39336e-05	FALSE
rs556188862	2	222302477	CA	C	0.864516	-0.0326902	0.0167767	0.051	0.00958655	0.00231348	3.41619e-05	FALSE
rs115384216	3	125315488	C	T	0.973572	0.0374963	0.0304931	0.22	-0.0173495	0.00419059	3.4715e-05	FALSE
rs529780979	8	118987044	A	AT	0.997485	0.0538741	0.0996877	0.59	0.0573833	0.0138642	3.48909e-05	FALSE
rs143953518	17	33276528	G	GAGGA	0.740332	0.0280036	0.0115657	0.015	-0.00657196	0.00158794	3.49343e-05	FALSE
rs1690799	6	34237396	T	C	0.141816	0.0751437	0.01368	4e-08	0.00776596	0.00187646	3.49411e-05	FALSE
rs113632426	19	17430955	C	T	0.990416	0.0345071	0.0495002	0.49	0.0282126	0.00681761	3.50038e-05	FALSE
rs2777798	9	107557865	A	G	0.0978249	-0.0113762	0.0160577	0.48	0.00913032	0.00220661	3.50798e-05	FALSE
rs9996766	4	166448836	G	A	0.675913	0.00874749	0.0102029	0.39	-0.00579949	0.00140261	3.55286e-05	FALSE
rs76488513	4	5147693	A	G	0.989199	-0.000891342	0.0470651	0.98	-0.0267391	0.00646899	3.57382e-05	FALSE
rs143631727	12	117141635	G	A	0.992516	0.017448	0.056526	0.76	0.0322503	0.00780542	3.59966e-05	FALSE
rs11180718	12	76244216	C	T	0.919999	0.00270084	0.0175537	0.88	-0.00994664	0.00240887	3.6406e-05	FALSE
rs112615389	18	1360102	A	C	0.991708	-0.0406579	0.0557065	0.47	-0.0315701	0.00764612	3.64499e-05	FALSE
rs192944843	20	41101050	C	T	0.998026	-0.0703637	0.10749	0.51	0.0603022	0.014613	3.68152e-05	FALSE
rs113306421	7	80867092	A	C	0.520953	0.00399273	0.0104156	0.7	-0.00590609	0.00143181	3.70883e-05	FALSE
rs144505779	14	96428441	C	T	0.988493	-0.0271139	0.0483675	0.58	-0.0272066	0.00659768	3.72892e-05	FALSE
rs189788413	12	99651684	C	T	0.998982	0.393529	0.156449	0.012	-0.0871869	0.0211458	3.73751e-05	FALSE
rs377427206	20	34208752	A	G	0.998952	0.090928	0.154356	0.56	-0.0875618	0.0212601	3.81187e-05	FALSE
rs75759684	1	165418597	T	C	0.987587	0.0193183	0.0437962	0.66	0.0250191	0.00607798	3.84916e-05	FALSE
rs187154629	8	48476688	T	G	0.949096	0.0384791	0.0229025	0.093	-0.0129778	0.00315427	3.88249e-05	FALSE
rs75046108	13	104650104	A	T	0.974709	0.0591961	0.0330031	0.073	-0.0185965	0.00452275	3.92647e-05	FALSE
rs115858386	5	105344781	A	T	0.995408	0.0105267	0.072419	0.88	0.0404327	0.00984506	4.00993e-05	FALSE
rs183670903	8	26293347	G	A	0.993509	0.0396962	0.06275	0.53	0.0354034	0.00862079	4.01274e-05	FALSE
rs7580476	2	29683558	C	T	0.755644	0.0341429	0.0110951	0.0021	-0.0062696	0.00152906	4.12649e-05	FALSE
rs2116942	19	10334663	T	G	0.395413	-0.00919738	0.0099743	0.36	-0.00561791	0.00137037	4.13924e-05	FALSE
rs140288804	6	57621067	A	T	0.992107	-0.0916036	0.057153	0.11	-0.0320472	0.00781727	4.13984e-05	FALSE
rs12143120	1	230883466	C	T	0.588072	-0.00189886	0.00966657	0.84	0.00546257	0.00133295	4.1655e-05	FALSE
rs754256569	2	240026727	C	T	0.998996	0.297556	0.157148	0.058	-0.0866627	0.0211712	4.25058e-05	FALSE
rs573396033	7	97795389	C	T	0.993836	0.0329868	0.0675363	0.63	-0.038101	0.0093152	4.31001e-05	FALSE
rs73579441	8	49024059	T	C	0.945948	0.0409787	0.0217623	0.06	-0.0122456	0.00299414	4.31628e-05	FALSE
rs17397323	8	102525593	C	A	0.891736	-0.0280349	0.0153389	0.068	0.00859899	0.00210323	4.34245e-05	FALSE
rs145351368	6	131769442	G	C	0.991733	-0.0397226	0.0565199	0.48	-0.0321586	0.00786592	4.34468e-05	FALSE
rs115311531	1	87843008	G	C	0.967472	-0.00883778	0.0292703	0.76	-0.0165085	0.00404121	4.40713e-05	FALSE
rs150301337	8	129998117	A	G	0.992676	-0.0213932	0.0566056	0.71	-0.0320312	0.00784424	4.43798e-05	FALSE
rs113027183	11	100290905	C	T	0.988308	-0.0127102	0.0442751	0.77	0.0250085	0.00612794	4.48315e-05	FALSE
rs115978117	3	133768085	C	T	0.975633	-0.0327394	0.0312069	0.29	0.0174677	0.00428181	4.51317e-05	FALSE
rs11560875	11	127951927	T	G	0.486763	0.0136088	0.00987103	0.17	-0.00553103	0.00135603	4.52606e-05	FALSE
rs184957839	12	59292659	C	G	0.97503	-0.0437982	0.0317433	0.17	-0.0177506	0.00435272	4.54164e-05	FALSE
rs528867182	9	133397533	T	A	0.994762	-0.0139635	0.071176	0.84	-0.0394775	0.00968395	4.57001e-05	FALSE
rs146979737	3	14616542	G	A	0.991603	0.0183537	0.0525266	0.73	0.0296705	0.00728277	4.61997e-05	FALSE
rs181481778	11	105970748	A	G	0.993743	0.0442202	0.0630383	0.48	-0.0348996	0.00856975	4.6527e-05	FALSE
20:61707939_AAG_A	20	61707939	AAG	A	0.968962	-0.00322335	0.0285521	0.91	0.0159292	0.00391188	4.66132e-05	FALSE
rs181259463	5	104138489	T	C	0.996139	0.159029	0.0802051	0.047	0.0452375	0.0111201	4.73983e-05	FALSE
rs149508397	3	26663520	C	T	0.987621	-0.0912964	0.0445637	0.04	0.0247428	0.00608489	4.77714e-05	FALSE
rs151082774	6	114981953	C	G	0.96263	-0.0135809	0.025216	0.59	-0.0141735	0.00348651	4.79837e-05	FALSE
rs73013030	6	148314718	G	T	0.886673	-0.0198448	0.0150844	0.19	-0.00843197	0.00207443	4.80915e-05	FALSE
rs142702444	1	231199640	T	C	0.993806	-0.213075	0.0643407	0.00093	0.0361587	0.00890307	4.87851e-05	FALSE
rs146632566	4	17411501	G	A	0.98395	-0.0526757	0.0397729	0.19	-0.0221919	0.00546433	4.88149e-05	FALSE
rs3854298	7	22564068	G	A	0.144616	-0.0102718	0.0135598	0.45	0.00754945	0.00185924	4.89691e-05	FALSE
rs183538737	11	80526232	C	T	0.99797	0.0858194	0.111427	0.44	-0.0620378	0.0152862	4.94087e-05	FALSE
rs74888981	6	48715411	A	C	0.982325	-0.00864838	0.0361109	0.81	-0.020154	0.00496674	4.95379e-05	FALSE
rs41272141	1	31837516	G	C	0.987083	-0.000300461	0.0439269	0.99	0.0243755	0.00600842	4.97301e-05	FALSE
rs2881946	7	135010133	G	A	0.149341	0.0154395	0.0133765	0.25	0.00746633	0.0018406	4.98221e-05	FALSE
rs10087981	8	23226464	C	A	0.714787	-0.00883186	0.010623	0.41	0.00592513	0.0014608	4.99041e-05	FALSE
