# Supplementary material for: An evaluation of age-varying genetic effects underlying body-mass index and blood pressure in the UK Biobank
Source: PLoS Genet. 2026 Mar 20;22(3):e1012080. doi: 10.1371/journal.pgen.1012080 (PMC13029756; doi:10.1371/journal.pgen.1012080)
Supplement: S10 Table — (XLSX) [file pgen.1012080.s010.xlsx]

## Sheet: S10_Table
S10 Table: Inclusion 2 set: Additional SNPs identified with evidence for an age varying genetic effect on PP (Genome-wide meta-regression P<5x10-05, r2<0.01)
Provided Discvoery GWAS effect estimates (gwas_beta, gwas_se, gwas_pval) & meta-regression interaction estimates (meta_regression_beta, meta_regression_se, meta-regression_pval), and highlighted the SNPs which reached the conventional genome-widen significance threhsold (P<5e-08) (genome_wide_signif TRUE/FALSE)
SNP	chr	bp	A1	A2	A1FREQ	gwas_beta	gwas_se	gwas_pval	meta_regression_beta	meta_regression_se	meta_regression_pval	genome_wide_signif
rs12705390	7	106410777	G	A	0.802449	-0.925116	0.0335778	4.3e-167	-0.0412338	0.00416171	3.84608e-23	TRUE
rs686861	15	48885005	A	G	0.903095	0.557697	0.045228	6.2e-35	0.0469012	0.00560742	6.05573e-17	TRUE
rs10260816	7	46010100	C	G	0.559766	0.504644	0.0269904	5.2e-78	0.02776	0.00334345	1.017e-16	TRUE
rs370408735	3	41870038	C	T	0.873575	0.684989	0.0424161	1.1e-58	0.0409529	0.0052489	6.08504e-15	TRUE
rs7749305	6	27446566	T	C	0.876224	-0.343395	0.0404572	2.1e-17	-0.0325761	0.00501945	8.5854e-11	TRUE
rs3117425	6	29260431	C	T	0.877233	-0.326461	0.0406848	1e-15	-0.0327513	0.00505198	8.99926e-11	TRUE
rs9258375	6	29752808	A	G	0.875269	-0.263577	0.0414299	2e-10	-0.03273	0.0051339	1.82646e-10	TRUE
rs868533	18	43099143	G	T	0.818894	-0.441145	0.0349437	1.5e-36	-0.0273128	0.00431309	2.41164e-10	TRUE
rs4937515	11	130268147	G	C	0.402957	0.586957	0.0274426	1.7e-101	0.0211929	0.0034011	4.62929e-10	TRUE
rs374598428	6	26979765	C	CAAAGAGGAGCTGGT	0.864159	-0.340738	0.0395561	7.1e-18	-0.030398	0.0048974	5.40138e-10	TRUE
rs34557926	8	124607159	C	T	0.637104	0.0216204	0.027938	0.44	-0.0214482	0.003462	5.81666e-10	TRUE
rs3094060	6	30323110	A	C	0.857595	-0.213281	0.0385676	3.2e-08	-0.0295017	0.00477868	6.67493e-10	TRUE
rs67998226	6	28238059	T	C	0.885022	-0.31422	0.0418297	5.8e-14	-0.0317042	0.00518534	9.70484e-10	TRUE
rs76091509	6	26706602	T	A	0.904282	-0.369747	0.0480843	1.5e-14	-0.0364129	0.00595628	9.75536e-10	TRUE
rs12758001	1	9437151	C	G	0.577242	0.247031	0.0270306	6.3e-20	0.0204609	0.00335495	1.06913e-09	TRUE
rs7096778	10	30165983	T	C	0.41141	-0.0735696	0.0272149	0.0069	0.0204832	0.00337068	1.22556e-09	TRUE
rs71550115	6	28992532	T	TA	0.882482	-0.320801	0.0417534	1.6e-14	-0.031333	0.00518401	1.50186e-09	TRUE
rs41266839	6	26409890	G	C	0.892831	-0.345515	0.0431389	1.2e-15	-0.0322035	0.00534152	1.65087e-09	TRUE
rs192804591	6	27729706	T	A	0.91191	-0.42733	0.05335	1.1e-15	-0.0399064	0.00662117	1.66934e-09	TRUE
rs9265969	6	31315706	G	A	0.839145	-0.247846	0.0363409	9.1e-12	-0.0270134	0.00450905	2.08637e-09	TRUE
rs8321	6	30032522	A	C	0.870186	-0.254906	0.0397075	1.4e-10	-0.0293672	0.00492228	2.4287e-09	TRUE
6:28562247_TG_T	6	28562247	TG	T	0.886176	-0.318046	0.0421994	4.8e-14	-0.0309731	0.00523389	3.26277e-09	TRUE
rs111064941	7	73463729	T	C	0.532903	-0.141905	0.0268984	1.3e-07	-0.0192921	0.00333408	7.19423e-09	TRUE
rs8102624	19	2161443	G	A	0.927569	-0.626387	0.051734	9.6e-34	-0.0364683	0.00635565	9.58392e-09	TRUE
rs17613437	6	32622282	T	C	0.5863	-0.207462	0.0292601	1.3e-12	-0.020744	0.00362792	1.07858e-08	TRUE
rs77209823	3	186888147	G	A	0.953254	0.238943	0.0651464	0.00024	0.0447532	0.00804877	2.69378e-08	TRUE
7:73714787_CT_C	7	73714787	CT	C	0.269996	-0.111713	0.0313113	0.00036	-0.021461	0.00387759	3.11874e-08	TRUE
rs573455	11	117267884	A	G	0.465814	0.314071	0.0268168	1.1e-31	0.0183526	0.00332653	3.44769e-08	TRUE
rs3826537	17	60769803	A	G	0.574806	-0.298273	0.0270756	3.2e-28	-0.0183552	0.00334679	4.1483e-08	TRUE
rs3130631	6	31566168	C	G	0.862079	-0.224433	0.0387112	6.7e-09	-0.0261975	0.00481009	5.14129e-08	FALSE
rs1264377	6	30764907	G	A	0.819492	-0.175941	0.0347203	4e-07	-0.0233923	0.00430382	5.4721e-08	FALSE
rs12138150	1	169098738	C	T	0.598085	0.250572	0.0272616	3.9e-20	0.0181591	0.00338297	7.96985e-08	FALSE
rs567061	10	89817756	A	G	0.41685	-0.131327	0.0271232	1.3e-06	-0.0179516	0.00335687	8.90597e-08	FALSE
rs2844642	6	31019806	G	A	0.819812	-0.21261	0.0347283	9.2e-10	-0.0229017	0.00430744	1.05614e-07	FALSE
rs2282978	7	92264410	T	C	0.674684	0.417871	0.0285352	1.5e-48	0.0187711	0.00353478	1.09379e-07	FALSE
rs1109771	6	32187605	A	G	0.448376	-0.286482	0.0269022	1.8e-26	-0.0176929	0.00333348	1.11062e-07	FALSE
rs10215374	7	46252635	T	G	0.236857	-0.231221	0.0314678	2e-13	-0.0206789	0.00390318	1.17093e-07	FALSE
rs191701026	11	798254	C	A	0.983208	-0.609313	0.105502	7.7e-09	-0.0684122	0.0131182	1.83745e-07	FALSE
rs1449544	8	76591880	A	C	0.544774	0.231699	0.0269109	7.3e-18	0.0172584	0.00332797	2.15002e-07	FALSE
10:104810293_CA_C	10	104810293	CA	C	0.891384	0.413816	0.045341	7.1e-20	0.0285013	0.00561003	3.76594e-07	FALSE
rs576009249	9	71708863	G	A	0.997434	0.112486	0.276395	0.68	0.175768	0.0346358	3.87991e-07	FALSE
rs114175706	12	50051699	G	A	0.986354	0.406363	0.11596	0.00046	0.0726689	0.0143413	4.03869e-07	FALSE
rs7500448	16	83045790	A	G	0.74657	0.428715	0.0310381	2.1e-43	0.019423	0.00383836	4.18749e-07	FALSE
rs930526	17	6473353	C	A	0.580025	-0.281941	0.0272667	4.6e-25	-0.0170275	0.00337608	4.56921e-07	FALSE
rs62448709	7	24075708	T	C	0.995541	0.663987	0.209361	0.0015	0.130049	0.0258846	5.05583e-07	FALSE
rs7483477	11	1920255	T	G	0.757465	-0.300527	0.0312127	6.1e-22	-0.0194303	0.00386761	5.06477e-07	FALSE
19:41862756_CA_C	19	41862756	CA	C	0.364207	0.211558	0.0283166	7.9e-14	0.0175948	0.00350581	5.20078e-07	FALSE
rs36014129	6	25884519	G	A	0.903207	-0.346699	0.0451881	1.7e-14	-0.0279617	0.00559648	5.84396e-07	FALSE
rs2238691	19	46179043	G	A	0.805481	-0.205832	0.0337908	1.1e-09	-0.0208887	0.00418733	6.08335e-07	FALSE
rs8049682	16	4782960	T	C	0.988982	-0.522778	0.129183	5.2e-05	-0.0798495	0.0160221	6.2376e-07	FALSE
rs57165260	6	31836202	A	C	0.913217	0.437363	0.0474156	2.9e-20	0.0291362	0.00586373	6.73368e-07	FALSE
rs57301765	7	19052733	G	A	0.843963	-0.548241	0.0366621	1.5e-50	-0.0224894	0.00453988	7.2797e-07	FALSE
rs3740781	11	45255926	C	T	0.261063	-0.273998	0.0306192	3.6e-19	-0.0188008	0.00379704	7.36693e-07	FALSE
rs7901695	10	114754088	T	C	0.690708	-0.218918	0.0290084	4.5e-14	-0.0177939	0.00359887	7.6412e-07	FALSE
rs559546146	7	967521	A	AT	0.839279	-0.0609791	0.0368876	0.098	-0.0225752	0.00456758	7.71333e-07	FALSE
rs34620231	1	154222828	A	AT	0.508887	-0.0960689	0.0267402	0.00033	-0.0162197	0.00331449	9.90119e-07	FALSE
rs6046137	20	19466832	A	G	0.743716	-0.340062	0.0307821	2.3e-28	-0.0186485	0.00381152	9.94782e-07	FALSE
rs1418275	10	30297785	A	C	0.58309	0.212541	0.0272974	6.9e-15	0.016502	0.00338031	1.05129e-06	FALSE
rs6452423	5	81088439	T	A	0.864391	-0.0686745	0.039084	0.079	-0.0234133	0.00483015	1.25135e-06	FALSE
rs2530655	22	29992506	G	A	0.953774	-0.0649075	0.0665407	0.33	-0.0397298	0.00819712	1.25473e-06	FALSE
rs368832005	5	53301421	C	T	0.995054	-0.347612	0.194933	0.075	-0.115927	0.0239251	1.26341e-06	FALSE
7:23547789_ATT_A	7	23547789	ATT	A	0.99443	0.609016	0.183522	0.00091	0.109832	0.0227701	1.41058e-06	FALSE
rs148149244	6	25182925	C	T	0.941041	-0.322356	0.0569028	1.5e-08	-0.0339162	0.00705062	1.50639e-06	FALSE
rs7749823	6	26158079	A	C	0.851332	-0.258482	0.0375417	5.8e-12	-0.0223228	0.00465058	1.58664e-06	FALSE
rs114413744	2	108941275	T	C	0.96364	0.0870735	0.0717072	0.22	0.042494	0.0088583	1.60994e-06	FALSE
rs72647139	1	15982494	A	T	0.763219	0.160202	0.0315624	3.9e-07	0.0188113	0.00392608	1.65641e-06	FALSE
rs73036502	12	5645405	T	C	0.930261	0.0392936	0.0528818	0.46	0.0313739	0.00655753	1.71487e-06	FALSE
rs111717385	1	168978315	A	G	0.935298	-0.170951	0.0544525	0.0017	-0.0321384	0.00674085	1.86337e-06	FALSE
rs4007642	9	22093299	A	T	0.512646	-0.206352	0.026883	1.6e-14	-0.0158632	0.00333171	1.9238e-06	FALSE
rs80309035	4	129442800	C	T	0.938092	0.080756	0.0556524	0.15	0.0325287	0.006931	2.68947e-06	FALSE
rs72747850	5	24311320	A	G	0.963558	-0.107204	0.0712905	0.13	-0.0414047	0.00884273	2.83607e-06	FALSE
rs11899888	2	56102744	A	G	0.841939	0.318575	0.0368348	5.2e-18	0.0213678	0.004565	2.85781e-06	FALSE
rs734532	20	39611802	G	A	0.295017	-0.0698976	0.0307087	0.023	-0.0177482	0.00379394	2.89639e-06	FALSE
rs3818432	10	96064168	C	A	0.733756	0.145929	0.0302299	1.4e-06	0.017488	0.0037395	2.91705e-06	FALSE
rs77198088	16	88098293	A	G	0.890232	-0.137838	0.0429447	0.0013	-0.024884	0.00532108	2.91825e-06	FALSE
rs60761526	3	33227781	A	G	0.721231	-0.0391674	0.0298409	0.19	-0.0172417	0.00369422	3.05337e-06	FALSE
rs9788726	15	84374728	A	G	0.565121	-0.0497344	0.0270753	0.066	-0.0156153	0.00334862	3.11324e-06	FALSE
rs377597807	1	154565611	CA	C	0.753065	-0.0422725	0.0330421	0.2	-0.019022	0.00409852	3.46414e-06	FALSE
rs67915742	3	84607323	T	C	0.856394	-0.0662631	0.038152	0.082	-0.0219673	0.00474254	3.62214e-06	FALSE
rs4754194	11	107090187	C	T	0.772124	0.17502	0.0319445	4.3e-08	0.0183451	0.00396085	3.62824e-06	FALSE
rs4782340	16	89032748	A	G	0.226348	-0.0379902	0.0321474	0.24	0.0184306	0.00398036	3.64966e-06	FALSE
rs386672295	4	19602585	A	AT	0.528134	0.0700428	0.0269451	0.0093	0.0154557	0.00334159	3.74119e-06	FALSE
2:169401312_GA_G	2	169401312	GA	G	0.125322	-0.0494599	0.0404028	0.22	-0.0232124	0.00502105	3.78195e-06	FALSE
3:108999880_TA_T	3	108999880	TA	T	0.779273	-0.0427163	0.034082	0.21	-0.019513	0.00422463	3.85852e-06	FALSE
rs29001313	10	99227010	A	G	0.946605	-0.100455	0.0611072	0.1	-0.0348163	0.0075609	4.1291e-06	FALSE
rs1770345	1	11214580	C	A	0.484669	-0.114879	0.0285605	5.8e-05	-0.0163132	0.00354633	4.22449e-06	FALSE
rs117806036	10	73035992	G	A	0.958249	-0.0662092	0.0668159	0.32	-0.0378603	0.00823624	4.29032e-06	FALSE
rs8069577	17	12303111	C	T	0.795891	-0.040669	0.0334615	0.22	-0.0189964	0.00413617	4.37431e-06	FALSE
rs9295661	6	25450026	C	A	0.0857759	0.385784	0.0478463	7.4e-16	0.0271853	0.00592358	4.44648e-06	FALSE
rs72797982	2	45309105	A	G	0.936159	0.0853938	0.0552739	0.12	0.0314043	0.00684299	4.44825e-06	FALSE
12:105850886_CAG_C	12	105850886	CAG	C	0.933544	-0.0893375	0.053898	0.097	-0.0305703	0.00667489	4.65202e-06	FALSE
rs559651197	1	56964310	C	CT	0.899408	0.345544	0.0453082	2.4e-14	0.0256828	0.00561095	4.71091e-06	FALSE
rs72729080	1	208038547	T	C	0.963454	0.336783	0.0712147	2.3e-06	0.0405298	0.00885896	4.76191e-06	FALSE
rs77083672	14	97176623	G	C	0.983892	-0.223898	0.114325	0.05	-0.0645787	0.0141471	5e-06	FALSE
rs9304778	19	57149697	C	T	0.894683	0.0369184	0.0441419	0.4	0.0249856	0.00547551	5.03922e-06	FALSE
rs140283439	1	63081377	T	C	0.998448	0.544221	0.355257	0.13	0.202516	0.0444214	5.14015e-06	FALSE
rs7742789	6	43345803	C	T	0.70752	-0.250079	0.0293556	1.6e-17	-0.0165558	0.00363315	5.19232e-06	FALSE
rs189883568	9	16184500	T	C	0.997703	-0.420774	0.287334	0.14	-0.162211	0.0356117	5.23865e-06	FALSE
rs650225	20	10489903	T	C	0.370214	-0.297329	0.0278343	1.2e-26	-0.015682	0.00344521	5.31817e-06	FALSE
rs4894535	3	171995605	C	T	0.841745	-0.200777	0.0367482	4.7e-08	-0.0207306	0.0045546	5.32474e-06	FALSE
rs76877183	15	68076622	C	T	0.992312	-0.175379	0.167824	0.3	-0.0935097	0.0205505	5.35845e-06	FALSE
rs540425731	9	92191439	A	AT	0.978111	-0.0968731	0.111353	0.38	-0.0627042	0.01379	5.43985e-06	FALSE
rs80319257	10	126194859	A	G	0.932667	0.156001	0.0556067	0.005	0.0314005	0.00690833	5.48533e-06	FALSE
1:150574138_CTTT_C	1	150574138	CTTT	C	0.338625	-0.240319	0.0294241	3.1e-16	-0.0165717	0.00364737	5.5338e-06	FALSE
rs11781162	8	128110896	A	G	0.985193	0.0659621	0.115089	0.57	0.0648007	0.0142629	5.53758e-06	FALSE
rs79604798	15	49174311	C	T	0.959542	0.366803	0.0688953	1e-07	0.0386569	0.00853241	5.88189e-06	FALSE
rs58311137	16	55816705	A	G	0.0855408	0.03	0.0518973	0.56	-0.0289504	0.0064008	6.09859e-06	FALSE
rs118093870	18	10683711	A	G	0.979418	-0.0557623	0.0942598	0.55	0.0525769	0.0116344	6.21099e-06	FALSE
rs896557	12	42879384	T	A	0.57106	-0.0716673	0.0271371	0.0083	-0.015186	0.00336322	6.32228e-06	FALSE
rs747159899	21	38156612	CTT	C	0.651829	0.0247214	0.0289242	0.39	0.0161247	0.00357449	6.45035e-06	FALSE
rs576408929	11	90407012	A	T	0.952439	-0.159932	0.0692835	0.021	-0.0386181	0.00857239	6.63934e-06	FALSE
rs145015767	7	32629623	C	T	0.992893	-0.148978	0.174593	0.39	-0.0977018	0.0217458	7.02589e-06	FALSE
rs6482764	10	131694085	A	C	0.681391	0.00413364	0.0287105	0.89	0.0159691	0.00355454	7.03657e-06	FALSE
12:48355096_CA_C	12	48355096	CA	C	0.749206	0.158041	0.0344126	4.4e-06	0.0191346	0.00426694	7.31209e-06	FALSE
rs28410998	13	107094790	A	G	0.779702	-0.0580872	0.0324101	0.073	-0.0179804	0.00401512	7.52822e-06	FALSE
rs149970	6	27980220	G	A	0.746421	-0.235395	0.0307097	1.8e-14	-0.0169907	0.00379756	7.67327e-06	FALSE
rs117797349	6	84984954	C	T	0.984962	0.0839632	0.109981	0.45	0.0614865	0.0137534	7.7982e-06	FALSE
rs149591125	1	180903119	G	A	0.997654	0.607376	0.287589	0.035	0.16033	0.0358687	7.82523e-06	FALSE
rs12224677	11	41330510	A	G	0.939074	0.159834	0.0561375	0.0044	0.031143	0.00696749	7.8306e-06	FALSE
rs547619375	20	7381312	A	T	0.989527	-0.182622	0.154896	0.24	-0.0853967	0.0191134	7.89933e-06	FALSE
rs185874054	20	62597379	C	T	0.808725	0.201232	0.0343429	4.6e-09	0.0190067	0.00425744	8.03174e-06	FALSE
rs28579632	17	19157726	T	C	0.812916	-0.0420486	0.0343913	0.22	-0.0189975	0.00425644	8.07316e-06	FALSE
rs2036816	15	36231023	C	G	0.677199	-0.0563156	0.0286236	0.049	-0.0157892	0.00354107	8.23907e-06	FALSE
rs12610784	19	15196633	T	A	0.141971	-0.122334	0.0384268	0.0015	-0.0211404	0.00474885	8.5202e-06	FALSE
rs12978973	19	50526254	A	G	0.803793	-0.0250076	0.0337319	0.46	-0.0185129	0.0041683	8.93981e-06	FALSE
rs3746045	19	1854557	A	G	0.783039	0.145819	0.0327731	8.6e-06	0.0179733	0.00405577	9.35635e-06	FALSE
rs2287002	19	2038819	G	A	0.760477	0.139483	0.031622	1e-05	0.0173257	0.00391224	9.48501e-06	FALSE
rs113842917	11	10046044	C	T	0.992512	-0.428726	0.163963	0.0089	-0.089829	0.0202862	9.50731e-06	FALSE
rs10084350	2	174737989	C	T	0.435667	0.0323707	0.0272437	0.23	0.0149438	0.00337868	9.73455e-06	FALSE
rs541632625	13	29399873	G	GT	0.997924	0.020593	0.308608	0.95	0.16461	0.0372298	9.80293e-06	FALSE
rs993318	8	75786660	A	G	0.566225	0.0248852	0.0273012	0.36	0.0149357	0.00337941	9.88753e-06	FALSE
rs540867334	18	407916	G	A	0.998037	0.0120764	0.312512	0.97	-0.168909	0.0382415	1.00127e-05	FALSE
rs149628248	3	177517425	C	T	0.991398	-0.309342	0.149244	0.038	-0.0812354	0.0183943	1.00392e-05	FALSE
rs7713961	5	4638885	A	G	0.854409	-0.142605	0.037901	0.00017	-0.0207057	0.00468914	1.00701e-05	FALSE
rs560808276	5	176281328	G	A	0.992475	-0.00902517	0.15899	0.95	-0.0864211	0.0195985	1.03576e-05	FALSE
rs142716802	16	32495050	C	CTT	0.53362	-0.0454077	0.0362522	0.21	-0.0198027	0.00449117	1.03734e-05	FALSE
rs192407397	1	5288884	A	G	0.989195	0.170278	0.131321	0.19	0.071586	0.0162359	1.03797e-05	FALSE
rs35416817	16	60089702	C	T	0.990763	0.376474	0.14522	0.0095	0.0792406	0.0179835	1.05151e-05	FALSE
rs78378222	17	7571752	T	G	0.987723	1.24151	0.124231	1.6e-23	0.0674595	0.0153117	1.05418e-05	FALSE
rs182005997	3	165108509	G	A	0.993885	-0.485456	0.180788	0.0072	-0.100066	0.0227231	1.06426e-05	FALSE
rs11160545	14	100231703	T	C	0.338647	-0.227036	0.0284379	1.4e-15	-0.0154759	0.00351874	1.09188e-05	FALSE
rs75735591	20	49656849	G	T	0.970843	-0.208346	0.0819791	0.011	-0.0442519	0.0100636	1.09647e-05	FALSE
rs183510189	1	222721162	G	A	0.986428	-0.257711	0.116593	0.027	-0.0634618	0.0144347	1.10022e-05	FALSE
rs191089820	12	65766159	A	G	0.995065	-0.542887	0.200796	0.0069	-0.109766	0.0249822	1.11402e-05	FALSE
rs16929000	9	9165321	T	A	0.919821	-0.0920029	0.0519042	0.076	-0.0282131	0.00642855	1.14021e-05	FALSE
rs12122813	1	52300811	G	A	0.833836	-0.047826	0.0362058	0.19	-0.0197522	0.0045014	1.14387e-05	FALSE
rs113000149	12	41857827	C	T	0.978706	-0.237147	0.100408	0.018	-0.0540913	0.01233	1.14933e-05	FALSE
rs189764962	17	62874366	A	G	0.989423	-0.482542	0.167032	0.0039	-0.0908797	0.0207391	1.17566e-05	FALSE
rs79593412	3	54535088	A	C	0.89872	0.0953778	0.0448113	0.033	0.0243547	0.00556476	1.20552e-05	FALSE
rs7301426	12	6660225	T	C	0.737775	0.0425129	0.0306107	0.16	0.0165638	0.00378847	1.23021e-05	FALSE
rs56140123	17	61947358	T	C	0.743691	0.0817801	0.031029	0.0084	0.016768	0.00383552	1.23251e-05	FALSE
3:1417443_GC_G	3	1417443	GC	G	0.983643	-0.190421	0.107943	0.078	-0.0587035	0.0134313	1.23883e-05	FALSE
rs7024508	9	116985310	T	C	0.885886	-0.133645	0.0420955	0.0015	-0.022787	0.00521688	1.25425e-05	FALSE
rs9324854	5	140989848	A	G	0.478196	-0.0856509	0.0267908	0.0014	-0.0144588	0.00331896	1.32211e-05	FALSE
rs4573292	8	25860709	T	A	0.370455	0.107415	0.0278294	0.00011	0.0149804	0.00344008	1.33276e-05	FALSE
rs184331057	1	85297709	G	A	0.995844	0.391578	0.211003	0.063	0.115533	0.0265332	1.33507e-05	FALSE
rs7982250	13	27059020	A	G	0.617847	0.0751993	0.0275383	0.0063	0.0148521	0.00341324	1.35319e-05	FALSE
rs7154251	14	30609596	G	C	0.985549	-0.0909603	0.113115	0.42	-0.060594	0.013927	1.35629e-05	FALSE
rs62079673	17	80555477	T	C	0.40944	-0.00634708	0.0272895	0.82	0.0146933	0.00337863	1.36825e-05	FALSE
rs562170091	11	111262601	A	T	0.994471	0.80904	0.185762	1.3e-05	0.0995965	0.0229255	1.39679e-05	FALSE
rs563683853	6	97261886	C	A	0.998022	0.961037	0.306668	0.0017	0.166216	0.0382923	1.42009e-05	FALSE
rs8122791	20	61028631	G	A	0.912982	-0.176107	0.0477608	0.00023	-0.0256521	0.00591649	1.45299e-05	FALSE
rs181955398	3	87874106	C	T	0.997259	-0.303801	0.263405	0.25	-0.139771	0.0322383	1.45381e-05	FALSE
rs141827067	14	77453095	T	TTTTCCAAGTTTGAC	0.962152	0.230737	0.0711379	0.0012	0.0379417	0.00875314	1.46002e-05	FALSE
rs12454517	18	40288539	G	A	0.813889	0.108518	0.0344411	0.0016	0.0184597	0.00425934	1.46466e-05	FALSE
rs533304253	1	243421494	T	TA	0.665535	0.137946	0.028343	1.1e-06	0.0152301	0.00351717	1.48968e-05	FALSE
rs28670756	8	143131277	A	C	0.24681	-0.0647178	0.039009	0.097	-0.0209428	0.00483905	1.50548e-05	FALSE
rs7171632	15	81003816	G	C	0.553241	-0.208384	0.0269783	1.1e-14	-0.0144323	0.0033368	1.52389e-05	FALSE
rs58202539	17	62757011	A	G	0.235854	-0.180147	0.0338487	1e-07	-0.0181106	0.00418795	1.52917e-05	FALSE
rs1454145	3	176269427	G	C	0.121754	0.0203082	0.0451632	0.65	0.0242445	0.00560749	1.5351e-05	FALSE
rs56322708	17	46237833	G	GT	0.254881	-0.253876	0.0330755	1.6e-14	-0.0176989	0.00410063	1.58784e-05	FALSE
rs117163287	12	87401869	A	G	0.992557	0.187534	0.161883	0.25	0.0850025	0.0197079	1.60974e-05	FALSE
rs201108974	4	89153050	G	C	0.616285	-0.0665829	0.032867	0.043	-0.0175537	0.00407012	1.61185e-05	FALSE
rs78593807	1	170385014	T	C	0.95564	-0.0097105	0.064871	0.88	-0.0344138	0.00798903	1.65009e-05	FALSE
rs62165586	2	85453860	A	G	0.671371	0.162598	0.0287016	1.5e-08	0.0153051	0.00355444	1.66288e-05	FALSE
rs12555718	9	80874338	T	C	0.450174	-0.121975	0.0269261	5.9e-06	-0.0143612	0.00333594	1.66994e-05	FALSE
rs7962636	12	116450006	T	C	0.352101	-0.018112	0.0281073	0.52	-0.0149673	0.00347861	1.68767e-05	FALSE
rs116991850	17	43815772	G	C	0.994082	0.278109	0.187025	0.14	0.100036	0.0232514	1.69004e-05	FALSE
rs4535530	6	22440302	C	G	0.186003	-0.149555	0.0344231	1.4e-05	-0.0183762	0.0042713	1.69075e-05	FALSE
rs181834727	5	4279116	C	T	0.990172	0.220882	0.14637	0.13	0.0788901	0.0183583	1.72943e-05	FALSE
rs28407777	4	182025964	T	C	0.945746	0.17616	0.0592723	0.003	0.0314777	0.00732566	1.73196e-05	FALSE
rs829122	12	51223579	G	T	0.224273	-0.113035	0.0324362	0.00049	-0.0172443	0.00401534	1.75014e-05	FALSE
rs11682388	2	59658872	T	C	0.648356	-0.113014	0.0280131	5.5e-05	-0.0149234	0.003475	1.75081e-05	FALSE
rs75598828	16	8962118	A	T	0.97191	0.172234	0.0837512	0.04	0.0446321	0.0103973	1.76545e-05	FALSE
rs17329324	5	9547958	C	G	0.902964	0.195536	0.0452109	1.5e-05	0.0239995	0.00559459	1.78857e-05	FALSE
rs573903054	1	233122891	C	T	0.996905	0.446047	0.249311	0.074	0.132782	0.0309765	1.81471e-05	FALSE
rs562450287	7	87611375	T	C	0.987949	-0.197859	0.138111	0.15	-0.073267	0.0171023	1.83531e-05	FALSE
rs140673070	9	37933018	C	T	0.990665	0.188042	0.15342	0.22	0.0823087	0.0192196	1.84768e-05	FALSE
rs6504167	17	61693194	G	C	0.72324	0.0635547	0.029996	0.034	0.0158712	0.00370748	1.86169e-05	FALSE
rs559445162	1	9741205	C	CAG	0.980716	0.419307	0.100747	3.2e-05	0.0532591	0.0124465	1.87708e-05	FALSE
rs2070918	17	72862705	G	A	0.304702	0.0389906	0.0291458	0.18	0.0154082	0.00360237	1.89228e-05	FALSE
rs4322463	12	128756533	C	T	0.581471	0.0573592	0.0270802	0.034	0.0143324	0.00335122	1.89632e-05	FALSE
rs73433439	9	28770294	A	G	0.99866	-0.798283	0.38435	0.038	-0.197372	0.0461531	1.89889e-05	FALSE
rs2295380	20	3248436	G	A	0.750639	-0.0456894	0.0310617	0.14	-0.0164101	0.00384028	1.92731e-05	FALSE
rs141997565	18	5952648	T	C	0.99435	0.345863	0.186814	0.064	0.0987579	0.0231322	1.9611e-05	FALSE
rs10192589	2	217911488	G	A	0.95877	0.0391691	0.0673701	0.56	0.0355821	0.00833951	1.98389e-05	FALSE
rs59807165	9	115893949	C	A	0.914735	0.0429083	0.048046	0.37	0.025385	0.00595042	1.98927e-05	FALSE
rs117785209	19	15137219	T	C	0.994924	-0.228242	0.197983	0.25	-0.103837	0.0243411	1.99076e-05	FALSE
rs112855538	9	130639965	G	C	0.992074	0.179737	0.160968	0.26	0.0843487	0.0197773	1.99968e-05	FALSE
rs533109331	8	65887606	C	T	0.993512	-0.0299564	0.176849	0.87	-0.0938288	0.0220074	2.0124e-05	FALSE
rs150773048	17	14473839	G	A	0.993537	-0.364171	0.179021	0.042	-0.0945245	0.0221829	2.03388e-05	FALSE
6:72661364_AT_A	6	72661364	AT	A	0.281584	0.116823	0.0307547	0.00015	0.0162449	0.00381291	2.03979e-05	FALSE
rs4956113	4	108554999	C	T	0.198677	0.076843	0.0342785	0.025	0.0180447	0.00423692	2.05414e-05	FALSE
rs761057955	20	10321803	T	A	0.998862	0.592385	0.403408	0.14	0.21133	0.0496268	2.05903e-05	FALSE
rs148283764	7	372388	G	A	0.975043	0.124417	0.10731	0.25	0.0567811	0.0133372	2.06867e-05	FALSE
rs562202358	6	29856197	G	A	0.995678	-0.367946	0.210049	0.08	-0.110309	0.0259204	2.08392e-05	FALSE
rs140512689	8	64998414	C	T	0.965462	-0.233962	0.0741921	0.0016	-0.0390706	0.00918326	2.09469e-05	FALSE
rs147777763	1	90244386	C	T	0.948459	-0.154605	0.061278	0.012	-0.0323504	0.00760561	2.10468e-05	FALSE
rs538607563	10	5761283	C	G	0.998621	0.462395	0.365733	0.21	0.191284	0.0449783	2.11102e-05	FALSE
rs61052658	18	757270	A	G	0.983914	-0.136936	0.113177	0.23	-0.0591738	0.0139146	2.11253e-05	FALSE
rs192684797	18	23796241	C	T	0.998268	0.640649	0.335384	0.056	0.180514	0.0424874	2.15055e-05	FALSE
rs77163611	12	70842565	G	A	0.9946	-0.296165	0.183752	0.11	-0.0974298	0.022932	2.15081e-05	FALSE
rs73019251	11	116253169	C	T	0.903467	0.0277435	0.0461051	0.55	0.0243032	0.00572252	2.16718e-05	FALSE
rs9834829	3	28610406	T	C	0.256275	0.0431047	0.0307152	0.16	0.0161705	0.0038089	2.18145e-05	FALSE
rs78399510	1	203451257	C	T	0.996067	-0.0940429	0.217845	0.67	-0.115027	0.0270982	2.18765e-05	FALSE
rs75439715	19	48643746	C	T	0.980848	-0.225831	0.0978429	0.021	-0.0510569	0.0120342	2.20888e-05	FALSE
rs11415288	13	20569142	T	TA	0.150267	0.0990649	0.0485289	0.041	0.0255033	0.0060128	2.22022e-05	FALSE
rs1622084	1	80686133	A	G	0.255068	-0.0510958	0.0307477	0.097	-0.0161402	0.00380633	2.23176e-05	FALSE
rs560965336	10	35831338	G	A	0.998971	0.57884	0.437198	0.19	0.238654	0.0562869	2.23563e-05	FALSE
rs182849992	14	64837782	C	T	0.991981	0.622333	0.162377	0.00013	0.0849555	0.0200378	2.23765e-05	FALSE
rs200216047	18	42596691	T	TGC	0.689729	-0.173365	0.0292269	3e-09	-0.0153268	0.00361512	2.23874e-05	FALSE
rs74796311	3	25205793	G	A	0.993082	0.284	0.163938	0.083	0.0850841	0.020104	2.31426e-05	FALSE
rs222837	17	7132556	C	T	0.497526	-0.15065	0.0267431	1.8e-08	-0.0140172	0.00331263	2.32216e-05	FALSE
rs150641901	18	6598188	G	A	0.989271	-0.0429145	0.131853	0.74	-0.0690999	0.0163473	2.36826e-05	FALSE
rs4807220	19	2277405	C	A	0.962928	-0.0837849	0.0712974	0.24	-0.0371399	0.00879155	2.3947e-05	FALSE
rs28733438	8	123554185	C	T	0.786861	-0.0154677	0.0327124	0.64	-0.0170899	0.00404725	2.41493e-05	FALSE
rs138455576	14	105828500	C	A	0.968432	0.13118	0.09678	0.18	0.0502745	0.0119081	2.42274e-05	FALSE
rs550726203	14	85990441	C	T	0.998648	0.37387	0.37318	0.32	0.197195	0.0467101	2.42504e-05	FALSE
rs190239440	10	80583886	G	C	0.997698	-0.195008	0.286908	0.5	-0.147839	0.035024	2.4313e-05	FALSE
rs541398462	6	157334002	G	A	0.995387	-0.139223	0.202953	0.49	-0.108007	0.0255925	2.44024e-05	FALSE
rs115303077	6	40446471	G	A	0.987511	-0.230037	0.129697	0.076	-0.0675947	0.0160328	2.48644e-05	FALSE
rs139366307	16	81360010	T	TG	0.943587	0.186292	0.060055	0.0019	0.0313891	0.00744909	2.51093e-05	FALSE
rs192465143	6	36932993	G	A	0.998499	0.65752	0.358059	0.066	0.192265	0.0456506	2.53487e-05	FALSE
rs16822469	2	144160845	T	C	0.996555	-0.156948	0.227965	0.49	-0.119668	0.028429	2.56076e-05	FALSE
rs138437944	3	107278804	T	A	0.987157	0.172326	0.121176	0.15	0.0635721	0.0151079	2.57806e-05	FALSE
rs59553565	19	58797583	C	CT	0.372042	0.0287856	0.0277308	0.3	0.0144505	0.00343453	2.58307e-05	FALSE
rs10305667	1	150832108	C	T	0.760401	0.184166	0.0313295	4.1e-09	0.0163148	0.00387831	2.59162e-05	FALSE
rs149538616	15	87335736	A	G	0.985746	0.168915	0.116203	0.15	0.0600476	0.0142806	2.61267e-05	FALSE
rs184229942	16	26790901	A	T	0.997827	-0.194474	0.298051	0.51	-0.156237	0.0371662	2.62552e-05	FALSE
rs143248134	12	64847192	A	G	0.994214	0.216563	0.18228	0.23	0.0946819	0.0225265	2.63238e-05	FALSE
rs118163159	15	99180952	C	T	0.936456	0.0289984	0.0576374	0.61	0.0300036	0.00713885	2.6356e-05	FALSE
rs148973217	2	171015011	C	A	0.985837	0.0565035	0.117639	0.63	0.0611873	0.0145608	2.64334e-05	FALSE
rs141711280	13	36537336	A	T	0.989702	-0.165089	0.133931	0.22	-0.0690175	0.0164265	2.65057e-05	FALSE
rs569223269	1	224987715	A	C	0.987676	-0.257648	0.122027	0.035	-0.0641731	0.0152767	2.66082e-05	FALSE
rs1395621	1	25270572	T	C	0.515065	-0.107012	0.0273992	9.4e-05	-0.0142785	0.00340266	2.71361e-05	FALSE
rs227554	15	85060599	T	A	0.531702	0.0753889	0.026936	0.0051	0.0139932	0.00333556	2.72668e-05	FALSE
rs1507746	1	162995355	A	G	0.260377	0.0677765	0.0304374	0.026	0.0158063	0.00377039	2.76244e-05	FALSE
rs146510063	4	134512614	C	A	0.986493	-0.0617374	0.122673	0.61	-0.0636836	0.0151971	2.78316e-05	FALSE
rs187244443	2	170268266	C	A	0.994091	0.149391	0.183604	0.42	0.0954067	0.0227897	2.83418e-05	FALSE
rs79649083	2	147530188	C	A	0.956813	0.16183	0.0703498	0.021	0.036598	0.00874548	2.85434e-05	FALSE
rs11763207	7	27890064	T	C	0.750004	0.0422402	0.0310266	0.17	-0.0160608	0.00383828	2.85943e-05	FALSE
rs35006458	16	4440811	C	T	0.989511	-0.531866	0.133501	6.8e-05	-0.0691728	0.0165371	2.87818e-05	FALSE
rs552468712	12	29949421	T	C	0.99877	1.40101	0.390793	0.00034	0.209708	0.0501485	2.89289e-05	FALSE
rs191367513	8	5902984	C	T	0.993653	0.260999	0.178963	0.14	0.0913445	0.0218529	2.91541e-05	FALSE
rs74102820	1	92547782	A	T	0.995339	0.385612	0.206324	0.062	0.105243	0.0251797	2.91904e-05	FALSE
rs722207	6	152323192	G	A	0.737012	-0.284054	0.0303531	8.1e-21	-0.0157307	0.00376449	2.93175e-05	FALSE
rs3808072	7	127595573	C	T	0.7284	-0.123228	0.0304564	5.2e-05	-0.0157899	0.00378044	2.95728e-05	FALSE
rs34284757	16	1964801	G	T	0.985403	-0.0501743	0.11167	0.65	0.057643	0.0138082	2.98597e-05	FALSE
rs117040068	12	79340923	T	A	0.995038	0.649796	0.193573	0.00079	0.100625	0.0241109	3.00048e-05	FALSE
rs575965969	13	52707561	C	T	0.997308	0.670284	0.271585	0.014	0.141305	0.0338601	3.0036e-05	FALSE
rs145713789	2	141832345	A	T	0.982311	0.00884951	0.104468	0.93	0.0544932	0.0130613	3.01773e-05	FALSE
rs1230003	1	56614831	T	G	0.625501	-0.249704	0.0276074	1.5e-19	-0.0142994	0.00342747	3.01944e-05	FALSE
rs11940135	4	129682376	T	G	0.853008	-0.0681484	0.0413671	0.099	-0.0213783	0.00512529	3.03077e-05	FALSE
rs4674114	2	217659266	A	G	0.201989	-0.193299	0.0332655	6.2e-09	-0.017166	0.00412069	3.10254e-05	FALSE
rs79815087	2	228484794	T	C	0.907723	0.0148204	0.0461621	0.75	0.0238179	0.00571988	3.12638e-05	FALSE
6:38218944_AC_A	6	38218944	AC	A	0.945723	-0.0374331	0.059747	0.53	-0.0309205	0.00743228	3.17828e-05	FALSE
rs748692241	7	150064376	CA	C	0.707595	0.137169	0.0304587	6.7e-06	0.0157319	0.00378156	3.18037e-05	FALSE
3:71588657_CA_C	3	71588657	CA	C	0.314995	0.108533	0.0294829	0.00023	0.0151795	0.00364967	3.19435e-05	FALSE
rs75311718	10	64162762	T	C	0.997536	-0.268893	0.270655	0.32	-0.143287	0.0344524	3.1967e-05	FALSE
rs386763280	12	56443091	AGAGG	A	0.982399	0.0497761	0.1101	0.65	-0.0567518	0.0136467	3.20131e-05	FALSE
rs4790870	17	1970201	C	A	0.389016	0.26815	0.0274826	1.7e-22	0.0141735	0.00341037	3.2386e-05	FALSE
rs74019704	16	57849373	A	T	0.971998	-0.424381	0.0822533	2.5e-07	-0.0421144	0.0101357	3.25199e-05	FALSE
rs113495808	2	218777831	A	G	0.928837	-0.0440724	0.0522343	0.4	-0.026931	0.00648758	3.30779e-05	FALSE
rs36568	14	71346437	G	T	0.919575	0.0488192	0.0567758	0.39	0.0291876	0.00703203	3.31516e-05	FALSE
rs141025476	3	21639140	A	AAAT	0.956857	-0.0356302	0.0682621	0.6	-0.0351622	0.0084721	3.31971e-05	FALSE
rs35427453	8	144824479	G	C	0.938032	-0.0644881	0.0562367	0.25	-0.0288112	0.00694266	3.3264e-05	FALSE
rs182626839	19	6987365	G	A	0.988145	-0.306144	0.126118	0.015	-0.0651554	0.0157031	3.33624e-05	FALSE
rs148038170	19	18475304	G	A	0.962084	0.329592	0.075234	1.2e-05	0.0387429	0.00933778	3.33857e-05	FALSE
rs75602602	3	30572492	G	T	0.947826	-0.0534976	0.0600972	0.37	-0.0310097	0.00747821	3.37332e-05	FALSE
14:105602567_CA_C	14	105602567	CA	C	0.348002	0.0144848	0.0308957	0.64	0.0158699	0.00382769	3.38232e-05	FALSE
rs539183094	4	142755944	C	T	0.992521	0.133777	0.168823	0.43	0.0859856	0.0207519	3.42047e-05	FALSE
rs34119250	9	123688217	G	A	0.933414	0.165947	0.0536721	0.002	0.0275175	0.00664241	3.43252e-05	FALSE
rs184792787	3	151695131	C	A	0.996634	0.105768	0.242215	0.66	0.122044	0.0294605	3.43312e-05	FALSE
rs574352905	7	77284153	G	GTTTTTTTTTTTGT	0.6944	0.094673	0.031028	0.0023	0.0159192	0.00384291	3.4355e-05	FALSE
rs1389997	21	19046075	G	T	0.683127	0.0618944	0.0288323	0.032	0.0147633	0.00356422	3.44137e-05	FALSE
rs9858522	3	187004389	A	C	0.845471	-0.0251066	0.0370883	0.5	-0.0190127	0.00459131	3.45786e-05	FALSE
rs1317324	1	157977359	C	T	0.961144	-0.073269	0.0697292	0.29	-0.0357951	0.00864748	3.48267e-05	FALSE
rs79697040	1	2825882	G	A	0.99001	0.371302	0.146915	0.011	0.0759022	0.0183443	3.50886e-05	FALSE
rs74976236	11	106229714	A	T	0.99866	-0.198613	0.375802	0.6	0.185222	0.0447796	3.52928e-05	FALSE
rs140518835	7	146793850	T	C	0.987353	0.327479	0.137051	0.017	0.0706214	0.0170776	3.54438e-05	FALSE
rs61748588	6	30878523	C	A	0.987255	0.433807	0.118971	0.00027	0.0616363	0.0149125	3.57772e-05	FALSE
rs187467457	6	132250579	C	G	0.993602	-0.0988595	0.181717	0.59	0.0944899	0.0228803	3.63155e-05	FALSE
19:15122546_CAA_C	19	15122546	CAA	C	0.694686	0.0544249	0.0296613	0.067	0.0151715	0.00367375	3.63244e-05	FALSE
rs75487052	3	27552361	A	T	0.604226	0.314478	0.0273857	1.6e-30	0.0140088	0.00339272	3.64221e-05	FALSE
rs138921311	3	26119550	A	T	0.987901	0.37671	0.128217	0.0033	0.0654872	0.0158686	3.6777e-05	FALSE
rs141937403	2	200088062	C	T	0.994689	-0.0079649	0.190581	0.97	0.0969147	0.023488	3.68904e-05	FALSE
rs372863599	1	26961618	C	CGG	0.954825	0.232092	0.0707571	0.001	0.0360776	0.00874394	3.69104e-05	FALSE
11:101998223_AAGAATTC_A	11	101998223	AAGAATTC	A	0.960579	-0.263212	0.068843	0.00013	-0.0352962	0.00855511	3.69526e-05	FALSE
rs7957583	12	106299118	T	A	0.617966	-0.0571365	0.0275398	0.038	-0.0140572	0.00340882	3.72721e-05	FALSE
rs187060463	18	47724183	A	G	0.995459	-0.002859	0.209469	0.99	-0.106215	0.0257762	3.77776e-05	FALSE
rs7010676	8	19107092	C	T	0.775179	0.0705789	0.0339813	0.038	0.0173384	0.00421013	3.81749e-05	FALSE
rs718468	9	88047074	C	T	0.917663	-0.137765	0.048951	0.0049	-0.0249133	0.00605009	3.82446e-05	FALSE
rs146749376	13	91715530	T	TTTTTA	0.986587	-0.204784	0.131266	0.12	-0.0668393	0.0162329	3.82974e-05	FALSE
rs1280350	11	74193321	G	T	0.811876	0.0649873	0.0343297	0.058	0.0174716	0.00424576	3.87048e-05	FALSE
rs144184028	6	3736495	T	C	0.994132	-0.203744	0.185201	0.27	-0.0947112	0.0230196	3.88247e-05	FALSE
rs180945126	5	65081858	T	C	0.996509	-0.288094	0.238213	0.23	-0.123063	0.0299139	3.89008e-05	FALSE
rs114965694	2	105963033	G	A	0.995116	0.22583	0.194198	0.24	0.100906	0.0245365	3.91435e-05	FALSE
rs3757840	7	44231216	T	G	0.506057	0.159827	0.0267598	2.3e-09	0.0136386	0.00331724	3.93212e-05	FALSE
rs11450748	13	99544070	G	GT	0.0356954	0.193709	0.0890822	0.03	0.0453079	0.0110268	3.97557e-05	FALSE
rs1400176	3	95973	C	T	0.294202	-0.0515971	0.0295987	0.081	-0.015092	0.00367391	3.99328e-05	FALSE
rs62125262	2	18881130	C	T	0.90541	0.189256	0.0458893	3.7e-05	0.0233853	0.00569377	4.00523e-05	FALSE
rs531675585	7	106316889	T	C	0.997515	-0.775507	0.2803	0.0057	-0.142896	0.034798	4.01791e-05	FALSE
9:140019916_A_G	9	140019916	A	G	0.704169	-0.0194438	0.0297879	0.51	-0.0151536	0.00369117	4.03672e-05	FALSE
rs72943825	4	147877884	A	G	0.973297	-0.201549	0.0831439	0.015	-0.0424305	0.0103402	4.07067e-05	FALSE
rs7461159	8	1716616	T	A	0.264495	-0.101989	0.0303557	0.00078	-0.0154209	0.00375825	4.07457e-05	FALSE
rs12749382	1	54871024	G	T	0.463687	-0.0829123	0.0269227	0.0021	-0.0137197	0.00334376	4.07678e-05	FALSE
rs11784697	8	30282673	A	G	0.513292	-0.0992933	0.0269421	0.00023	-0.0136887	0.0033366	4.08563e-05	FALSE
rs539342	11	75067912	A	G	0.648746	0.0982401	0.0280958	0.00047	0.0142737	0.00348005	4.10352e-05	FALSE
rs149588887	6	9643656	A	AAAAT	0.796257	-0.00213556	0.0340468	0.95	0.0172779	0.00421369	4.12407e-05	FALSE
rs147605749	20	55124078	G	A	0.97237	-0.00869725	0.0882063	0.92	0.0450071	0.010979	4.14251e-05	FALSE
rs182975728	3	17008292	A	C	0.988895	-0.226949	0.131641	0.085	-0.065993	0.0161056	4.17607e-05	FALSE
rs117842241	7	5034659	G	A	0.96787	-0.0325559	0.0757281	0.67	-0.0385298	0.00940574	4.19601e-05	FALSE
rs12453177	17	48116209	G	T	0.00108319	1.15405	0.428491	0.0071	0.213958	0.0522608	4.23926e-05	FALSE
rs181339480	10	45462637	C	T	0.997411	0.359005	0.271441	0.19	0.139296	0.0340246	4.24033e-05	FALSE
rs4018706	10	28694021	G	A	0.0561249	0.143034	0.0605129	0.018	0.0306966	0.00749895	4.24997e-05	FALSE
rs553780491	17	78459974	C	G	0.997715	-0.237989	0.295282	0.42	-0.150761	0.0368304	4.25109e-05	FALSE
rs72800566	16	79343359	G	T	0.979136	0.14694	0.0988809	0.14	0.0500026	0.0122155	4.25123e-05	FALSE
rs191295841	8	65633566	C	T	0.993742	-0.16352	0.183323	0.37	-0.0929246	0.0227047	4.26291e-05	FALSE
rs144046986	5	77716036	C	T	0.987951	-0.436286	0.128958	0.00072	-0.065631	0.0160384	4.27476e-05	FALSE
rs55949718	6	117559693	C	T	0.916552	0.198312	0.0489514	5.1e-05	0.0247812	0.00605594	4.27564e-05	FALSE
rs192715492	12	99934742	C	A	0.992061	0.201773	0.161928	0.21	0.0825653	0.0201793	4.28422e-05	FALSE
rs142053364	17	40697551	A	C	0.985579	0.330432	0.112709	0.0034	0.0577482	0.0141149	4.29003e-05	FALSE
rs17331385	11	103926176	C	G	0.771267	-0.0113336	0.0320428	0.72	-0.0162459	0.00397143	4.30082e-05	FALSE
rs562346078	21	18058462	A	G	0.997904	0.80269	0.308371	0.0092	0.158229	0.0386946	4.329e-05	FALSE
rs75439976	1	187395814	A	G	0.963032	-0.0205205	0.0713078	0.77	0.0362364	0.00886479	4.35706e-05	FALSE
rs577242316	12	91470606	A	G	0.998941	0.796859	0.425525	0.061	0.214801	0.0525719	4.39133e-05	FALSE
rs143506800	14	56127891	A	G	0.994792	-0.610118	0.195095	0.0018	-0.0977101	0.0239159	4.39686e-05	FALSE
rs2320550	17	10067047	A	G	0.110457	-0.0727292	0.0433048	0.093	-0.0219297	0.00536766	4.3978e-05	FALSE
rs190103475	3	72184499	C	T	0.994757	0.0267926	0.202247	0.89	0.102696	0.0251405	4.41017e-05	FALSE
rs79251505	6	50352936	A	G	0.978245	-0.188485	0.0915283	0.039	-0.0464986	0.0113837	4.41425e-05	FALSE
rs143693503	7	142804445	T	A	0.989349	0.233888	0.136098	0.086	0.0684413	0.0167602	4.43503e-05	FALSE
rs34809629	15	96634829	A	G	0.35506	-0.0478779	0.0280227	0.088	0.0141411	0.00346366	4.45168e-05	FALSE
rs6813278	4	63575245	A	G	0.980226	0.026119	0.0969277	0.79	-0.0491117	0.012031	4.46301e-05	FALSE
rs148753960	16	31047822	C	T	0.990039	0.774266	0.1432	6.4e-08	0.0720103	0.0176448	4.4823e-05	FALSE
rs544140890	14	35141908	T	A	0.995	0.218242	0.202396	0.28	0.101352	0.0248493	4.52908e-05	FALSE
rs74793627	11	43911687	C	CTA	0.768695	0.107281	0.0318239	0.00075	0.0160899	0.00394785	4.5893e-05	FALSE
rs1982495	4	140791962	C	G	0.992059	-0.149536	0.154879	0.33	-0.0782224	0.0191997	4.61822e-05	FALSE
rs9966476	18	70365834	A	T	0.157598	0.0356602	0.037506	0.34	0.0188672	0.00463145	4.62706e-05	FALSE
2:11298944_CA_C	2	11298944	CA	C	0.290735	0.00174507	0.0297749	0.95	0.0150496	0.0036945	4.63074e-05	FALSE
rs113150966	6	41341283	A	C	0.9888	-0.341778	0.137823	0.013	-0.0696949	0.0171122	4.64493e-05	FALSE
rs73228331	3	114505396	C	G	0.959431	-0.267679	0.067706	7.7e-05	-0.0342607	0.00841449	4.66864e-05	FALSE
rs549102301	7	19160991	G	A	0.998831	-1.08817	0.407774	0.0076	-0.197655	0.0485561	4.68802e-05	FALSE
rs112278313	18	39872666	T	C	0.977014	-0.0750958	0.0916314	0.41	-0.0461102	0.0113334	4.7309e-05	FALSE
rs560955522	2	237266819	T	A	0.99205	-0.365888	0.151682	0.016	-0.0767916	0.0188768	4.74106e-05	FALSE
rs113725849	22	49266859	G	A	0.993795	0.114658	0.190284	0.55	0.0955676	0.0234948	4.74998e-05	FALSE
rs17065522	5	175242385	C	T	0.865081	-0.106529	0.0393525	0.0068	-0.019791	0.00486752	4.78393e-05	FALSE
rs11451052	14	54580251	G	GA	0.10674	0.124639	0.0434764	0.0041	0.0218806	0.00538219	4.79574e-05	FALSE
rs115485734	2	193315478	G	A	0.981559	0.168396	0.108016	0.12	0.0541697	0.0133253	4.79946e-05	FALSE
rs114980297	5	1493072	C	T	0.995925	-0.33133	0.215904	0.12	-0.109398	0.0269297	4.85771e-05	FALSE
rs571481087	2	74051927	T	C	0.995532	-0.108872	0.203124	0.59	-0.103347	0.0254489	4.88703e-05	FALSE
rs7174604	15	100280593	A	G	0.637835	0.0520844	0.0281587	0.064	0.0141581	0.00348671	4.89456e-05	FALSE
rs143914243	4	153058268	A	G	0.987889	-0.249474	0.122835	0.042	-0.0628787	0.0154874	4.90745e-05	FALSE
rs55680940	2	243041411	C	T	0.988714	-0.424529	0.125766	0.00074	-0.0622688	0.0153389	4.91737e-05	FALSE
rs62128238	19	56454707	C	T	0.935042	0.0641424	0.0549386	0.24	0.0275707	0.0067924	4.92729e-05	FALSE
rs140457917	18	41761305	C	A	0.984895	-0.050661	0.116336	0.66	-0.0585031	0.0144139	4.93267e-05	FALSE
rs553279198	8	59395995	G	A	0.993332	-0.18754	0.16731	0.26	-0.0840762	0.0207191	4.95156e-05	FALSE
