# Supplementary material for: An evaluation of age-varying genetic effects underlying body-mass index and blood pressure in the UK Biobank
Source: PLoS Genet. 2026 Mar 20;22(3):e1012080. doi: 10.1371/journal.pgen.1012080 (PMC13029756; doi:10.1371/journal.pgen.1012080)
Supplement: S11 Table — (XLSX) [file pgen.1012080.s011.xlsx]

## Sheet: S11_Table
S11 Table: Inclusion 2 set: Additional SNPs identified with evidence for an age varying genetic effect on SBP (Genome-wide meta-regression P<5x10-05, r2<0.01)
Provided Discvoery GWAS effect estimates (gwas_beta, gwas_se, gwas_pval) & meta-regression interaction estimates (meta_regression_beta, meta_regression_se, meta-regression_pval), and highlighted the SNPs which reached the conventional genome-widen significance threhsold (P<5e-08) (genome_wide_signif TRUE/FALSE)
SNP	chr	bp	A1	A2	A1FREQ	gwas_beta	gwas_se	gwas_pval	meta_regression_beta	meta_regression_se	meta_regression_pval	genome_wide_signif
rs217231	11	2015569	G	C	0.318785	0.386069	0.0426831	1.5e-19	0.0308213	0.00545132	1.5683e-08	TRUE
rs140749512	12	62814055	G	A	0.990967	-0.469927	0.215296	0.029	-0.147949	0.0271809	5.23546e-08	FALSE
rs6482764	10	131694085	A	C	0.681391	-0.0218331	0.0425594	0.61	0.0283946	0.00542688	1.67485e-07	FALSE
rs605372	15	48834747	T	C	0.964422	0.414755	0.107184	0.00011	0.0702625	0.0136158	2.46464e-07	FALSE
11:30749171_GTTCCCGCTCTGTAACTTATCAAC_G	11	30749171	GTTCCCGCTCTGTAACTTATCAAC	G	0.959173	-0.531821	0.102734	2.3e-07	-0.0673838	0.0130963	2.6716e-07	FALSE
rs143693503	7	142804445	T	A	0.989349	0.363641	0.201836	0.072	0.129467	0.0255807	4.16836e-07	FALSE
rs186749	5	122454305	A	G	0.355353	-0.139486	0.0414867	0.00077	0.0262912	0.00528724	6.60658e-07	FALSE
rs150652484	2	231306756	C	CT	0.701042	0.085872	0.0432863	0.047	0.0271783	0.00551535	8.31755e-07	FALSE
rs540175816	10	49335777	A	G	0.954825	-0.137295	0.106409	0.2	-0.0669095	0.0135933	8.55644e-07	FALSE
rs186290506	7	83341533	C	T	0.993768	-0.276831	0.267339	0.3	-0.166615	0.033852	8.57281e-07	FALSE
rs75081917	15	62075403	T	C	0.983224	-0.099562	0.15659	0.52	-0.0968389	0.0197761	9.74214e-07	FALSE
rs76369304	17	9312158	C	T	0.945413	0.0241484	0.0876154	0.78	-0.0538539	0.0111697	1.42545e-06	FALSE
rs184318679	7	27686409	G	A	0.982078	-0.275652	0.153385	0.072	-0.0945629	0.019628	1.45178e-06	FALSE
rs62128200	19	56436263	G	A	0.932407	0.0900498	0.0798318	0.26	0.0489446	0.0101635	1.46655e-06	FALSE
rs147577774	18	40246275	C	T	0.96867	0.0289802	0.114284	0.8	-0.0702638	0.0146476	1.61098e-06	FALSE
rs2530655	22	29992506	G	A	0.953774	-0.0839182	0.098698	0.4	-0.0596111	0.0125185	1.91825e-06	FALSE
rs10226118	7	155744483	C	T	0.419194	-0.207167	0.0405276	3.2e-07	-0.0244688	0.00517422	2.25646e-06	FALSE
rs112148728	5	97743999	T	A	0.939338	0.141856	0.0830924	0.088	0.0497664	0.0105651	2.47184e-06	FALSE
rs71409234	15	79743783	T	C	0.678601	0.13904	0.0425932	0.0011	0.025433	0.00542493	2.75668e-06	FALSE
rs62367698	5	98236407	C	T	0.947851	0.141942	0.0899472	0.11	0.0536255	0.0114498	2.81984e-06	FALSE
rs11019132	11	90405143	T	A	0.940618	-0.0204363	0.0846255	0.81	-0.0505779	0.0108006	2.82856e-06	FALSE
rs72747850	5	24311320	A	G	0.963558	-0.169838	0.105665	0.11	-0.0632262	0.013503	2.8355e-06	FALSE
rs12705390	7	106410777	G	A	0.802449	-0.871059	0.0497965	1.6e-68	-0.0297505	0.00635567	2.85558e-06	FALSE
rs1321069	6	107186184	A	G	0.841392	0.0165922	0.0543321	0.76	0.0325002	0.00695572	2.97649e-06	FALSE
rs374874875	3	166768129	T	A	0.951797	0.0752272	0.0927974	0.42	0.0552203	0.0118276	3.02995e-06	FALSE
rs12647212	4	185123138	A	G	0.477101	0.0433933	0.0401112	0.28	0.0238989	0.00511892	3.0306e-06	FALSE
rs71369917	18	12294928	C	CAA	0.381906	0.0836356	0.0428514	0.051	0.0253622	0.00545674	3.35388e-06	FALSE
rs140325807	1	175721013	C	G	0.987383	0.0899289	0.190455	0.64	0.113027	0.0243269	3.3817e-06	FALSE
rs1045879	2	237489904	C	T	0.73076	-0.122359	0.044736	0.0062	-0.0265449	0.00572006	3.47291e-06	FALSE
rs2051185	21	33538261	G	C	0.988864	0.363469	0.201514	0.071	0.11889	0.0256525	3.57573e-06	FALSE
rs864235	3	27544138	A	T	0.188391	0.326268	0.0508326	1.4e-10	0.0300218	0.00648879	3.71492e-06	FALSE
rs73228331	3	114505396	C	G	0.959431	-0.299638	0.100373	0.0028	-0.059407	0.0128544	3.80951e-06	FALSE
rs10486837	7	77664288	G	A	0.840653	0.0658298	0.0554842	0.24	0.0325028	0.00707558	4.35549e-06	FALSE
rs118093870	18	10683711	A	G	0.979418	0.150179	0.139795	0.28	0.0813158	0.017774	4.76238e-06	FALSE
5:57145717_CT_C	5	57145717	CT	C	0.275607	-0.167217	0.0459907	0.00028	-0.026823	0.00586636	4.82285e-06	FALSE
6:72661364_AT_A	6	72661364	AT	A	0.281584	0.149542	0.045617	0.001	0.0265434	0.0058227	5.14921e-06	FALSE
rs4871293	8	123626804	C	T	0.612119	-0.0353078	0.0416159	0.4	-0.024142	0.00530986	5.45109e-06	FALSE
rs117864823	8	10342838	C	A	0.993799	-0.322486	0.255674	0.21	0.147077	0.0324837	5.96199e-06	FALSE
3:87923783_GAA_G	3	87923783	GAA	G	0.88567	0.0748638	0.0631624	0.24	0.0364588	0.00806648	6.19015e-06	FALSE
rs62448681	7	24065194	G	A	0.995467	1.05834	0.303832	0.0005	0.174458	0.0386183	6.25785e-06	FALSE
5:134125733_ATAGT_A	5	134125733	ATAGT	A	0.994626	0.0407727	0.288408	0.89	0.164672	0.0365167	6.49774e-06	FALSE
rs142716802	16	32495050	C	CTT	0.53362	-0.0474036	0.0537623	0.38	-0.0309184	0.00685882	6.54912e-06	FALSE
rs75947067	13	27134359	A	T	0.867792	-0.303595	0.058653	2.3e-07	-0.0336415	0.00746416	6.57301e-06	FALSE
rs7154251	14	30609596	G	C	0.985549	-0.046877	0.167778	0.78	-0.0957974	0.021263	6.62613e-06	FALSE
rs533997997	17	18815546	C	T	0.969837	0.198916	0.133325	0.14	0.0771248	0.0171217	6.65286e-06	FALSE
7:46254578_CTT_C	7	46254578	CTT	C	0.246324	-0.142014	0.0461717	0.0021	-0.0265511	0.00589561	6.68307e-06	FALSE
rs141025476	3	21639140	A	AAAT	0.956857	-0.0506739	0.101197	0.62	-0.0582141	0.0129347	6.77622e-06	FALSE
rs143295585	8	72577395	C	T	0.998084	0.404252	0.472582	0.39	0.265989	0.059157	6.91372e-06	FALSE
rs185704916	9	133398134	C	T	0.99801	-0.654316	0.460637	0.16	-0.259166	0.057697	7.06063e-06	FALSE
rs554955112	1	87498143	A	G	0.994471	-0.619364	0.271206	0.022	-0.157822	0.0352126	7.39524e-06	FALSE
rs773934158	9	88135448	C	CA	0.70636	0.000541311	0.0444663	0.99	-0.0253734	0.00566354	7.45939e-06	FALSE
rs79315177	18	39909826	A	G	0.978211	0.0611951	0.140914	0.66	-0.0804694	0.0179775	7.60131e-06	FALSE
rs112524053	7	27410253	A	T	0.989894	-0.214913	0.20347	0.29	-0.116153	0.0259641	7.69159e-06	FALSE
rs71309249	9	73043270	T	TG	0.310283	-0.0240033	0.0430747	0.58	-0.0244502	0.00547978	8.12398e-06	FALSE
rs140369145	10	37353497	T	C	0.995128	0.567428	0.297958	0.057	0.167249	0.0375015	8.20417e-06	FALSE
rs191167451	5	179840078	T	G	0.991813	-0.31556	0.225531	0.16	-0.129801	0.0291088	8.22722e-06	FALSE
rs297182	5	17158041	C	T	0.160664	0.022631	0.0540399	0.68	-0.0307442	0.00691535	8.75672e-06	FALSE
rs182479997	6	147801672	T	G	0.987954	0.364376	0.18827	0.053	0.106225	0.0238946	8.76685e-06	FALSE
rs190105404	16	75225785	C	G	0.997991	0.435335	0.458373	0.34	0.261264	0.0589043	9.19063e-06	FALSE
rs4956113	4	108554999	C	T	0.198677	0.105987	0.05081	0.037	0.0286731	0.00646793	9.28778e-06	FALSE
rs39425	7	25105552	A	G	0.0914885	0.133654	0.0693128	0.054	0.0391928	0.00884662	9.41218e-06	FALSE
rs138587393	11	106213142	T	G	0.998891	0.00457139	0.613013	0.99	0.336855	0.0760698	9.50076e-06	FALSE
rs576009249	9	71708863	G	A	0.997434	-0.0340029	0.409835	0.93	0.234112	0.052932	9.73932e-06	FALSE
rs1858647	9	86705075	C	T	0.313531	0.0280883	0.0434258	0.52	0.024452	0.00553419	9.94514e-06	FALSE
7:23547789_ATT_A	7	23547789	ATT	A	0.99443	0.863225	0.272166	0.0015	0.153088	0.0347526	1.05739e-05	FALSE
rs35312633	2	69091224	C	T	0.953334	-0.195183	0.093691	0.037	-0.0528512	0.0120037	1.06807e-05	FALSE
rs4372793	19	46774766	A	G	0.890643	0.0169612	0.0658291	0.8	0.036895	0.00838077	1.07092e-05	FALSE
3:27074641_TCTCTC_T	3	27074641	TCTCTC	T	0.102807	0.318295	0.067814	2.7e-06	0.0380617	0.00865909	1.10479e-05	FALSE
10:6069288_CA_C	10	6069288	CA	C	0.838231	-0.0885805	0.0551353	0.11	-0.0308437	0.00704323	1.19119e-05	FALSE
rs78399510	1	203451257	C	T	0.996067	-0.183189	0.322896	0.57	-0.18153	0.0414576	1.19388e-05	FALSE
rs11738570	5	62172143	T	A	0.687728	-0.0664781	0.0435914	0.13	-0.0243842	0.00556966	1.19756e-05	FALSE
rs572369178	12	27449726	C	T	0.998734	-0.0928893	0.57677	0.87	0.321853	0.0735404	1.20571e-05	FALSE
rs189164702	10	55013830	C	G	0.99535	0.7742	0.304876	0.011	0.168269	0.0384632	1.21534e-05	FALSE
rs77406634	5	179418534	G	T	0.957344	-0.293918	0.0988243	0.0029	-0.0550792	0.012611	1.25645e-05	FALSE
rs188071570	10	64196346	C	A	0.997666	-0.377529	0.41556	0.36	-0.237081	0.0543079	1.26829e-05	FALSE
rs9616955	22	51181687	A	T	0.94038	-0.0722533	0.0899123	0.42	-0.0495983	0.0113994	1.35554e-05	FALSE
rs187060463	18	47724183	A	G	0.995459	-0.103979	0.31066	0.74	-0.171252	0.0393725	1.36429e-05	FALSE
rs114368509	5	149483501	T	A	0.991805	-0.474094	0.232677	0.042	0.128968	0.0296514	1.36466e-05	FALSE
rs72647139	1	15982494	A	T	0.763219	0.223109	0.0467827	1.9e-06	0.0260473	0.00599642	1.40029e-05	FALSE
rs74842426	4	15964812	C	T	0.997674	-0.10331	0.429282	0.81	0.241603	0.0556791	1.42993e-05	FALSE
rs117163287	12	87401869	A	G	0.992557	0.0865992	0.239972	0.72	0.130371	0.0300629	1.44696e-05	FALSE
rs542722556	20	11799446	A	G	0.985222	-0.0427119	0.165991	0.8	-0.0918245	0.021187	1.4642e-05	FALSE
rs560965336	10	35831338	G	A	0.998971	0.71007	0.648085	0.27	0.373888	0.086345	1.48995e-05	FALSE
rs141591253	17	51432993	G	A	0.989303	0.517732	0.203135	0.011	0.112395	0.0259571	1.49074e-05	FALSE
rs56724015	6	110645332	C	T	0.909129	-0.0100234	0.0690693	0.88	-0.0381051	0.00880204	1.49709e-05	FALSE
rs143770787	17	71004244	A	AAAAAAGAAAAAG	0.260149	-0.0958478	0.0471334	0.042	-0.0254652	0.00588811	1.52637e-05	FALSE
rs143770787	17	71004244	AAAAAAGAAAAAG	A	0.989568	0.395798	0.232599	0.089	-0.0254652	0.00588811	1.52637e-05	FALSE
rs151057674	5	76058923	G	A	0.99614	0.616375	0.325089	0.058	0.180137	0.0416935	1.55661e-05	FALSE
rs80025624	15	65620606	T	C	0.990866	-0.375758	0.215603	0.081	-0.119104	0.0276218	1.61806e-05	FALSE
rs1922762	12	42882256	C	T	0.575549	-0.0547718	0.040151	0.17	-0.022093	0.00512402	1.62035e-05	FALSE
rs61960932	13	55790264	A	G	0.953088	0.273217	0.0945944	0.0039	0.0517774	0.0120137	1.63368e-05	FALSE
rs7559913	2	3110638	C	G	0.599217	-0.0716782	0.0405737	0.077	-0.022309	0.00518211	1.66988e-05	FALSE
rs117806036	10	73035992	G	A	0.958249	-0.0654289	0.0990452	0.51	-0.0541261	0.0125766	1.6796e-05	FALSE
rs62291091	4	3780750	T	G	0.965149	-0.194497	0.111877	0.082	-0.0615722	0.0143086	1.68384e-05	FALSE
rs191695435	1	93054723	C	A	0.996475	-0.455051	0.33772	0.18	-0.182958	0.0425295	1.69335e-05	FALSE
rs192407397	1	5288884	A	G	0.989195	-0.0247373	0.194648	0.9	0.106536	0.0247708	1.70119e-05	FALSE
3:108999880_TA_T	3	108999880	TA	T	0.779273	-0.0845317	0.0505259	0.094	-0.027726	0.00645159	1.72693e-05	FALSE
rs117373902	11	34236566	C	T	0.962768	-0.258162	0.111221	0.02	-0.0609235	0.0141787	1.7326e-05	FALSE
rs139039463	20	11151640	C	T	0.989356	0.553702	0.214646	0.0099	0.116874	0.0272227	1.76088e-05	FALSE
rs8043248	15	22671568	G	A	0.904046	-0.185924	0.117103	0.11	-0.0644278	0.0150161	1.78204e-05	FALSE
rs734532	20	39611802	G	A	0.295017	-0.0401066	0.0455386	0.38	-0.0248442	0.0057941	1.80417e-05	FALSE
rs181844330	19	37804534	A	T	0.998907	-0.912936	0.623227	0.14	-0.339946	0.079297	1.81105e-05	FALSE
rs140416734	4	4997167	C	T	0.975283	0.0398898	0.129485	0.76	0.0709003	0.0165458	1.82654e-05	FALSE
rs113235111	11	29745006	C	T	0.992835	0.170999	0.244298	0.48	0.134904	0.0315011	1.84787e-05	FALSE
rs819985	1	1432333	T	C	0.934362	0.150036	0.0832211	0.071	0.0453351	0.0105972	1.88553e-05	FALSE
rs3115224	4	16725724	A	C	0.503596	0.0947238	0.039623	0.017	0.0216482	0.00506091	1.88981e-05	FALSE
rs689658	17	72876439	G	A	0.779913	-0.0696286	0.0479649	0.15	-0.0261637	0.00611659	1.89e-05	FALSE
rs35444	12	115552437	A	G	0.618113	0.53121	0.0407662	8.2e-39	0.0222258	0.00519793	1.90377e-05	FALSE
rs140294569	4	185341358	G	A	0.990544	0.448181	0.211024	0.034	0.115429	0.0270047	1.9166e-05	FALSE
rs189623318	1	71802400	G	T	0.998893	1.04632	0.614502	0.089	0.343023	0.0802608	1.92126e-05	FALSE
rs10204380	2	59624711	G	A	0.748843	-0.0997094	0.0462573	0.031	-0.0252835	0.00591856	1.93818e-05	FALSE
rs149082351	4	1091797	G	T	0.997334	-1.15753	0.390365	0.003	-0.215008	0.0503487	1.95135e-05	FALSE
rs8095854	18	10811476	T	C	0.440621	0.0324962	0.040236	0.42	0.0218825	0.00512861	1.98335e-05	FALSE
rs187953004	10	99908059	T	G	0.991284	0.409454	0.227218	0.072	0.124175	0.0291434	2.03679e-05	FALSE
rs112824227	8	127749941	G	A	0.93449	0.0769839	0.0831344	0.35	0.0451302	0.0105972	2.05641e-05	FALSE
rs1480637	12	28958843	C	G	0.732485	0.0790426	0.044923	0.078	0.024405	0.00573844	2.11018e-05	FALSE
rs541801507	13	100594680	G	GT	0.985508	-0.207936	0.189373	0.27	-0.103106	0.0242449	2.11216e-05	FALSE
rs35765719	7	17055966	G	GTA	0.688379	0.0400513	0.0433481	0.36	0.0235121	0.00553108	2.1291e-05	FALSE
rs180923885	7	27960802	C	T	0.981838	-0.300845	0.150771	0.046	-0.0817442	0.0192463	2.16398e-05	FALSE
rs74709254	3	23409976	A	G	0.935643	-0.191481	0.081036	0.018	-0.0438987	0.0103475	2.211e-05	FALSE
rs374003921	19	1970877	C	T	0.989547	0.0819877	0.216898	0.71	0.117062	0.0275953	2.21453e-05	FALSE
rs2532504	12	6557748	G	A	0.117954	0.0803812	0.0680205	0.24	0.0367314	0.00866127	2.22645e-05	FALSE
rs190947403	12	27116824	C	T	0.99866	0.283363	0.562435	0.61	0.303618	0.0716397	2.25395e-05	FALSE
rs2127292	4	175929930	C	A	0.915869	0.131364	0.0714636	0.066	0.0386257	0.00911616	2.2646e-05	FALSE
2:228167393_CAAAAAAAAAAAAA_C	2	228167393	CAAAAAAAAAAAAA	C	0.0413097	0.0653826	0.104077	0.53	-0.0562686	0.0132854	2.28182e-05	FALSE
rs1283169	12	52423746	C	T	0.199941	0.0735244	0.0505466	0.15	0.0273336	0.00645609	2.29799e-05	FALSE
rs141682695	15	100564775	G	A	0.99366	-0.159189	0.26406	0.55	0.140439	0.0331736	2.30137e-05	FALSE
rs995035	11	43560396	G	A	0.919397	-0.0747052	0.0727709	0.3	-0.0392726	0.00928317	2.33153e-05	FALSE
rs548815468	17	69812786	T	G	0.998772	-0.623639	0.586959	0.29	-0.303963	0.0719452	2.39017e-05	FALSE
rs116477631	1	31021287	T	C	0.984559	-0.0176806	0.160957	0.91	-0.0871357	0.0206455	2.43692e-05	FALSE
rs747001565	11	122962981	C	CAG	0.992495	-0.180706	0.252762	0.47	-0.135903	0.0322062	2.44538e-05	FALSE
rs76556916	9	103813701	T	C	0.997485	-0.229247	0.415952	0.58	0.22551	0.0534585	2.46035e-05	FALSE
rs9837554	3	117428016	A	G	0.568215	0.110674	0.0402834	0.006	0.0216406	0.00513204	2.47828e-05	FALSE
17:7521764_TTTTTTG_T	17	7521764	TTTTTTG	T	0.273184	-0.142091	0.0446911	0.0015	-0.0240462	0.0057027	2.47966e-05	FALSE
rs118177175	13	106399942	A	T	0.955872	0.124042	0.11028	0.26	0.0593131	0.0140893	2.55611e-05	FALSE
rs73297627	14	75787324	C	T	0.977965	0.149782	0.135865	0.27	-0.0729619	0.0173352	2.56634e-05	FALSE
rs147396174	1	194147880	A	G	0.997578	-0.0721909	0.410654	0.86	0.221611	0.05267	2.58179e-05	FALSE
rs161197	3	21520266	C	G	0.187366	0.0583634	0.0510529	0.25	0.027446	0.0065239	2.58792e-05	FALSE
rs16985712	19	51077074	T	C	0.722378	0.0425486	0.0446524	0.34	0.0238808	0.00567707	2.59304e-05	FALSE
rs569477414	22	21797066	A	C	0.969736	0.155188	0.171732	0.37	0.0929422	0.0221	2.6047e-05	FALSE
rs13049289	21	28989200	A	G	0.76002	0.0205792	0.0471711	0.66	0.0252867	0.00601378	2.61326e-05	FALSE
rs3285	7	93693917	A	G	0.826355	-0.113008	0.0523886	0.031	-0.0281136	0.00668646	2.61587e-05	FALSE
rs149307405	21	31742267	G	A	0.987832	-0.179989	0.197574	0.36	-0.105976	0.025213	2.63142e-05	FALSE
rs1002188	8	134970395	A	G	0.419486	0.0156912	0.0402783	0.7	-0.0215525	0.00513228	2.67622e-05	FALSE
rs183642085	18	42048368	G	A	0.995009	-0.8631	0.296294	0.0036	-0.16011	0.0381427	2.69682e-05	FALSE
rs9596059	13	33244282	T	A	0.644706	0.0562171	0.0451573	0.21	0.0241345	0.00575471	2.74233e-05	FALSE
rs548619990	3	157144595	CTT	C	0.462679	-0.0916659	0.0401268	0.022	-0.0214979	0.00512712	2.75323e-05	FALSE
rs13313545	16	84729712	G	A	0.856395	-0.0654761	0.0612123	0.28	-0.0327394	0.00781456	2.79526e-05	FALSE
rs17648231	22	30500234	A	G	0.942762	-0.0654132	0.0858497	0.45	-0.0456936	0.0109111	2.81678e-05	FALSE
1:150574138_CTTT_C	1	150574138	CTTT	C	0.338625	-0.282245	0.0436132	9.7e-11	-0.0233233	0.00556994	2.82226e-05	FALSE
rs112457413	9	86543897	A	G	0.998804	0.446124	0.589683	0.45	0.316156	0.0755147	2.83071e-05	FALSE
rs79152725	14	76337465	G	A	0.982018	-0.21669	0.151057	0.15	-0.0803894	0.0192122	2.86065e-05	FALSE
rs10112673	8	70633627	G	A	0.992477	-0.595608	0.232511	0.01	-0.124633	0.0297868	2.8622e-05	FALSE
rs10084350	2	174737989	C	T	0.435667	0.0313054	0.0403752	0.44	0.0215699	0.00515887	2.90056e-05	FALSE
rs7508692	19	7239837	G	A	0.667188	-0.246624	0.0431732	1.1e-08	-0.0229674	0.0054945	2.91423e-05	FALSE
rs1330160	9	23411915	T	C	0.603697	-0.0705099	0.0410605	0.086	-0.0218499	0.00522757	2.91847e-05	FALSE
rs183736616	5	129117358	C	T	0.993671	-0.369817	0.268521	0.17	-0.14219	0.0340291	2.93458e-05	FALSE
rs72762964	16	6690059	A	T	0.998938	0.457478	0.623217	0.46	0.326339	0.0781562	2.9737e-05	FALSE
rs113079783	13	25702722	C	CAA	0.719845	0.0112338	0.0466923	0.81	-0.0248122	0.00594816	3.0271e-05	FALSE
rs535812368	9	92194237	C	T	0.977948	-0.24681	0.164259	0.13	-0.0874191	0.0209595	3.0346e-05	FALSE
rs78484400	6	3369297	T	A	0.985038	-0.23418	0.163955	0.15	-0.0874074	0.0209643	3.05483e-05	FALSE
rs538553342	14	91365646	G	GA	0.66371	0.0510348	0.0467681	0.28	0.0248525	0.0059613	3.0598e-05	FALSE
rs181300310	10	114615192	C	T	0.990902	0.237206	0.217647	0.28	0.116254	0.0278921	3.07281e-05	FALSE
rs144402067	5	97472920	G	C	0.981673	0.236404	0.150528	0.12	0.0795159	0.0190864	3.09867e-05	FALSE
rs34119423	13	38687006	C	A	0.936818	-0.147583	0.0835378	0.077	-0.0443456	0.0106468	3.11147e-05	FALSE
rs41302065	9	13928171	G	A	0.964964	0.0296731	0.108042	0.78	0.057101	0.0137094	3.11237e-05	FALSE
rs116094259	3	178285699	C	A	0.992119	0.188917	0.239966	0.43	0.127815	0.0306981	3.13241e-05	FALSE
rs184412969	7	82712301	G	T	0.989092	0.126258	0.195766	0.52	-0.10433	0.0250697	3.16045e-05	FALSE
rs3808072	7	127595573	C	T	0.7284	-0.115274	0.0451674	0.011	-0.0240206	0.00577359	3.1766e-05	FALSE
rs3740781	11	45255926	C	T	0.261063	-0.249452	0.0453914	3.9e-08	-0.0241055	0.00579756	3.21239e-05	FALSE
rs12406287	1	169092008	T	A	0.618959	0.105141	0.045657	0.021	0.0242461	0.00583433	3.24211e-05	FALSE
11:98676815_TCA_T	11	98676815	TCA	T	0.993843	0.141608	0.269791	0.6	0.142938	0.0344071	3.26252e-05	FALSE
rs111204549	4	49644188	G	C	0.897151	0.0887099	0.0860404	0.3	0.0455391	0.0109766	3.34291e-05	FALSE
rs557370104	5	31766226	G	T	0.994671	0.477148	0.299912	0.11	0.157164	0.0378835	3.34503e-05	FALSE
rs34315119	12	86164309	A	C	0.952074	0.0550497	0.0927322	0.55	0.0487821	0.0117667	3.38676e-05	FALSE
rs6031431	20	42795152	A	G	0.539314	-0.318472	0.0401101	2e-15	-0.0211426	0.00510237	3.41768e-05	FALSE
rs11660188	18	48284003	T	C	0.922901	-0.0513534	0.0744387	0.49	0.0393483	0.00949772	3.42914e-05	FALSE
rs191154405	1	93425595	A	G	0.997058	-0.585537	0.380548	0.12	-0.19842	0.0479066	3.44568e-05	FALSE
rs61948320	13	56326714	A	G	0.955047	0.218182	0.0959141	0.023	0.050355	0.0121643	3.47929e-05	FALSE
rs140522851	10	53980683	G	A	0.993722	-0.596602	0.269982	0.027	0.142764	0.0344889	3.48214e-05	FALSE
rs117700515	7	126832366	G	A	0.992969	-0.445119	0.243104	0.067	-0.128476	0.0310376	3.48266e-05	FALSE
rs35850182	6	38696062	C	T	0.704304	0.0228371	0.0435386	0.6	0.0229862	0.0055532	3.48418e-05	FALSE
rs143315291	8	4481077	A	T	0.990929	0.31601	0.230514	0.17	0.121414	0.0293459	3.51365e-05	FALSE
rs1017730	11	47733494	G	A	0.750352	-0.320624	0.0459012	2.8e-12	-0.0242555	0.00586269	3.51481e-05	FALSE
rs12443237	15	81090656	G	T	0.0659471	-0.26295	0.0806409	0.0011	-0.0424191	0.0102542	3.52243e-05	FALSE
rs7035109	9	114362831	G	A	0.640547	-0.0638161	0.0414758	0.12	-0.0218556	0.00528674	3.56435e-05	FALSE
rs113484129	11	1886775	C	T	0.772427	0.601487	0.0476967	1.8e-36	0.0251436	0.00608449	3.58995e-05	FALSE
rs182005997	3	165108509	G	A	0.993885	-0.4119	0.268015	0.12	-0.143389	0.0347053	3.60236e-05	FALSE
rs117922244	16	79311726	C	T	0.987683	0.182255	0.188375	0.33	0.0988094	0.023919	3.612e-05	FALSE
5:113379122_GA_G	5	113379122	GA	G	0.968312	0.324504	0.116605	0.0054	0.0615029	0.0148931	3.63336e-05	FALSE
rs545834781	8	98518144	G	C	0.998937	-1.18174	0.637236	0.064	-0.33811	0.0818775	3.63614e-05	FALSE
rs541611817	7	126531335	T	A	0.995246	-0.344515	0.293215	0.24	-0.154971	0.037544	3.66397e-05	FALSE
rs920899	3	122858671	C	T	0.146303	-0.0448319	0.0561364	0.42	0.0294916	0.00714568	3.67214e-05	FALSE
rs75028917	17	56258670	G	A	0.993713	0.0854873	0.2527	0.74	-0.132879	0.0322147	3.7107e-05	FALSE
rs143637456	6	157935172	C	G	0.986406	0.158107	0.175101	0.37	0.093012	0.0225527	3.72003e-05	FALSE
rs74085029	12	44872318	C	A	0.958383	-0.106481	0.0996531	0.29	0.0522433	0.0126737	3.75305e-05	FALSE
rs767927020	3	28331048	CAG	C	0.744042	-0.0836374	0.046108	0.07	-0.0242572	0.00588594	3.76891e-05	FALSE
rs192684797	18	23796241	C	T	0.998268	0.73418	0.497404	0.14	0.267032	0.0648398	3.81626e-05	FALSE
rs145827719	19	4919400	C	T	0.986736	-0.521685	0.181407	0.004	-0.0954603	0.0231814	3.8223e-05	FALSE
rs74548176	8	21761722	T	C	0.984112	0.246917	0.159901	0.12	-0.0842371	0.0204562	3.82285e-05	FALSE
8:73114576_GTTC_G	8	73114576	GTTC	G	0.996821	0.363064	0.369129	0.33	0.194232	0.0472088	3.88318e-05	FALSE
rs544284788	5	127502174	T	G	0.962378	-0.461819	0.11527	6.2e-05	-0.060688	0.0147511	3.88647e-05	FALSE
rs73282500	8	101823208	G	T	0.844399	0.0185269	0.0549247	0.74	-0.0287617	0.00699468	3.92364e-05	FALSE
13:66789925_TCTTTTCTTTTTTCTCTTCTCTTCTC_T	13	66789925	TCTTTTCTTTTTTCTCTTCTCTTCTC	T	0.327232	0.00932389	0.0433945	0.83	-0.0227377	0.00553032	3.93165e-05	FALSE
rs11134530	5	168204378	C	G	0.863847	-0.144613	0.0600556	0.016	-0.0314967	0.00766536	3.97425e-05	FALSE
rs28410998	13	107094790	A	G	0.779702	-0.0523759	0.0480572	0.28	-0.0251796	0.00613167	4.01713e-05	FALSE
rs9348057	6	166383889	G	C	0.945317	-0.213017	0.0872221	0.015	-0.0458382	0.0111662	4.04158e-05	FALSE
rs141375060	7	153210999	G	A	0.994199	0.535393	0.26925	0.047	0.140724	0.0342896	4.06074e-05	FALSE
rs550114311	6	118627241	G	A	0.998856	0.506304	0.597385	0.4	-0.309394	0.0754355	4.10597e-05	FALSE
rs9586636	13	105429913	C	T	0.845262	-0.0215382	0.0549675	0.7	-0.028679	0.00699344	4.11652e-05	FALSE
rs5804664	13	73783700	G	GT	0.0330611	0.288022	0.144851	0.047	0.075381	0.0183866	4.13556e-05	FALSE
rs563038523	3	4584367	C	CG	0.99181	-0.0670952	0.23678	0.78	0.122904	0.0299834	4.14836e-05	FALSE
rs149159187	17	33170872	C	A	0.996949	0.220208	0.377428	0.56	0.199702	0.0487416	4.1824e-05	FALSE
rs117751000	11	83906580	G	A	0.973735	0.274804	0.12384	0.026	0.0649466	0.0158538	4.19282e-05	FALSE
rs7113672	11	31793808	G	A	0.637262	0.162398	0.0414822	9e-05	0.021681	0.00529395	4.2138e-05	FALSE
rs181384455	10	8585861	T	G	0.986839	0.334159	0.181529	0.066	0.0945901	0.0231022	4.23224e-05	FALSE
rs754535071	19	694649	CT	C	0.315345	-0.0687769	0.0437287	0.12	-0.0227911	0.00556831	4.25808e-05	FALSE
rs7523074	1	154692269	T	G	0.867104	0.00471969	0.0613941	0.94	-0.0321765	0.00786295	4.27358e-05	FALSE
rs28543034	14	28734936	G	C	0.762483	-0.0862181	0.0470171	0.067	-0.0245006	0.00598778	4.2809e-05	FALSE
rs17755786	3	114940210	C	T	0.480321	0.204668	0.0397465	2.6e-07	0.0207776	0.00507858	4.29096e-05	FALSE
16:950477_TTTTA_T	16	950477	TTTTA	T	0.997511	-0.33091	0.418608	0.43	-0.214035	0.0523307	4.31293e-05	FALSE
1:175922900_TA_T	1	175922900	TA	T	0.636252	-0.0245618	0.0420031	0.56	0.0219487	0.00536997	4.36434e-05	FALSE
rs397864902	20	50094117	TAA	T	0.817972	0.0691468	0.0535754	0.2	-0.0278877	0.00682707	4.41003e-05	FALSE
rs549758256	2	2100685	G	T	0.992023	0.36718	0.230852	0.11	0.120745	0.0295613	4.41579e-05	FALSE
rs55768030	10	73549955	G	A	0.986544	-0.0535427	0.176847	0.76	0.0931392	0.0228137	4.45357e-05	FALSE
rs35610620	17	70425452	C	G	0.887738	-0.165758	0.0635279	0.0091	-0.0330476	0.00810283	4.53226e-05	FALSE
rs532315080	16	63088932	T	A	0.992619	-0.105788	0.256139	0.68	-0.132577	0.0325078	4.53624e-05	FALSE
rs550102984	9	14767565	G	A	0.994874	-0.466809	0.30543	0.13	-0.15897	0.0389818	4.54135e-05	FALSE
rs59241702	8	72994529	C	T	0.819609	-0.0342212	0.0520052	0.51	-0.027048	0.00663485	4.56885e-05	FALSE
rs72707033	1	178438843	C	T	0.938089	0.162733	0.0838133	0.052	0.0434503	0.0106588	4.57277e-05	FALSE
rs529109883	13	99884704	G	GA	0.719603	-0.0595489	0.0447075	0.18	0.0232458	0.00570274	4.57662e-05	FALSE
rs146793114	6	44123120	G	A	0.984529	-0.0947037	0.166989	0.57	0.0868769	0.021316	4.58838e-05	FALSE
rs73133959	12	77971937	A	G	0.996348	0.0978105	0.333871	0.77	0.171602	0.0421105	4.60068e-05	FALSE
rs192711109	14	21406662	C	T	0.997414	-0.113967	0.399439	0.78	-0.204257	0.0501268	4.60521e-05	FALSE
rs9834829	3	28610406	T	C	0.256275	0.112689	0.0455347	0.013	0.0236856	0.00581456	4.63117e-05	FALSE
rs56355120	2	224640487	G	A	0.996854	1.14394	0.372214	0.0021	0.191719	0.0470913	4.67669e-05	FALSE
rs55680940	2	243041411	C	T	0.988714	-0.617233	0.186385	0.00093	-0.0950915	0.0233659	4.70811e-05	FALSE
rs74278529	9	34900231	G	GAGA	0.809759	-0.112289	0.0507315	0.027	-0.0263063	0.00646833	4.76338e-05	FALSE
rs55880280	5	179833760	C	T	0.718201	0.0153951	0.0449306	0.73	0.0233532	0.00574357	4.78316e-05	FALSE
rs116852761	20	34321984	T	C	0.995985	0.424334	0.324793	0.19	0.170648	0.0419739	4.79123e-05	FALSE
17:2225971_GT_G	17	2225971	GT	G	0.356936	-0.0142087	0.042279	0.74	-0.0218757	0.00538383	4.83984e-05	FALSE
rs146914066	18	36709064	T	A	0.996718	1.07457	0.360712	0.0029	0.189044	0.0465301	4.84825e-05	FALSE
rs115369773	3	80013247	C	T	0.989141	-0.152981	0.198683	0.44	-0.102697	0.0252823	4.86512e-05	FALSE
rs72774585	16	6234914	T	G	0.99618	0.674549	0.338879	0.047	0.174113	0.0428844	4.90622e-05	FALSE
rs76521194	1	45167243	C	T	0.994535	-0.203865	0.282842	0.47	-0.145652	0.0358833	4.92701e-05	FALSE
