# Supplementary material for: An evaluation of age-varying genetic effects underlying body-mass index and blood pressure in the UK Biobank
Source: PLoS Genet. 2026 Mar 20;22(3):e1012080. doi: 10.1371/journal.pgen.1012080 (PMC13029756; doi:10.1371/journal.pgen.1012080)
Supplement: S12 Table — (XLSX) [file pgen.1012080.s012.xlsx]

## Sheet: S12_Table
S12 Table: Inclusion 2 set: Additional SNPs identified with evidence for an age varying genetic effect on DBP (Genome-wide meta-regression P<5x10-05, r2<0.01)
Provided Discvoery GWAS effect estimates (gwas_beta, gwas_se, gwas_pval) & meta-regression interaction estimates (meta_regression_beta, meta_regression_se, meta-regression_pval), and highlighted the SNPs which reached the conventional genome-widen significance threhsold (P<5e-08) (genome_wide_signif TRUE/FALSE)
SNP	chr	bp	A1	A2	A1FREQ	gwas_beta	gwas_se	gwas_pval	meta_regression_beta	meta_regression_se	meta_regression_pval	genome_wide_signif
rs182479997	6	147801672	T	G	0.987953	0.234847	0.109058	0.031	0.0816209	0.0145273	1.92683e-08	TRUE
rs140749512	12	62814055	G	A	0.990967	-0.181937	0.124731	0.14	-0.0910849	0.0165652	3.8291e-08	TRUE
6:28527833_CT_C	6	28527833	CT	C	0.765546	0.145029	0.0272956	1.1e-07	0.0197998	0.00366071	6.34754e-08	FALSE
rs34991172	6	25480328	T	G	0.91623	0.217872	0.0417459	1.8e-07	0.0300555	0.00559067	7.61574e-08	FALSE
11:30749171_GTTCCCGCTCTGTAACTTATCAAC_G	11	30749171	GTTCCCGCTCTGTAACTTATCAAC	G	0.959173	-0.283288	0.0595536	2e-06	-0.0426818	0.00795618	8.11252e-08	FALSE
3:41789636_CTA_C	3	41789636	CTA	C	0.8159	-0.335667	0.0304713	3.2e-28	-0.0218051	0.00406946	8.40408e-08	FALSE
rs62367698	5	98236407	C	T	0.947851	0.0310248	0.0521403	0.55	0.0372418	0.00696417	8.9115e-08	FALSE
rs540421778	1	51084086	G	GT	0.654832	-0.029782	0.0250854	0.24	-0.0175599	0.00336381	1.78706e-07	FALSE
rs183551428	3	192822306	G	A	0.992397	0.042238	0.136151	0.76	0.093019	0.0184146	4.38649e-07	FALSE
rs11150507	16	82911383	A	G	0.300578	0.0597794	0.0251006	0.017	0.0169156	0.00335655	4.66559e-07	FALSE
rs929243	7	27453712	G	A	0.561785	0.0549379	0.0232035	0.018	0.0156226	0.00310762	4.97758e-07	FALSE
rs150652484	2	231306756	C	CT	0.701041	0.0331781	0.0250794	0.19	0.0168007	0.00335482	5.50161e-07	FALSE
rs147441680	12	125157292	C	T	0.998673	-0.252227	0.320123	0.43	-0.210259	0.0423901	7.04584e-07	FALSE
rs34043431	6	25875084	T	C	0.903565	0.217521	0.0388903	2.2e-08	0.0255766	0.00520446	8.90737e-07	FALSE
rs549169911	7	124379560	T	C	0.997286	0.364526	0.225977	0.11	0.149804	0.0306151	9.92333e-07	FALSE
rs1429679	8	107046089	T	C	0.746868	-0.10305	0.026519	0.0001	0.0173345	0.00355129	1.05459e-06	FALSE
rs1510169	16	61986781	G	C	0.643148	0.00615253	0.0241313	0.8	-0.0157468	0.00322701	1.0625e-06	FALSE
rs559462124	6	29030942	G	GT	0.714845	0.163444	0.0261979	4.4e-10	0.0171082	0.00350863	1.08244e-06	FALSE
rs540397305	9	22506224	A	T	0.996704	-0.0414567	0.20881	0.84	0.134711	0.0277102	1.16543e-06	FALSE
rs777901005	5	74969779	CA	C	0.343485	0.0829625	0.0249013	0.00086	0.0162162	0.00334015	1.20421e-06	FALSE
rs11825294	11	93986904	A	G	0.966368	-0.0552296	0.063816	0.39	0.0413109	0.00852012	1.24316e-06	FALSE
rs117015709	6	104788346	T	C	0.98555	0.0216338	0.0962244	0.82	-0.0624067	0.0128844	1.27527e-06	FALSE
rs116712105	5	97610986	G	A	0.976885	0.0342775	0.0792493	0.67	0.0511188	0.0105561	1.28154e-06	FALSE
6:29923118_AG_A	6	29923118	AG	A	0.844928	0.267154	0.0346873	1.3e-14	0.0224628	0.0046478	1.34491e-06	FALSE
rs778393561	6	32625235	A	G	0.648511	0.0476987	0.0274421	0.082	0.0177561	0.00368185	1.41693e-06	FALSE
rs62033406	16	53824226	A	G	0.589627	-0.147607	0.0233985	2.8e-10	0.0150664	0.00312811	1.46122e-06	FALSE
rs3134952	6	32113571	A	T	0.766051	0.122853	0.0271035	5.8e-06	0.0174869	0.00363217	1.4761e-06	FALSE
rs6052377	20	4106949	A	G	0.619275	-0.0160523	0.0240774	0.5	0.0154728	0.00321784	1.52117e-06	FALSE
6:135117710_TA_T	6	135117710	TA	T	0.444291	-0.0619921	0.0233321	0.0079	-0.0149042	0.00312725	1.87987e-06	FALSE
rs78037693	10	3559837	G	A	0.905464	-0.0233794	0.0395943	0.55	0.0251143	0.00528266	1.99327e-06	FALSE
rs118079768	10	96508944	T	C	0.983519	0.0595588	0.0948074	0.53	0.0606951	0.012767	1.99383e-06	FALSE
rs4713158	6	28277771	C	A	0.671677	0.107217	0.0244572	1.2e-05	0.0155214	0.00326922	2.05694e-06	FALSE
rs36109883	6	26133070	G	A	0.902576	0.232291	0.0388459	2.2e-09	0.0245238	0.00519737	2.37596e-06	FALSE
rs116094259	3	178285699	C	A	0.99212	0.00686113	0.139075	0.96	0.0878915	0.0186932	2.57889e-06	FALSE
7:45966264_TC_T	7	45966264	TC	T	0.704262	-0.152164	0.0258887	4.2e-09	-0.0162684	0.00346079	2.59176e-06	FALSE
rs1144710	6	31765864	T	A	0.85615	0.288046	0.033537	8.8e-18	0.0211701	0.00450503	2.61155e-06	FALSE
rs140325807	1	175721013	C	G	0.987382	-0.0345257	0.11036	0.75	0.0693923	0.014795	2.7288e-06	FALSE
rs141682695	15	100564775	G	A	0.99366	-0.0323325	0.153005	0.83	0.0944219	0.020156	2.80584e-06	FALSE
6:30341480_GT_G	6	30341480	GT	G	0.596909	-0.0722868	0.0235076	0.0021	-0.0147323	0.0031471	2.85166e-06	FALSE
rs3973431	16	69986794	G	A	0.519916	0.022548	0.0276136	0.41	0.0172184	0.00369261	3.1175e-06	FALSE
rs142866197	8	10351721	C	G	0.994189	-0.236379	0.153196	0.12	0.0948371	0.0203985	3.33185e-06	FALSE
1:69299670_CA_C	1	69299670	CA	C	0.0689401	0.0401892	0.055101	0.47	0.0345002	0.00742705	3.39735e-06	FALSE
rs7849735	9	73099454	T	C	0.544461	-0.0583317	0.0231413	0.012	-0.014313	0.00309524	3.76042e-06	FALSE
rs4372793	19	46774766	A	G	0.890645	0.0553716	0.0381443	0.15	0.0235761	0.00509847	3.76124e-06	FALSE
rs3043204	7	82929118	A	ATG	0.799477	-0.0146476	0.0288549	0.61	0.0178486	0.00386069	3.77943e-06	FALSE
rs533997997	17	18815546	C	T	0.969836	0.0964537	0.0772822	0.21	0.0481111	0.0104073	3.78571e-06	FALSE
rs4748612	10	20118436	C	T	0.355662	-0.062137	0.0240141	0.0097	-0.0147856	0.00321651	4.29071e-06	FALSE
rs189326021	6	139903304	A	C	0.9936	-0.412819	0.154493	0.0075	0.0947276	0.0206099	4.30216e-06	FALSE
rs2512483	11	80094978	T	C	0.206822	0.0602265	0.0283993	0.034	-0.0174721	0.003806	4.41832e-06	FALSE
rs10826719	10	30166547	G	A	0.411943	0.005986	0.023359	0.8	-0.014282	0.00312614	4.91072e-06	FALSE
rs113146028	19	447201	C	T	0.993089	0.150854	0.149707	0.31	-0.0913361	0.0200054	4.98123e-06	FALSE
rs8043248	15	22671568	G	A	0.904046	-0.102844	0.0678514	0.13	-0.0416493	0.00912594	5.02286e-06	FALSE
rs4490355	3	64698714	T	C	0.828138	0.0796831	0.0306556	0.0093	-0.0186556	0.00409795	5.30333e-06	FALSE
rs79022260	15	76199767	A	G	0.994168	0.0247393	0.15115	0.87	0.0923672	0.0202905	5.30802e-06	FALSE
rs56724015	6	110645332	C	T	0.90913	-0.0133435	0.0400108	0.74	-0.0243087	0.00535068	5.54328e-06	FALSE
rs142381883	14	88405104	A	G	0.992795	-0.0446717	0.140406	0.75	0.0864152	0.0190681	5.84503e-06	FALSE
rs8026073	15	62052079	C	G	0.970129	0.00616922	0.0684082	0.93	-0.0412382	0.00910481	5.9187e-06	FALSE
11:10734682_AG_A	11	10734682	AG	A	0.998817	-0.198877	0.342005	0.56	0.212487	0.0470047	6.16802e-06	FALSE
rs535198828	15	76841750	T	C	0.995148	-0.0582485	0.172389	0.74	0.104554	0.0231427	6.24947e-06	FALSE
5:57145717_CT_C	5	57145717	CT	C	0.275604	-0.110351	0.0266598	3.5e-05	-0.0161173	0.00356913	6.30916e-06	FALSE
rs35662021	7	93728710	G	T	0.50544	0.0076913	0.0229885	0.74	-0.0138935	0.00307735	6.33893e-06	FALSE
rs549964506	5	97770167	A	C	0.998797	-0.149099	0.342049	0.66	0.205036	0.0454933	6.57668e-06	FALSE
rs71369917	18	12294928	C	CAA	0.381909	0.0464141	0.0248314	0.062	0.0149455	0.00331836	6.67226e-06	FALSE
rs201987919	2	2718770	C	G	0.429901	0.0162286	0.0265931	0.54	0.0160524	0.00356447	6.68634e-06	FALSE
rs74341908	7	63474170	C	A	0.921518	0.00845479	0.0438191	0.85	0.026315	0.0058507	6.86762e-06	FALSE
rs144377383	10	96258265	C	T	0.981708	0.131653	0.0898405	0.14	0.0544343	0.0121041	6.88656e-06	FALSE
rs6828754	4	6877902	C	T	0.485189	0.022829	0.0231196	0.32	0.0138917	0.00309583	7.21557e-06	FALSE
rs12647212	4	185123138	A	G	0.477104	0.0254672	0.023247	0.27	0.0139337	0.00311256	7.58421e-06	FALSE
rs114078517	3	93940393	G	T	0.987706	-0.0656463	0.105712	0.53	-0.0633405	0.0141497	7.58963e-06	FALSE
rs530214082	17	14454775	C	G	0.979306	0.0186035	0.100229	0.85	-0.0596202	0.0133259	7.677e-06	FALSE
rs117068688	10	134068514	G	A	0.995379	-0.351336	0.178042	0.048	0.108022	0.0241599	7.78091e-06	FALSE
10:69929134_AAG_A	10	69929134	AAG	A	0.830809	0.0100675	0.0316698	0.75	-0.0189287	0.00423922	8.0021e-06	FALSE
2:237692060_CT_C	2	237692060	CT	C	0.656639	0.0121871	0.0252401	0.63	-0.0151055	0.00338373	8.03814e-06	FALSE
rs147117553	10	42887138	A	G	0.990704	-0.121663	0.130156	0.35	-0.077012	0.0172971	8.49555e-06	FALSE
rs2452658	8	12409110	A	G	0.552679	-0.0273146	0.0361354	0.45	0.0215112	0.00483305	8.55324e-06	FALSE
rs149136804	5	111067785	C	CT	0.980514	0.155477	0.0897993	0.083	0.0533229	0.0119992	8.83533e-06	FALSE
rs10226118	7	155744483	C	T	0.419195	-0.117506	0.023492	5.7e-07	-0.0139744	0.00314597	8.91234e-06	FALSE
rs6557918	8	26252217	T	C	0.0530433	-0.0437029	0.0516791	0.4	0.0305483	0.00689376	9.36687e-06	FALSE
rs759448183	9	7599061	C	T	0.998969	0.197499	0.361948	0.59	0.212191	0.0479213	9.51494e-06	FALSE
rs370090933	4	64398977	T	C	0.991103	-0.0802166	0.13361	0.55	0.0789998	0.0178762	9.90333e-06	FALSE
rs10237093	7	42707411	T	C	0.992142	-0.0521853	0.137116	0.7	0.0809874	0.0183307	9.95631e-06	FALSE
rs3095268	6	29606761	G	A	0.814194	0.217741	0.0295417	1.7e-13	0.0174689	0.00396074	1.03125e-05	FALSE
rs2958709	8	106769070	G	A	0.847826	-0.10626	0.0321997	0.00097	0.0190015	0.00431545	1.06693e-05	FALSE
2:200307679_TA_T	2	200307679	TA	T	0.297047	0.0326864	0.0251165	0.19	0.0148326	0.00337117	1.08335e-05	FALSE
rs10988482	9	132474557	T	G	0.869948	0.0286209	0.03549	0.42	0.0207736	0.00473556	1.15071e-05	FALSE
rs367674249	9	88855622	CTTT	C	0.541176	0.00605103	0.0238236	0.8	-0.0139802	0.00318812	1.15928e-05	FALSE
rs184318679	7	27686409	G	A	0.982076	-0.0239209	0.088906	0.79	-0.0522735	0.0119208	1.15955e-05	FALSE
rs186450753	14	82400012	A	G	0.998795	-0.419653	0.338675	0.22	0.195866	0.0447203	1.18792e-05	FALSE
rs75666721	2	205485540	G	C	0.958244	0.137062	0.0576314	0.017	-0.033851	0.00773668	1.21217e-05	FALSE
rs8030	1	177897975	C	T	0.702448	-0.0507307	0.0251288	0.044	0.0147099	0.0033631	1.22046e-05	FALSE
rs583104	1	109821307	G	T	0.226366	0.0401374	0.0274139	0.14	0.0160688	0.00367905	1.25595e-05	FALSE
rs10183022	2	237481969	G	A	0.605783	-0.0255338	0.023452	0.28	-0.0137557	0.00314946	1.25608e-05	FALSE
rs183257334	20	48237768	T	C	0.991891	0.0299662	0.134433	0.82	0.0789567	0.01808	1.25921e-05	FALSE
12:114952057_GAAGA_G	12	114952057	GAAGA	G	0.991883	0.140336	0.137564	0.31	0.0798542	0.0182953	1.27274e-05	FALSE
rs369915882	6	33530436	T	TTTTA	0.504799	-0.00362061	0.0231282	0.88	-0.0135275	0.00310019	1.28026e-05	FALSE
rs6939532	6	26534024	G	T	0.85812	0.196389	0.0340269	7.9e-09	0.0198223	0.00454849	1.31264e-05	FALSE
rs2439665	13	70594211	A	C	0.251723	0.0148954	0.0265954	0.58	0.015471	0.00355204	1.32748e-05	FALSE
rs144087062	6	37670414	G	A	0.993934	-0.17357	0.150056	0.25	-0.0889347	0.020433	1.34586e-05	FALSE
rs11276316	14	100127758	A	AGAAGGAAGGAAGGAAG	0.587332	-0.0285393	0.0244176	0.24	-0.0141833	0.00326524	1.40082e-05	FALSE
rs139650307	7	77426066	A	C	0.978714	-0.135435	0.0804782	0.092	-0.0467321	0.0107747	1.44306e-05	FALSE
rs73207021	7	110294885	G	A	0.975347	0.050232	0.0746363	0.5	0.0432689	0.00998057	1.4555e-05	FALSE
rs17071823	13	80339842	G	A	0.892051	-0.0858387	0.0372526	0.021	0.0216554	0.00499742	1.46884e-05	FALSE
rs150370162	13	36378849	C	T	0.978174	0.0163202	0.0802554	0.84	0.0464846	0.0107398	1.50286e-05	FALSE
rs79490245	4	44637336	G	A	0.930434	-0.0640952	0.0451736	0.16	0.0261849	0.00605712	1.53918e-05	FALSE
rs185348874	19	41239986	A	T	0.99726	0.283276	0.226517	0.21	0.128744	0.0298027	1.56112e-05	FALSE
rs543575630	10	35295840	A	G	0.998811	-0.00461164	0.348027	0.99	-0.198932	0.0460949	1.59093e-05	FALSE
rs78975843	5	81112845	C	G	0.99331	-0.225437	0.142286	0.11	0.0828959	0.0192091	1.59273e-05	FALSE
rs188965450	12	19158039	A	G	0.997445	0.0285279	0.238862	0.9	0.136835	0.0317387	1.623e-05	FALSE
rs201557552	9	29143056	AG	A	0.613644	0.0163831	0.0237237	0.49	-0.0136447	0.00317053	1.68043e-05	FALSE
rs217231	11	2015569	G	C	0.318783	0.152852	0.0247429	6.5e-10	0.0142485	0.00331466	1.7185e-05	FALSE
rs137909164	5	96277529	A	G	0.998044	-0.491715	0.274271	0.073	-0.159389	0.0370867	1.72558e-05	FALSE
rs10265627	7	81781591	A	C	0.750013	0.00902888	0.0267851	0.74	-0.0153863	0.00358091	1.73322e-05	FALSE
rs143229998	13	102020337	A	ATTTAT	0.740812	-0.0117509	0.026398	0.66	0.0151224	0.00352015	1.73947e-05	FALSE
rs61963195	13	111037991	A	G	0.523428	-0.0361639	0.0250131	0.15	-0.0143594	0.00334351	1.74935e-05	FALSE
rs146053660	8	10078160	A	G	0.994105	-0.198753	0.153461	0.2	0.0871984	0.0203075	1.75561e-05	FALSE
rs28763275	19	7236803	C	T	0.543312	-0.0989775	0.0231702	1.9e-05	-0.0132947	0.00309664	1.76077e-05	FALSE
rs770057961	9	110196701	G	A	0.998497	-0.258907	0.310709	0.4	0.182542	0.0425314	1.77123e-05	FALSE
rs117801674	10	35628704	T	C	0.994016	-0.154651	0.153582	0.31	0.0881338	0.0205473	1.7923e-05	FALSE
rs540334626	1	202173671	A	AAC	0.638052	-0.0385002	0.0270756	0.16	0.0155642	0.00363161	1.82122e-05	FALSE
rs35074220	6	31435812	G	GA	0.61584	0.0611691	0.0243946	0.012	0.0140079	0.00326857	1.82231e-05	FALSE
rs557754928	11	133624648	G	A	0.993182	-0.00950002	0.144144	0.95	0.0836586	0.0195218	1.82412e-05	FALSE
rs146587048	10	15279639	G	A	0.993958	-0.124475	0.154792	0.42	0.0891729	0.0208337	1.86699e-05	FALSE
6:27268544_CT_C	6	27268544	CT	C	0.775041	0.104583	0.0290977	0.00033	0.0166911	0.00389987	1.8698e-05	FALSE
rs12022879	1	111897232	T	C	0.583595	-0.0311294	0.02329	0.18	0.01337	0.00312697	1.90528e-05	FALSE
rs141518402	13	36162092	T	TA	0.588469	-0.00314351	0.023558	0.89	-0.0134439	0.00314485	1.91243e-05	FALSE
rs73103806	3	77835031	G	A	0.962218	0.0388224	0.0609747	0.52	0.0350421	0.00819735	1.91299e-05	FALSE
rs72617075	2	140622112	T	C	0.988521	-0.179203	0.10897	0.1	-0.0617953	0.0144569	1.91615e-05	FALSE
rs13465	19	10802792	A	G	0.0691621	0.0474731	0.0456284	0.3	0.0261097	0.00610934	1.92232e-05	FALSE
rs72762964	16	6690059	A	T	0.998938	0.0562429	0.36115	0.88	0.203597	0.0476657	1.94293e-05	FALSE
rs115413370	5	179783232	G	A	0.986329	0.0847954	0.0990186	0.39	-0.0562111	0.0131708	1.97365e-05	FALSE
rs186001143	6	105975838	A	G	0.997333	0.309031	0.226115	0.17	0.130678	0.0306261	1.98238e-05	FALSE
rs3131010	6	31105147	C	T	0.844371	0.25052	0.0316296	2.4e-15	0.0180761	0.00423688	1.98691e-05	FALSE
rs541885284	4	103539225	G	A	0.987846	0.143511	0.120828	0.23	0.0684936	0.0160742	2.03431e-05	FALSE
rs146242221	8	85213180	T	G	0.99393	-0.0675521	0.15676	0.67	0.0884458	0.0207777	2.07408e-05	FALSE
rs3779331	7	77677143	T	C	0.822078	0.0290159	0.0300672	0.33	-0.0171373	0.00403189	2.13351e-05	FALSE
rs143431666	14	77476773	T	C	0.994831	0.241125	0.172368	0.16	0.0983599	0.0231457	2.14151e-05	FALSE
rs182555343	3	18333703	T	C	0.998668	0.0204167	0.329876	0.95	0.19132	0.0450231	2.14382e-05	FALSE
rs6757982	2	239008782	C	G	0.877977	0.00296202	0.0350916	0.93	0.01997	0.00470055	2.15276e-05	FALSE
rs138160539	6	24569041	C	T	0.998238	0.210987	0.273506	0.44	0.15691	0.036936	2.15529e-05	FALSE
rs147250141	17	21807115	T	C	0.967816	-0.1215	0.0670554	0.07	0.0379758	0.00894128	2.1642e-05	FALSE
rs116009719	1	19189231	C	T	0.984373	0.171363	0.0938045	0.068	-0.0530967	0.0125108	2.19496e-05	FALSE
rs150180244	4	89829388	G	A	0.996881	0.192659	0.216471	0.37	-0.125337	0.0295377	2.20275e-05	FALSE
rs35924491	7	96712514	T	C	0.896141	-0.0704469	0.037704	0.062	-0.0214502	0.00505849	2.23092e-05	FALSE
rs11194214	10	110413398	G	A	0.93026	0.0326233	0.0450495	0.47	-0.0255504	0.0060268	2.24053e-05	FALSE
rs149287190	22	33701263	A	G	0.991428	-0.294543	0.125518	0.019	-0.0719021	0.0169607	2.24194e-05	FALSE
rs57926359	4	153882583	A	G	0.990789	-0.209784	0.129641	0.11	-0.0734914	0.0173456	2.26634e-05	FALSE
rs185651073	9	117931878	T	C	0.99751	0.246812	0.235146	0.29	0.133169	0.0314364	2.27383e-05	FALSE
rs77690730	2	74853384	G	T	0.969281	-0.0030252	0.0747494	0.97	-0.0427686	0.0100967	2.27636e-05	FALSE
rs190212176	3	193073255	A	G	0.993122	-0.020053	0.145335	0.89	0.0829679	0.0195906	2.28459e-05	FALSE
rs183434313	10	18802185	G	T	0.995653	-0.259943	0.183221	0.16	-0.104758	0.0247466	2.30376e-05	FALSE
rs148422884	4	126500069	A	T	0.988735	-0.0793304	0.121451	0.51	0.0685098	0.0161868	2.31162e-05	FALSE
rs118119998	17	25283026	T	G	0.968551	-0.0786206	0.0683488	0.25	0.0385942	0.0091258	2.34596e-05	FALSE
rs144550025	4	162926911	T	C	0.99403	0.0617672	0.155024	0.69	0.0891843	0.0210909	2.35195e-05	FALSE
rs6453133	5	74692776	A	G	0.711257	-0.0714303	0.0253284	0.0048	-0.0143713	0.00339947	2.36283e-05	FALSE
rs147577774	18	40246275	C	T	0.96867	0.122259	0.0662244	0.065	-0.0376325	0.00890202	2.36397e-05	FALSE
rs142716592	6	161883462	T	C	0.987827	0.205166	0.113234	0.07	0.0643271	0.0152194	2.37196e-05	FALSE
rs180821028	5	75611948	A	G	0.994215	0.254194	0.162367	0.12	0.0912801	0.0216382	2.45972e-05	FALSE
rs2622895	6	37131566	G	A	0.92712	-0.0307982	0.0564582	0.59	0.031859	0.00755689	2.48798e-05	FALSE
rs12500867	4	126476695	A	G	0.917381	0.0492566	0.0419417	0.24	-0.023655	0.00561168	2.49427e-05	FALSE
rs1464837	7	108478541	T	C	0.00235529	-0.0514964	0.243413	0.83	0.133687	0.0317367	2.52711e-05	FALSE
rs549385494	3	196342232	G	A	0.987078	0.381376	0.123403	0.002	0.0699705	0.0166169	2.54458e-05	FALSE
rs186749	5	122454305	A	G	0.355355	-0.0761718	0.0240488	0.0015	0.0135341	0.00321536	2.56277e-05	FALSE
rs149082351	4	1091797	G	T	0.997334	-0.504578	0.226246	0.026	-0.128723	0.0305911	2.57798e-05	FALSE
rs563383565	4	140094588	T	C	0.996989	0.304996	0.219484	0.16	-0.122667	0.0292005	2.65912e-05	FALSE
rs77404223	10	133938009	G	A	0.981944	-0.108005	0.0869852	0.21	0.0491108	0.0116985	2.69209e-05	FALSE
rs144192234	5	78414625	T	C	0.99205	0.106173	0.137324	0.44	0.0763509	0.01819	2.69976e-05	FALSE
rs2497298	14	104640822	G	T	0.709384	0.0270167	0.0253284	0.29	0.0141828	0.00337959	2.70941e-05	FALSE
rs117540455	6	140567927	A	G	0.961888	-0.00514246	0.0602135	0.93	-0.0339749	0.00810495	2.76667e-05	FALSE
rs72706687	4	179442631	A	T	0.75417	-0.0546844	0.0269184	0.042	-0.0150745	0.00360244	2.85757e-05	FALSE
rs184752127	1	61266443	T	C	0.996535	-0.187606	0.203768	0.36	0.112134	0.0268067	2.87626e-05	FALSE
rs188961700	1	190433930	C	T	0.994696	1.78857e-05	0.163767	1	0.0926497	0.0221494	2.87758e-05	FALSE
rs531637212	10	113001859	A	G	0.969242	-0.0457663	0.086462	0.6	-0.0483596	0.0115618	2.8806e-05	FALSE
rs181384455	10	8585861	T	G	0.98684	0.0587382	0.105194	0.58	0.058715	0.0140451	2.90901e-05	FALSE
rs13385855	2	164441667	G	A	0.952811	-0.0621196	0.0544478	0.25	0.0304861	0.00729254	2.90935e-05	FALSE
rs73075231	3	42051694	T	C	0.874474	-0.375902	0.0346853	2.3e-27	-0.019398	0.00464021	2.9099e-05	FALSE
rs770735790	5	54279764	A	G	0.998821	0.152802	0.341027	0.65	0.195396	0.0467702	2.94367e-05	FALSE
rs540175816	10	49335777	A	G	0.954826	-0.097237	0.0616627	0.11	-0.0345361	0.0082688	2.95802e-05	FALSE
rs1920595	12	114705322	A	C	0.8445	-0.00618989	0.0317272	0.85	0.0177352	0.00424768	2.97623e-05	FALSE
rs75969644	7	95267512	C	T	0.861633	0.0220202	0.0336511	0.51	0.0188189	0.00450826	2.98881e-05	FALSE
rs112113337	19	48295149	A	G	0.989232	-0.00677285	0.121265	0.96	0.0678664	0.0162592	2.99242e-05	FALSE
rs147720323	14	82264707	A	G	0.984914	-0.0262049	0.0973166	0.79	0.0543833	0.0130313	3.00251e-05	FALSE
rs1854176	13	30333262	T	G	0.337774	0.0306345	0.0244123	0.21	0.0136155	0.00326361	3.02046e-05	FALSE
rs13384908	2	188190475	G	A	0.795475	0.0102365	0.0284751	0.72	-0.0159419	0.00382149	3.02399e-05	FALSE
17:68854622_GTA_G	17	68854622	GTA	G	0.621527	0.0167972	0.0259092	0.52	0.0144665	0.00346953	3.05152e-05	FALSE
14:64236436_TA_T	14	64236436	TA	T	0.141901	-0.0194527	0.0337874	0.56	0.018832	0.00451721	3.06009e-05	FALSE
rs2023936	7	19039067	C	G	0.809236	0.0294661	0.0294358	0.32	0.0164185	0.00393841	3.06189e-05	FALSE
rs7932041	11	82393621	A	T	0.473758	-0.0343515	0.0232479	0.14	0.0129599	0.0031089	3.06424e-05	FALSE
rs192322456	4	137929179	T	G	0.996497	-0.479744	0.203797	0.019	0.115265	0.0276507	3.06471e-05	FALSE
rs150904693	17	58748193	C	T	0.998712	0.146711	0.326196	0.65	0.187582	0.0450035	3.07062e-05	FALSE
rs188894365	9	16184566	T	C	0.995004	-0.214731	0.17812	0.23	0.0996548	0.0239133	3.08187e-05	FALSE
rs143472432	13	24264574	G	A	0.992357	-0.00359239	0.141292	0.98	-0.0793189	0.0190355	3.08787e-05	FALSE
rs527555118	8	142019736	A	G	0.994596	-0.343369	0.165416	0.038	-0.0924984	0.0222068	3.10908e-05	FALSE
rs72810952	5	173296614	A	C	0.95884	0.0466241	0.0586378	0.43	0.0325725	0.00782174	3.12233e-05	FALSE
rs62043393	16	87038209	G	T	0.943467	-0.096452	0.0499565	0.054	0.0277537	0.00667151	3.18205e-05	FALSE
rs148359926	11	108896784	G	T	0.987956	-0.0789526	0.112595	0.48	-0.0635684	0.0152841	3.19495e-05	FALSE
21:39668172_TAG_T	21	39668172	TAG	T	0.991803	-0.199773	0.12883	0.12	-0.0709816	0.0170748	3.22315e-05	FALSE
rs11039406	11	47828344	C	T	0.804686	-0.213981	0.0334512	1.6e-10	-0.0185917	0.00447368	3.24161e-05	FALSE
rs10059101	5	97752911	G	A	0.977146	-0.0913641	0.0769156	0.23	-0.0426944	0.0102809	3.28476e-05	FALSE
rs181758126	3	26986535	G	A	0.990659	0.129429	0.131338	0.32	0.0739028	0.0178011	3.30193e-05	FALSE
rs181873286	5	97790407	A	T	0.994592	0.0075375	0.160103	0.96	0.0886131	0.02135	3.31754e-05	FALSE
rs2287564	12	115485853	T	C	0.817891	0.122451	0.0299456	4.3e-05	0.0166227	0.00400501	3.31801e-05	FALSE
rs74370140	1	108555261	T	C	0.996945	0.174446	0.216255	0.42	0.119619	0.0288271	3.33175e-05	FALSE
6:27870257_GA_G	6	27870257	GA	G	0.780962	0.135191	0.0279577	1.3e-06	0.0155257	0.00374184	3.33623e-05	FALSE
rs146087070	7	42256263	A	C	0.992249	0.0913894	0.143874	0.53	0.0794973	0.01916	3.33756e-05	FALSE
rs2166475	2	47038717	C	G	0.429834	-0.0345063	0.0233953	0.14	-0.0130111	0.00313591	3.3382e-05	FALSE
rs75028917	17	56258670	G	A	0.993712	0.183728	0.146469	0.21	-0.0812073	0.019592	3.39919e-05	FALSE
rs191890064	4	1990861	C	T	0.995568	0.159483	0.180086	0.38	0.099735	0.024069	3.41738e-05	FALSE
rs74408757	18	49976818	A	G	0.971631	-0.137003	0.0699682	0.05	-0.0386804	0.00933504	3.41937e-05	FALSE
rs138432421	2	140877654	C	T	0.994231	0.0821958	0.162209	0.61	-0.0892151	0.0215318	3.42176e-05	FALSE
rs12631006	3	115140507	T	C	0.94625	-0.0681186	0.0522776	0.19	-0.0290504	0.0070126	3.43382e-05	FALSE
rs60854684	10	93345378	G	A	0.847355	0.00555564	0.0319856	0.86	0.0177378	0.00428414	3.46798e-05	FALSE
rs779769977	2	227956634	GAAAGAAAGA	G	0.469809	0.0449358	0.0235956	0.057	0.013085	0.00316074	3.47534e-05	FALSE
rs145440467	8	124101133	A	G	0.99799	-0.416795	0.262957	0.11	0.150615	0.0364209	3.54321e-05	FALSE
rs116654366	2	96183716	T	C	0.994683	-0.059677	0.158418	0.71	-0.0875498	0.0211747	3.55519e-05	FALSE
8:37452424_CAT_C	8	37452424	CAT	C	0.991471	-0.232973	0.135929	0.087	-0.0750075	0.0181487	3.58148e-05	FALSE
rs7647810	3	33208679	T	A	0.462637	-0.0471706	0.0231586	0.042	-0.012802	0.00309851	3.6014e-05	FALSE
rs35140258	13	53844883	AG	A	0.969505	-0.0621949	0.0793974	0.43	-0.0440637	0.010666	3.60832e-05	FALSE
rs76369304	17	9312158	C	T	0.945415	-0.0123108	0.0507878	0.81	-0.02806	0.00679368	3.62281e-05	FALSE
rs146498763	3	72391606	G	C	0.996895	0.266783	0.21409	0.21	0.120025	0.0290619	3.62785e-05	FALSE
rs112524053	7	27410253	A	T	0.989893	-0.0437703	0.117937	0.71	-0.065035	0.0157618	3.68926e-05	FALSE
rs2657372	7	158630780	A	G	0.761396	0.0186224	0.0270117	0.49	-0.0148649	0.00360628	3.75662e-05	FALSE
rs111068245	13	112850445	C	T	0.957933	0.0350262	0.0682281	0.61	0.037559	0.00911959	3.81345e-05	FALSE
rs12662842	6	170782518	G	A	0.916359	0.0171521	0.0414637	0.68	-0.0228902	0.00555818	3.81691e-05	FALSE
rs115609456	4	126216689	T	C	0.945032	0.021876	0.0514224	0.67	-0.0283395	0.00688551	3.85807e-05	FALSE
rs6475733	9	23344721	T	C	0.283278	-0.0495961	0.0256326	0.053	-0.0141397	0.00343571	3.86311e-05	FALSE
rs33532	3	42415205	T	C	0.931479	0.0392788	0.0458483	0.39	-0.0252282	0.00613107	3.87491e-05	FALSE
rs67560049	15	67276734	C	T	0.76887	-0.0515235	0.0273627	0.06	-0.0150503	0.00366082	3.93632e-05	FALSE
rs144893737	5	70985695	A	G	0.994272	0.104721	0.166175	0.53	0.0919982	0.022386	3.96276e-05	FALSE
rs116676025	1	83978930	G	A	0.990056	0.0224022	0.121488	0.85	0.0669573	0.0162944	3.97009e-05	FALSE
rs576361795	9	35544304	C	CTT	0.722754	-0.0046016	0.0261339	0.86	0.0143578	0.00349413	3.97152e-05	FALSE
rs141070229	12	118416684	G	A	0.994019	-0.0657517	0.153327	0.67	0.0839591	0.0204342	3.97789e-05	FALSE
rs2051185	21	33538261	G	C	0.988863	0.150414	0.116769	0.2	0.0640912	0.0156007	3.98722e-05	FALSE
rs113235111	11	29745006	C	T	0.992835	-0.0815416	0.141618	0.56	0.0785845	0.0191305	3.99414e-05	FALSE
rs117339491	10	38515911	C	A	0.990662	-0.0995047	0.126603	0.43	-0.0689838	0.0167965	4.00761e-05	FALSE
5:669433_TG_T	5	669433	TG	T	0.982763	0.135612	0.0982115	0.17	0.0539493	0.0131385	4.02205e-05	FALSE
rs373510220	5	154058032	T	TA	0.558539	-0.0119824	0.0248473	0.63	-0.0136879	0.0033335	4.02294e-05	FALSE
rs79856149	15	31381736	G	A	0.940787	0.0133777	0.0490608	0.79	-0.0269156	0.00655559	4.03003e-05	FALSE
rs2807331	1	22565967	T	C	0.484887	0.00787496	0.0229358	0.73	0.0126284	0.00307622	4.04025e-05	FALSE
rs181542265	19	52004247	G	T	0.988554	0.0625933	0.112154	0.58	-0.0616585	0.0150246	4.06371e-05	FALSE
rs557370104	5	31766226	G	T	0.994671	0.258345	0.173854	0.14	0.0946744	0.0230707	4.06668e-05	FALSE
rs2482549	9	30817036	T	G	0.0788787	-0.0238658	0.0428479	0.58	0.0235643	0.00574409	4.08969e-05	FALSE
rs118161552	7	3793435	A	G	0.991407	-0.0565917	0.126403	0.65	0.0704004	0.0171611	4.09023e-05	FALSE
rs190649833	21	35205921	C	G	0.993499	0.0981106	0.152025	0.52	0.083239	0.0202939	4.10162e-05	FALSE
rs78580295	5	36269267	A	G	0.957271	0.0542018	0.0587068	0.36	0.0320769	0.00782888	4.18083e-05	FALSE
rs62451948	7	35372463	A	T	0.937038	-0.10348	0.0482131	0.032	0.026439	0.0064531	4.18363e-05	FALSE
rs2051018	9	115514725	G	A	0.0447069	0.0445409	0.0562518	0.43	-0.0309163	0.00754599	4.1846e-05	FALSE
rs555385106	2	187889214	C	CA	0.656797	-0.00441298	0.0254494	0.86	0.0140091	0.00341946	4.18779e-05	FALSE
rs76133975	6	9623881	C	T	0.988651	0.010983	0.10827	0.92	-0.0592966	0.0144768	4.20389e-05	FALSE
rs67441596	6	163733486	C	A	0.888394	-0.0345736	0.0400686	0.39	-0.0219565	0.00536097	4.21049e-05	FALSE
rs6055551	20	863706	C	T	0.808153	0.00215979	0.029234	0.94	0.0159787	0.00390623	4.30309e-05	FALSE
rs576802575	16	60038907	C	G	0.942172	0.0442385	0.0537821	0.41	0.0293739	0.00718215	4.31667e-05	FALSE
rs2099095	5	154425263	C	T	0.616362	-0.00490601	0.0236983	0.84	-0.0129766	0.00317341	4.32946e-05	FALSE
rs62128200	19	56436263	G	A	0.932406	0.0469411	0.0462582	0.31	0.0252659	0.00617916	4.33453e-05	FALSE
4:81170475_CT_C	4	81170475	CT	C	0.706691	-0.520515	0.0254146	3.2e-93	0.0139161	0.00340549	4.38148e-05	FALSE
rs34731173	11	94088355	C	T	0.991124	-0.132842	0.12406	0.28	-0.0673539	0.0164831	4.38412e-05	FALSE
rs116940426	14	75709394	G	C	0.989011	0.144453	0.115314	0.21	-0.0630286	0.0154265	4.39361e-05	FALSE
rs190105404	16	75225785	C	G	0.997991	-0.0737727	0.265624	0.78	0.145813	0.035695	4.40814e-05	FALSE
rs2263298	6	30820373	C	T	0.852014	0.246481	0.0322754	2.2e-14	0.0176262	0.00431633	4.43395e-05	FALSE
rs117377202	9	76739428	T	G	0.98377	-0.0338715	0.0931762	0.72	0.0508485	0.0124586	4.47654e-05	FALSE
rs144866096	1	79047179	G	T	0.996539	-0.0199997	0.201361	0.92	-0.110903	0.027193	4.53514e-05	FALSE
rs191666623	21	34765645	G	A	0.994971	-0.000440961	0.175585	1	0.095702	0.0234732	4.56053e-05	FALSE
rs77671243	19	2250236	G	A	0.953948	0.0198497	0.0575994	0.73	0.0312899	0.00767472	4.56198e-05	FALSE
rs187131093	4	32717834	C	T	0.867952	0.0290159	0.0346067	0.4	-0.0189475	0.00464825	4.57636e-05	FALSE
rs115048474	2	218628817	C	T	0.982819	0.0145829	0.0922093	0.87	-0.0504682	0.0123819	4.58224e-05	FALSE
rs143693503	7	142804445	T	A	0.989349	0.127316	0.116997	0.28	0.0633908	0.0155525	4.5829e-05	FALSE
rs12683369	9	24360088	T	G	0.990134	0.0300664	0.12784	0.81	0.0692597	0.0169988	4.61364e-05	FALSE
rs75956827	1	208619570	C	T	0.992966	0.167086	0.150879	0.27	0.0825491	0.0202717	4.65824e-05	FALSE
rs149821983	3	38512928	A	G	0.993738	0.0459357	0.151154	0.76	-0.0814258	0.0199987	4.66992e-05	FALSE
rs2887369	10	29386994	T	A	0.678497	-0.017273	0.0247942	0.49	-0.0134838	0.00331311	4.70461e-05	FALSE
1:35006208_TA_T	1	35006208	TA	T	0.403573	-0.0262349	0.0233981	0.26	0.0127788	0.00314046	4.71991e-05	FALSE
rs374200877	2	46044205	A	AGTGT	0.86252	0.0162141	0.0383447	0.67	-0.0208553	0.00512786	4.76101e-05	FALSE
rs557373716	1	213636146	T	C	0.998476	-0.090377	0.299761	0.76	0.165773	0.0407627	4.76699e-05	FALSE
4:158098255_AG_A	4	158098255	AG	A	0.99237	0.192482	0.142449	0.18	-0.0780874	0.0192014	4.76739e-05	FALSE
rs190947403	12	27116824	C	T	0.99866	0.282618	0.325844	0.39	0.177359	0.0436122	4.76771e-05	FALSE
rs565186395	3	189093442	T	G	0.997861	0.201054	0.261809	0.44	0.143427	0.0352812	4.79806e-05	FALSE
rs550780659	8	111030973	A	G	0.996514	0.133247	0.202919	0.51	-0.111395	0.0274066	4.81274e-05	FALSE
rs1479458	12	23794459	A	G	0.210506	0.00612703	0.0283196	0.83	-0.0154225	0.00379579	4.84329e-05	FALSE
10:47012114_AGT_A	10	47012114	AGT	A	0.62674	0.0088254	0.0352377	0.8	-0.0191695	0.00471835	4.8494e-05	FALSE
9:136142671_AT_A	9	136142671	AT	A	0.553113	-0.119754	0.0233227	2.8e-07	-0.0126781	0.00312168	4.87963e-05	FALSE
rs143561382	12	91629964	T	C	0.991491	0.16391	0.131146	0.21	-0.0707471	0.0174231	4.89611e-05	FALSE
rs55925167	22	50598476	C	T	0.923881	-0.00852478	0.0434829	0.84	0.0235999	0.00581242	4.90203e-05	FALSE
rs184328560	7	28843630	A	G	0.992674	0.0427823	0.148985	0.77	0.0806918	0.0198784	4.92245e-05	FALSE
rs750330174	6	58600425	TG	T	0.847902	-0.0560545	0.0325274	0.085	-0.017707	0.00436225	4.9254e-05	FALSE
rs138874794	17	8919115	T	C	0.987932	-0.115971	0.106846	0.28	-0.0579565	0.0142843	4.96298e-05	FALSE
rs78942177	6	101304332	T	C	0.939218	-0.0654442	0.0482102	0.17	-0.0261767	0.00645325	4.98445e-05	FALSE
rs565436618	8	84210893	C	G	0.996507	0.253854	0.202306	0.21	0.108184	0.0266716	4.98922e-05	FALSE
