# Supplementary material for: An evaluation of age-varying genetic effects underlying body-mass index and blood pressure in the UK Biobank
Source: PLoS Genet. 2026 Mar 20;22(3):e1012080. doi: 10.1371/journal.pgen.1012080 (PMC13029756; doi:10.1371/journal.pgen.1012080)
Supplement: S13 Table — (XLSX) [file pgen.1012080.s013.xlsx]

## Sheet: S13_Table
S13 Table: SNPs with evidence of a SNP*Age interaction effect on BMI from our individual level analysis.
Table 1: Main SNP effects identified (Main P<5.10-08, r2<0.01 and SNP*Age interaction P<0.05); Main effects (BETA_G, SE_G, P_G) & Interaction effects (BETA_G_by_E, SE_G_by_E, P_G_by_E), indication if SNP present in inclusion 1 subset of SNPs from meta-regression. Table 2: SNPs identified based on thresholds analogouse with inclusion 2 SNPs (SNP*Age P<5x10-05, r2<0.01) and indication if SNP presen…
Table 1
CHR	SNP	POS	A1	A2	N	AF1	BETA_G	BETA_G_by_E	SE_G	SE_G_by_E	P_G	P_G_by_E	interaction (P) < 0.05	present_in_primary_inclusion1
19	rs429358	45411941	T	C	458082	0.845506	0.0556722	0.0355092	0.00603717	0.00601453	2.9279e-20	3.54995e-09	TRUE	FALSE
2	rs6751993	635864	A	G	458082	0.172377	-0.114238	0.0331477	0.00578919	0.00571947	1.12462e-86	6.80816e-09	TRUE	TRUE
16	rs11642015	53802494	C	T	458082	0.596503	-0.153069	0.0228141	0.00451354	0.00445709	4.24397e-252	3.07788e-07	TRUE	TRUE
1	rs539515	177889025	A	C	458082	0.794791	-0.101691	0.0277348	0.00549725	0.0054435	2.11957e-76	3.48679e-07	TRUE	TRUE
18	rs538656	57850422	G	T	458082	0.766404	-0.109895	0.0224308	0.00523392	0.00516698	7.03398e-98	1.4172e-05	TRUE	FALSE
2	rs6752378	25150116	C	A	458082	0.51367	-0.0658488	0.0168173	0.00439129	0.00432994	7.88029e-51	0.000102772	TRUE	FALSE
6	rs10484759	127037042	C	T	458082	0.749102	-0.0280067	0.0192851	0.00509936	0.00503229	3.96957e-08	0.000126966	TRUE	FALSE
5	rs7442885	87682877	C	G	458082	0.786603	0.0507843	-0.0198963	0.00530715	0.00525214	1.07895e-21	0.00015173	TRUE	TRUE
6	rs13212936	25588815	C	T	458082	0.895699	-0.0421069	0.0265757	0.0073424	0.0072774	9.7649e-09	0.000260395	TRUE	FALSE
6	rs72892910	50816887	G	T	458082	0.827834	-0.079801	0.0206241	0.00587778	0.00580873	5.50401e-42	0.00038445	TRUE	TRUE
5	rs143479929	87360307	A	AT	458082	0.820801	0.0317874	-0.0200539	0.00571989	0.00565073	2.73906e-08	0.000386836	TRUE	FALSE
16	rs879620	4015729	C	T	458082	0.386438	-0.0493811	0.0148429	0.00450975	0.00445196	6.65646e-28	0.000856063	TRUE	FALSE
16	rs2012502	81728081	C	A	458082	0.638759	-0.0261452	0.0150384	0.00460086	0.00454426	1.32608e-08	0.000935243	TRUE	FALSE
1	1:75000417_CT_C	75000417	CT	C	458082	0.436806	0.0357839	-0.0143774	0.00443639	0.00436618	7.26462e-16	0.000991576	TRUE	TRUE
11	rs78407319	65384129	G	A	458082	0.980099	0.0934539	-0.0489855	0.0152705	0.0148886	9.36407e-10	0.00100138	TRUE	TRUE
2	rs62106258	417167	T	C	458082	0.951431	0.185476	-0.0315212	0.00986273	0.00968948	6.78027e-79	0.00114137	TRUE	TRUE
11	rs2234458	65639374	C	T	458082	0.360666	0.0454214	-0.0146479	0.00457119	0.00452616	2.88953e-23	0.00121105	TRUE	FALSE
19	rs3810291	47569003	G	A	458082	0.324631	-0.0560368	0.0148106	0.00466424	0.00460734	2.99493e-33	0.00130645	TRUE	FALSE
11	rs4929924	8639325	G	A	458082	0.354851	-0.0381954	0.014322	0.00457146	0.00450935	6.53234e-17	0.00149282	TRUE	FALSE
8	rs4737188	64756657	A	T	458082	0.526225	0.025357	-0.0135655	0.00438592	0.00432996	7.40564e-09	0.00173066	TRUE	TRUE
2	rs74580656	25451789	C	T	458082	0.748636	-0.0399375	0.0157017	0.00512382	0.00505493	6.46757e-15	0.00189499	TRUE	TRUE
6	rs3130277	32110583	G	C	458082	0.764705	-0.0345872	0.0157579	0.00519403	0.00514895	2.75636e-11	0.00221028	TRUE	TRUE
4	rs34811474	25408838	G	A	458082	0.76897	0.0628613	-0.0155412	0.00516533	0.00509444	4.49983e-34	0.00228365	TRUE	TRUE
18	rs79643838	58056473	T	A	458082	0.979829	0.225698	-0.0438719	0.0148549	0.0145355	3.90229e-52	0.00254236	TRUE	FALSE
3	rs7619139	25110415	T	A	458082	0.411033	-0.0311743	0.0131673	0.00445645	0.00440331	2.64669e-12	0.00278694	TRUE	TRUE
20	rs559390	54157546	A	T	458082	0.658572	-0.0255793	0.0136533	0.00463796	0.00457596	3.4835e-08	0.00284787	TRUE	FALSE
8	rs3021500	11023997	G	C	458082	0.479913	0.0375902	-0.0129157	0.00440956	0.00435243	1.53218e-17	0.00300268	TRUE	FALSE
4	rs13104584	80811227	G	A	458082	0.592476	-0.0278092	0.0129566	0.00447555	0.00442537	5.17897e-10	0.00341363	TRUE	FALSE
12	rs7132908	50263148	G	A	458082	0.615443	-0.0622464	0.0130258	0.00452982	0.00445559	5.72814e-43	0.00346147	TRUE	FALSE
15	rs146144908	31905956	C	CTAGAAG	458082	0.530477	-0.0248044	0.0126784	0.00440882	0.00435766	1.84341e-08	0.00362052	TRUE	TRUE
18	rs72984899	57879627	T	C	458082	0.937994	-0.0629871	0.0269895	0.00931009	0.0093186	1.32885e-11	0.00377591	TRUE	FALSE
19	rs45556231	19654189	G	A	458082	0.832812	0.0360973	-0.0166209	0.00586659	0.00579193	7.60181e-10	0.00410916	TRUE	FALSE
8	rs7824675	10243418	C	A	458082	0.480413	0.0377394	-0.0123558	0.0043991	0.00435221	9.57833e-18	0.00452589	TRUE	FALSE
4	rs10938398	45186139	G	A	458082	0.566304	-0.0627489	0.0121864	0.00444709	0.00438848	3.29139e-45	0.00548794	TRUE	FALSE
6	rs3129683	29286670	C	G	458082	0.825316	-0.0389704	0.0159816	0.00583113	0.00580831	2.33837e-11	0.00593231	TRUE	FALSE
5	rs159029	94215894	T	C	458082	0.752529	-0.0284207	0.013764	0.00509087	0.00501611	2.36848e-08	0.00607018	TRUE	FALSE
16	rs145869471	53662895	G	GGT	458082	0.967911	0.0838497	-0.0330661	0.0125978	0.0122292	2.81544e-11	0.00685353	TRUE	TRUE
20	rs143850972	25189120	A	ATAAT	458082	0.673506	-0.0310331	0.0125647	0.00472796	0.00465877	5.24794e-11	0.0069966	TRUE	TRUE
1	rs273866	97263793	C	G	458082	0.696202	-0.0342126	0.0124849	0.00479003	0.00473284	9.16692e-13	0.00834143	TRUE	FALSE
6	rs796553799	30686865	CA	C	458082	0.74948	-0.0297498	0.0141565	0.00544035	0.00538284	4.54232e-08	0.00854037	TRUE	FALSE
4	rs34592089	102926923	G	A	458082	0.938069	-0.0913454	0.0240359	0.00916712	0.00914292	2.18039e-23	0.00856598	TRUE	TRUE
7	rs17132130	2108036	G	C	458082	0.778905	0.0388502	-0.0135013	0.00525851	0.00517335	1.48989e-13	0.00906003	TRUE	TRUE
6	rs200769207	64174931	C	CA	458082	0.50061	-0.0270594	-0.0117405	0.00458694	0.00453475	3.65205e-09	0.00962521	TRUE	FALSE
6	6:141771097_AAAGTATTGCTTATGTAAG_A	141771097	AAAGTATTGCTTATGTAAG	A	458082	0.47839	0.0270891	-0.0114244	0.00449454	0.00443255	1.66911e-09	0.00995518	TRUE	FALSE
20	rs2248738	25753542	T	C	458082	0.150637	0.0372612	-0.0170705	0.00668591	0.00663886	2.50248e-08	0.0101317	TRUE	FALSE
5	rs1477290	87988934	T	C	458082	0.863278	-0.0669866	0.0163338	0.00647266	0.00637475	4.22185e-25	0.0103991	TRUE	FALSE
3	rs62246311	9498143	G	A	458082	0.897591	-0.0433978	-0.0181989	0.00724783	0.00712895	2.12824e-09	0.0106857	TRUE	TRUE
6	6:50376095_TTGTGTGTG_T	50376095	TTGTGTGTG	T	458082	0.0545557	0.0713587	-0.0250958	0.00988308	0.00985776	5.18748e-13	0.010903	TRUE	FALSE
11	rs10896012	65278461	T	C	458082	0.782675	-0.0369445	0.0133361	0.0053444	0.00525795	4.75357e-12	0.0112008	TRUE	FALSE
8	rs2980238	76314655	A	T	458082	0.181653	-0.0411766	0.0141723	0.00568262	0.00560078	4.29033e-13	0.0113931	TRUE	FALSE
2	rs12714416	671939	A	G	458082	0.261215	0.0290841	-0.0124169	0.00499647	0.00494363	5.85207e-09	0.0120155	TRUE	TRUE
5	rs62385430	158465102	C	G	458082	0.573835	0.0250641	-0.010881	0.00442753	0.00436911	1.50523e-08	0.0127584	TRUE	FALSE
8	rs6601527	10665444	C	A	458082	0.410952	0.03666	-0.0108695	0.00448115	0.00442271	2.81638e-16	0.013985	TRUE	FALSE
2	rs772724599	143992811	G	GTTT	458082	0.870531	-0.042532	0.0163927	0.00679232	0.00669768	3.80607e-10	0.0143843	TRUE	TRUE
5	rs11134679	170623391	A	G	458082	0.315449	-0.0362924	0.0113617	0.00470222	0.00464271	1.18044e-14	0.0143963	TRUE	TRUE
12	rs6606686	110903380	G	C	458082	0.319603	0.0300823	-0.0113513	0.00470685	0.00464872	1.64614e-10	0.0146134	TRUE	FALSE
2	rs1451533	105466005	G	A	458082	0.726263	-0.0356578	0.0119024	0.00497602	0.00492779	7.72619e-13	0.0157198	TRUE	FALSE
10	rs71484923	115899692	T	G	458082	0.813141	-0.031718	-0.0134595	0.00569752	0.00562292	2.59194e-08	0.0166802	TRUE	FALSE
5	rs10514963	63027870	G	A	458082	0.519203	-0.0326862	0.0102815	0.00437931	0.00432582	8.40667e-14	0.0174645	TRUE	FALSE
9	rs7038943	120377178	T	C	458082	0.661436	0.0296765	-0.0107612	0.00461158	0.0045364	1.23309e-10	0.0176826	TRUE	TRUE
4	rs9917946	65651232	T	G	458082	0.595206	0.0265056	-0.0103941	0.00446738	0.00440885	2.97206e-09	0.0183952	TRUE	FALSE
19	rs74444983	45745607	T	C	458082	0.74084	-0.0309582	0.0116386	0.00503796	0.00496056	7.99621e-10	0.0189647	TRUE	FALSE
16	16:70252464_CA_C	70252464	CA	C	458082	0.493356	-0.0368504	-0.0102847	0.00445595	0.00439065	1.34045e-16	0.0191599	TRUE	FALSE
4	rs57800857	140863365	A	C	458082	0.634848	0.0322709	-0.0105577	0.00458105	0.00451093	1.86211e-12	0.0192594	TRUE	TRUE
5	rs10038105	170354039	T	G	458082	0.270799	-0.0373472	0.0112821	0.00490102	0.00483832	2.53106e-14	0.0197102	TRUE	FALSE
12	rs113397893	57611285	A	G	458082	0.92026	-0.0458377	0.0190467	0.00825892	0.0081997	2.85542e-08	0.0201871	TRUE	FALSE
8	rs332037	8722675	C	T	458082	0.573048	-0.034991	0.0101741	0.00443354	0.00439256	2.96578e-15	0.0205467	TRUE	FALSE
12	rs10774603	111155947	C	T	458082	0.628192	-0.0268493	0.0103632	0.00454279	0.00448713	3.41475e-09	0.0209137	TRUE	FALSE
4	rs13107325	103188709	C	T	458082	0.925069	-0.0979247	0.0192593	0.00840697	0.00835484	2.34794e-31	0.021157	TRUE	TRUE
8	rs7827182	8380471	G	C	458082	0.5109	-0.0364274	0.00982153	0.00438204	0.00432718	9.33894e-17	0.0232241	TRUE	FALSE
4	rs6849555	25150890	G	C	458082	0.798787	0.0431465	-0.0125152	0.00559958	0.0055221	1.30534e-14	0.0234282	TRUE	FALSE
4	rs74756247	45452401	T	A	458082	0.913893	-0.0439254	0.0178034	0.00791548	0.00788663	2.86816e-08	0.0239817	TRUE	FALSE
5	rs776458646	92379766	ATTGT	A	458082	0.3572	-0.0283653	0.0101667	0.00457271	0.00451	5.53377e-10	0.0241806	TRUE	FALSE
12	rs10492229	110602173	C	T	458082	0.764878	-0.0291027	0.0114831	0.00517748	0.00509953	1.89839e-08	0.0243357	TRUE	FALSE
9	rs7027304	129408290	C	T	458082	0.34712	-0.0307071	0.0101353	0.00460579	0.00454145	2.60969e-11	0.025633	TRUE	FALSE
16	rs3814883	29994922	C	T	458082	0.517244	-0.0498402	0.00964185	0.00439439	0.00433663	8.14676e-30	0.0261922	TRUE	FALSE
20	rs16989232	39291784	G	A	458082	0.6006	-0.0277895	0.00988198	0.00451711	0.00447646	7.64887e-10	0.0272764	TRUE	FALSE
7	rs6973700	1856669	A	G	458082	0.794085	0.0359593	-0.0115209	0.00538574	0.00530598	2.44278e-11	0.029908	TRUE	TRUE
6	rs1632886	29909219	T	C	458082	0.725696	-0.0357355	0.0107802	0.00503871	0.00498898	1.31994e-12	0.0307104	TRUE	FALSE
5	rs10471636	63979856	G	A	458082	0.490877	0.0268891	-0.00950606	0.0044722	0.00440744	1.82676e-09	0.0310196	TRUE	FALSE
20	rs55886426	62567684	C	G	458082	0.947169	0.0641758	0.0210694	0.0100077	0.00977599	1.42998e-10	0.0311451	TRUE	FALSE
15	rs12439895	67707001	A	T	458082	0.749297	0.0432709	-0.0108446	0.00510216	0.00503627	2.23466e-17	0.0312953	TRUE	FALSE
7	rs12375196	103416541	C	A	458082	0.575783	-0.0396649	0.00945559	0.00445318	0.00439814	5.23893e-19	0.0315625	TRUE	TRUE
15	rs76095247	66593468	A	C	458082	0.758951	0.031917	0.0107542	0.0051191	0.00505217	4.52122e-10	0.0332845	TRUE	FALSE
9	rs10820852	94186973	C	A	458082	0.724102	0.028929	-0.0101499	0.00489759	0.00482658	3.4887e-09	0.0354737	TRUE	FALSE
1	rs377204882	84374940	C	CT	458082	0.458971	-0.0244118	0.00913178	0.00439752	0.00434295	2.83627e-08	0.035495	TRUE	FALSE
13	rs7990098	96982541	T	G	458082	0.587948	-0.033563	0.0091714	0.00445173	0.00438172	4.7246e-14	0.0363397	TRUE	TRUE
2	rs6741769	181500545	G	A	458082	0.693992	-0.0380119	0.00990572	0.00478872	0.00473326	2.05786e-15	0.0363679	TRUE	FALSE
6	rs9478496	154333183	T	C	458082	0.835707	-0.0380161	0.0123079	0.00596768	0.0058859	1.88633e-10	0.0365213	TRUE	FALSE
6	rs72948836	73910108	A	G	458082	0.941166	0.0546181	-0.0189664	0.00918026	0.0091126	2.68941e-09	0.0374025	TRUE	TRUE
3	rs9827823	84221774	T	C	458082	0.847352	0.0434647	0.0124461	0.00606549	0.00599654	7.72743e-13	0.0379353	TRUE	FALSE
1	rs156880	16866033	C	T	458082	0.509889	-0.0242856	-0.00902239	0.0044489	0.00438494	4.79401e-08	0.0396299	TRUE	TRUE
1	rs588660	96886604	G	A	458082	0.415356	-0.0381567	0.00893698	0.0044317	0.00437325	7.3096e-18	0.0409976	TRUE	FALSE
13	rs4477562	54104968	C	T	458082	0.871358	-0.0593035	0.0133125	0.00663079	0.00652706	3.76536e-19	0.0413915	TRUE	FALSE
10	rs112924565	104888866	G	A	458082	0.761269	-0.0307887	0.0103588	0.00517139	0.00510215	2.62211e-09	0.0423277	TRUE	FALSE
1	rs199659392	96597645	C	CT	458082	0.595913	0.0284138	-0.00921593	0.00464452	0.00458969	9.49318e-10	0.0446472	TRUE	FALSE
9	rs2417998	111958746	C	G	458082	0.291757	0.0286111	-0.00958047	0.00485724	0.00477778	3.85247e-09	0.0449404	TRUE	FALSE
1	rs945211	32191798	G	C	458082	0.384249	-0.0307237	0.00890606	0.0045052	0.00444491	9.1281e-12	0.0451073	TRUE	FALSE
15	rs72767957	99240793	A	G	458082	0.79964	0.0317346	-0.0107565	0.00545114	0.00537228	5.827e-09	0.0452605	TRUE	FALSE
2	rs75831903	105918851	A	C	458082	0.872872	-0.0463179	-0.0130019	0.00664893	0.00653578	3.25569e-12	0.0466639	TRUE	FALSE
10	rs11201985	88097795	G	A	458082	0.548045	-0.0259456	0.00864479	0.00442191	0.00434586	4.42378e-09	0.0466791	TRUE	FALSE
20	rs34351873	50929323	T	TA	458082	0.810031	0.0515134	-0.0109088	0.00557024	0.00548868	2.28773e-20	0.0468658	TRUE	FALSE
13	rs6561766	54691484	A	G	458082	0.118306	0.0399018	-0.0135738	0.0068912	0.00683907	7.02782e-09	0.0471738	TRUE	FALSE
3	rs17402168	101043820	G	C	458082	0.886497	0.0388545	-0.013502	0.00691136	0.00680758	1.88949e-08	0.0473246	TRUE	FALSE
19	rs569541320	30286450	G	GA	458082	0.672996	-0.0415727	0.0092711	0.00475121	0.00468181	2.13496e-18	0.0476766	TRUE	FALSE
10	rs3125326	63053788	A	C	458082	0.39143	-0.0251681	0.00882637	0.00453533	0.00447212	2.86756e-08	0.0484223	TRUE	FALSE
4	rs368727879	20101309	T	TA	458082	0.869805	-0.0522481	0.0127621	0.00660618	0.00652936	2.5951e-15	0.0506339	FALSE	FALSE
8	rs12680342	95359638	T	G	458082	0.771015	0.0362546	0.0100022	0.00518626	0.00511847	2.73886e-12	0.050684	FALSE	FALSE
12	rs10771041	24058135	C	T	458082	0.884339	-0.0421452	0.0131241	0.00685705	0.00676978	7.933e-10	0.0525465	FALSE	FALSE
11	rs781784024	118935430	TAAAATA	T	458082	0.595667	-0.0323514	0.00852995	0.00447128	0.0044196	4.64232e-13	0.0536033	FALSE	FALSE
9	rs10962547	16712247	T	A	458082	0.828143	-0.0479251	-0.0110838	0.00584491	0.00574665	2.41449e-16	0.0537625	FALSE	FALSE
6	6:28845753_AAC_A	28845753	AAC	A	458082	0.671578	-0.0294849	0.00916943	0.00481027	0.0047584	8.81217e-10	0.0539798	FALSE	FALSE
10	rs11199266	122061612	A	G	458082	0.639172	-0.0259434	0.00867152	0.00458576	0.00452807	1.53701e-08	0.0554848	FALSE	FALSE
3	rs62259728	51931398	A	C	458082	0.937629	-0.0579138	0.0177482	0.00944659	0.00929538	8.75191e-10	0.0562158	FALSE	FALSE
4	rs4398538	130724740	T	C	458082	0.357046	0.0291017	-0.0086293	0.00458222	0.00452603	2.13917e-10	0.0565732	FALSE	FALSE
14	rs9788550	29681138	G	C	458082	0.752185	0.0427441	-0.00943956	0.00507282	0.004998	3.57374e-17	0.0589364	FALSE	FALSE
6	rs749175120	34421820	TCTAA	T	458082	0.227703	0.0451209	0.00978711	0.00530546	0.00523516	1.82193e-17	0.0615538	FALSE	FALSE
11	rs17309825	27526105	T	C	458082	0.95923	-0.0678606	0.0203929	0.0111799	0.0109401	1.28013e-09	0.0623142	FALSE	FALSE
19	rs760129606	51812546	AAAAGAAAG	A	458082	0.537588	-0.025783	0.0081504	0.00447103	0.00441273	8.08457e-09	0.0647442	FALSE	FALSE
6	rs2183947	26159356	G	A	458082	0.774824	0.0397106	0.00951034	0.00521848	0.00515174	2.74936e-14	0.0648859	FALSE	FALSE
2	rs1816651	212016587	T	C	458082	0.292592	0.0295142	-0.00880175	0.00483489	0.00477144	1.03179e-09	0.065085	FALSE	FALSE
4	rs12511373	102666785	C	T	458082	0.891788	-0.0399349	0.0132514	0.00725621	0.00718559	3.72219e-08	0.0651597	FALSE	FALSE
20	rs6075658	2094078	T	C	458082	0.530753	0.0248961	-0.00793959	0.00437625	0.00432169	1.27852e-08	0.0661881	FALSE	FALSE
1	rs12144626	47670525	T	C	458082	0.417417	0.0341863	-0.00799944	0.00445025	0.00440176	1.56774e-14	0.0691669	FALSE	FALSE
13	rs1967772	28036062	G	A	458082	0.714647	0.0333279	-0.00866621	0.00485916	0.00478687	6.94467e-12	0.070232	FALSE	FALSE
8	rs2929451	9085295	A	T	458082	0.489176	0.0358392	-0.00783878	0.00438257	0.00433475	2.89388e-16	0.0705507	FALSE	FALSE
1	rs34517439	78450517	C	A	458082	0.877877	-0.0774985	0.012223	0.00685252	0.00678562	1.17776e-29	0.0716541	FALSE	FALSE
1	rs1342391	96285385	G	T	458082	0.32993	-0.0320011	0.0082462	0.00466255	0.00459958	6.7225e-12	0.0730022	FALSE	FALSE
16	rs369754041	53732186	G	T	458082	0.872948	-0.0436565	0.0118788	0.00671708	0.00662998	8.06837e-11	0.0731842	FALSE	FALSE
4	rs1229984	100239319	T	C	458082	0.0265629	-0.0841378	0.0228874	0.0130968	0.012779	1.3246e-10	0.0732916	FALSE	FALSE
2	rs12477385	166144850	G	T	458082	0.774096	0.0345274	0.00927276	0.00523598	0.0051797	4.27426e-11	0.0734196	FALSE	FALSE
6	rs3129731	32682207	T	G	458082	0.386985	-0.0345742	0.00802976	0.00456081	0.00449516	3.43692e-14	0.0740487	FALSE	FALSE
7	rs3840590	77827064	G	GA	458082	0.647246	0.0304196	-0.00816419	0.00463365	0.00460537	5.20552e-11	0.0762695	FALSE	FALSE
1	rs2815757	72764289	C	T	458082	0.19152	-0.0604831	0.00966055	0.00552444	0.00545086	6.77234e-28	0.076345	FALSE	FALSE
6	rs567230078	43588227	T	A	458082	0.973144	0.0795011	0.0236828	0.0135489	0.013385	4.41847e-09	0.0768354	FALSE	FALSE
8	rs615632	9796321	C	T	458082	0.468595	0.0345114	-0.00764972	0.00439835	0.00435116	4.28003e-15	0.0787323	FALSE	FALSE
1	rs200090476	1866376	G	A	458082	0.497484	-0.0305446	0.00790793	0.00457293	0.00451322	2.39833e-11	0.0797447	FALSE	FALSE
16	rs8047251	3708567	G	A	458082	0.684801	-0.027228	0.00815905	0.00473485	0.00468616	8.89494e-09	0.0816671	FALSE	FALSE
19	rs564726571	19376215	C	T	458082	0.863634	0.0437336	-0.0112841	0.00657031	0.00649775	2.80913e-11	0.0824548	FALSE	FALSE
6	rs3129044	29654409	G	A	458082	0.704674	-0.027224	0.00823251	0.00481204	0.00475612	1.5362e-08	0.0834643	FALSE	FALSE
14	rs113349829	46973973	C	A	458082	0.625036	-0.028512	-0.00767997	0.00451879	0.00444982	2.79659e-10	0.0843647	FALSE	FALSE
7	rs35589149	6426273	G	C	458082	0.867434	-0.0363606	0.0111311	0.00652967	0.0064547	2.56919e-08	0.0846184	FALSE	FALSE
2	rs72847098	142810801	T	C	458082	0.850098	-0.0339705	0.010579	0.00620492	0.00615612	4.38091e-08	0.085714	FALSE	FALSE
12	rs7138383	103724090	G	A	458082	0.745514	0.0391054	-0.00846712	0.00501231	0.00495012	6.09955e-15	0.0871759	FALSE	FALSE
3	rs11721261	194876993	C	T	458082	0.7173	0.029163	0.00815461	0.0048609	0.00478533	1.97937e-09	0.0883653	FALSE	FALSE
6	rs1046080	31595882	C	A	458082	0.278679	-0.0488383	0.00814649	0.00485644	0.00478447	8.60997e-24	0.0886253	FALSE	FALSE
1	rs11209896	72512988	G	A	458082	0.57724	-0.0276389	0.00744473	0.00444507	0.00438293	5.03939e-10	0.0893998	FALSE	FALSE
3	rs7615418	44711189	G	C	458082	0.857165	-0.0356501	0.0105519	0.00628611	0.0062169	1.41762e-08	0.0896421	FALSE	FALSE
1	rs72697614	107514107	C	A	458082	0.680097	-0.0271024	0.00798882	0.00476748	0.00470931	1.30922e-08	0.0898123	FALSE	FALSE
19	rs4806814	1860147	G	A	458082	0.842317	0.0448919	0.0101546	0.00604615	0.0059935	1.12886e-13	0.0902142	FALSE	FALSE
8	rs12549150	11422936	C	T	458082	0.518227	-0.0361504	0.00730134	0.00440108	0.00434444	2.13995e-16	0.0928378	FALSE	FALSE
18	rs7237783	39605066	A	G	458082	0.879137	-0.0428521	0.0112554	0.00676166	0.0067064	2.33509e-10	0.0932879	FALSE	FALSE
10	rs10510025	118650996	C	T	458082	0.753124	-0.0342721	0.00847674	0.00510647	0.00505104	1.92636e-11	0.0933048	FALSE	FALSE
2	rs1446585	136407479	A	G	458082	0.757875	0.0288514	-0.00824501	0.00502023	0.00491712	9.0833e-09	0.0935824	FALSE	FALSE
18	rs784257	53397199	T	C	458082	0.187493	-0.038626	-0.00924957	0.00560986	0.00553378	5.76309e-12	0.0946281	FALSE	FALSE
6	6:19781906_GT_G	19781906	GT	G	458082	0.689124	0.0260071	-0.00773792	0.00473401	0.00466149	3.93658e-08	0.0969214	FALSE	FALSE
9	rs538076623	27801795	A	AT	458082	0.510515	0.0336143	-0.00746805	0.00455612	0.00449963	1.60878e-13	0.0969745	FALSE	FALSE
4	rs4835038	147377255	A	C	458082	0.749925	0.0282871	0.00826278	0.00505098	0.00499316	2.13969e-08	0.0979612	FALSE	FALSE
4	rs57590313	113323430	C	A	458082	0.807279	-0.0357232	0.00927027	0.0057409	0.00565734	4.89062e-10	0.101291	FALSE	FALSE
13	rs35413307	112191778	T	G	458082	0.404008	-0.0310898	0.00723799	0.00447951	0.00442193	3.9091e-12	0.101664	FALSE	FALSE
6	rs2784187	51468139	T	C	458082	0.416675	-0.0302024	0.00715531	0.00444336	0.00437739	1.06675e-11	0.102132	FALSE	FALSE
13	rs9591143	33159438	C	T	458082	0.629618	0.035784	0.00726889	0.00451969	0.0044558	2.42604e-15	0.102821	FALSE	FALSE
12	rs75759977	123757504	G	T	458082	0.948919	0.0627572	-0.0155685	0.00974762	0.00955978	1.2089e-10	0.103411	FALSE	FALSE
9	rs2095484	11452408	T	C	458082	0.61249	0.0287861	0.00717654	0.00449578	0.00443899	1.52424e-10	0.105942	FALSE	FALSE
3	rs13076052	44456573	C	G	458082	0.724514	-0.0306752	0.00791643	0.00494875	0.0049021	5.6973e-10	0.106331	FALSE	FALSE
5	rs35727810	106377791	A	G	458082	0.747351	0.0306623	-0.00797512	0.00501417	0.00494271	9.64731e-10	0.106633	FALSE	FALSE
16	rs7919	70514828	A	C	458082	0.451798	-0.0338978	-0.00703226	0.00441928	0.00436455	1.71404e-14	0.107131	FALSE	FALSE
14	rs8011566	42939471	T	A	458082	0.574366	-0.0262424	0.00703791	0.00443818	0.00437883	3.36214e-09	0.107998	FALSE	FALSE
3	3:153942846_TA_T	153942846	TA	T	458082	0.478464	-0.0331106	-0.00706756	0.00445803	0.00439788	1.10941e-13	0.108046	FALSE	FALSE
8	rs201519328	77223088	G	A	458082	0.436013	-0.0443086	0.0069572	0.00440394	0.00433336	8.2059e-24	0.108384	FALSE	FALSE
13	rs777439426	59389527	TA	T	458082	0.242275	0.0398326	-0.00858264	0.0054212	0.00535914	2.01873e-13	0.109267	FALSE	FALSE
12	rs61754230	72179446	C	T	458082	0.980309	-0.0937257	-0.0251964	0.0158283	0.015735	3.19217e-09	0.109311	FALSE	FALSE
3	rs113706999	44159156	T	A	458082	0.976593	-0.0867514	0.0245211	0.0153119	0.0153766	1.46486e-08	0.11078	FALSE	FALSE
6	rs2744254	25266803	T	G	458082	0.290268	-0.0268546	0.00756521	0.00481823	0.00476109	2.49614e-08	0.112068	FALSE	FALSE
1	rs61828088	174768522	G	A	458082	0.889776	-0.0456634	0.0109935	0.00709122	0.0069735	1.19926e-10	0.114918	FALSE	FALSE
7	rs7805441	78121458	C	T	458082	0.498098	-0.0285214	-0.0067989	0.00440976	0.00433288	9.94436e-11	0.116615	FALSE	FALSE
7	rs1524445	113035833	C	T	458082	0.578545	0.0382876	-0.00690977	0.00447234	0.00440391	1.11909e-17	0.116646	FALSE	FALSE
10	rs562044398	76101122	C	CA	458082	0.868438	-0.0473686	0.0103294	0.00665537	0.00659274	1.10024e-12	0.117167	FALSE	FALSE
21	rs8132491	40288577	G	A	458082	0.687117	0.0294605	-0.00747167	0.00484462	0.00477392	1.19382e-09	0.117559	FALSE	FALSE
1	rs12033257	112318484	A	G	458082	0.617663	0.0341876	0.00697829	0.00452228	0.00445883	4.03644e-14	0.117571	FALSE	FALSE
7	rs215634	32369148	A	G	458082	0.387704	0.0325524	-0.00694609	0.00451187	0.00444853	5.40015e-13	0.118421	FALSE	FALSE
18	rs9748228	69235860	T	C	458082	0.416522	-0.0255908	0.00678738	0.00442843	0.00436203	7.52504e-09	0.119705	FALSE	FALSE
2	rs6543913	35437986	C	G	458082	0.439246	0.0281998	0.00678755	0.00440914	0.00436231	1.59754e-10	0.119719	FALSE	FALSE
2	2:24861049_CTTTTTTTTTTTT_C	24861049	CTTTTTTTTTTTT	C	458082	0.840594	-0.0377681	0.00933552	0.00607777	0.0060171	5.16058e-10	0.120782	FALSE	FALSE
10	rs41310284	102447647	C	A	458082	0.898769	0.0596458	-0.0111047	0.00727339	0.00718349	2.3929e-16	0.122137	FALSE	FALSE
1	rs3753639	154986091	T	C	458082	0.756139	-0.0375952	0.00786599	0.00516126	0.00508947	3.23772e-13	0.122216	FALSE	FALSE
7	rs10953742	113483963	T	C	458082	0.370022	0.0322011	0.0069115	0.00455002	0.004476	1.47172e-12	0.122558	FALSE	FALSE
9	rs17770336	28414625	C	T	458082	0.677049	-0.0506226	0.00713467	0.00469126	0.00462189	3.8032e-27	0.122668	FALSE	FALSE
7	rs4729514	98743596	A	G	458082	0.138982	-0.0351703	0.00958416	0.00630287	0.00623337	2.40466e-08	0.124157	FALSE	FALSE
3	rs34373881	20432033	G	A	458082	0.724249	0.0313413	-0.00739943	0.00490645	0.0048418	1.68331e-10	0.126453	FALSE	FALSE
8	rs6530737	14095763	A	G	458082	0.34917	0.0312354	-0.00692428	0.00461109	0.00454291	1.25305e-11	0.12746	FALSE	FALSE
11	rs329651	133767622	G	T	458082	0.196063	-0.0330711	0.00832418	0.00552397	0.00546928	2.13948e-09	0.128012	FALSE	FALSE
3	rs28350	42418446	A	G	458082	0.179255	0.0377942	-0.00859396	0.00575707	0.00566543	5.20902e-11	0.129289	FALSE	FALSE
1	rs4660342	46595082	T	G	458082	0.422558	-0.0289913	0.00712198	0.00477439	0.00469908	1.26129e-09	0.129618	FALSE	FALSE
12	rs55726687	991306	G	A	458082	0.789907	-0.0485757	0.00802512	0.00538324	0.00531479	1.8218e-19	0.131054	FALSE	FALSE
18	rs72878453	22162734	T	C	458082	0.80846	0.0368408	-0.0082892	0.00556503	0.00549547	3.59073e-11	0.13146	FALSE	FALSE
9	rs6478538	124627012	A	G	458082	0.323129	0.0296483	-0.00696234	0.00469717	0.00463013	2.75551e-10	0.132658	FALSE	FALSE
20	rs35679975	51194941	T	C	458082	0.807648	0.0527084	-0.00818955	0.00555525	0.00547247	2.35446e-21	0.134524	FALSE	FALSE
12	rs550243428	124164899	C	CA	458082	0.730723	0.0283538	-0.00760518	0.00518453	0.00511425	4.52771e-08	0.137	FALSE	FALSE
2	rs4674373	220156474	C	G	458082	0.829226	0.03531	-0.00850569	0.00581302	0.00573686	1.24537e-09	0.13817	FALSE	FALSE
18	rs34666938	39908776	C	T	458082	0.803968	-0.0315855	0.00819364	0.00558323	0.00552877	1.53852e-08	0.13834	FALSE	FALSE
18	rs76519884	41014155	T	C	458082	0.958287	-0.0618008	0.0161122	0.0110913	0.0109354	2.51805e-08	0.140646	FALSE	FALSE
2	rs2949785	47283502	G	C	458082	0.770395	0.028396	0.00753057	0.00520334	0.00511486	4.8353e-08	0.140942	FALSE	FALSE
1	rs71658797	77967507	T	A	458082	0.878832	-0.0737327	0.00991485	0.00681098	0.00674638	2.60472e-27	0.141655	FALSE	FALSE
16	rs201298146	90167746	T	C	458082	0.937354	0.0507434	0.013183	0.00910655	0.00897503	2.5156e-08	0.141873	FALSE	FALSE
10	rs6584485	103937244	C	T	458082	0.153345	-0.0352995	0.00875061	0.00608329	0.00598731	6.52523e-09	0.143871	FALSE	FALSE
8	rs2977345	76725867	T	C	458082	0.29902	-0.0415246	0.00687819	0.00478576	0.00472084	4.07435e-18	0.14512	FALSE	FALSE
8	rs35957544	73440371	G	T	458082	0.425178	0.0430131	-0.00636638	0.00443797	0.00437853	3.25857e-22	0.145947	FALSE	FALSE
3	rs72906474	47817007	G	T	458082	0.416557	0.0352672	-0.00645469	0.00450101	0.00444081	4.67408e-15	0.146087	FALSE	FALSE
8	rs117176448	27261138	C	G	458082	0.903934	-0.0473842	0.0107442	0.00747695	0.00741418	2.33717e-10	0.147298	FALSE	FALSE
10	rs35487667	76903965	A	AT	458082	0.361534	-0.0277099	0.00656394	0.0045849	0.00453965	1.50592e-09	0.148202	FALSE	FALSE
2	rs374379166	186992239	G	C	458082	0.824129	0.0323194	-0.00840039	0.00588529	0.00581066	3.98392e-08	0.148266	FALSE	FALSE
6	rs34388845	28578286	A	G	458082	0.785988	-0.041776	0.00771082	0.00538059	0.00534049	8.2157e-15	0.148784	FALSE	FALSE
14	rs11431323	93724479	C	CT	458082	0.694767	0.0388278	-0.00674617	0.00474607	0.00468352	2.81372e-16	0.149753	FALSE	FALSE
9	rs60693856	96168343	T	C	458082	0.83822	-0.0384493	-0.00846433	0.0059817	0.00587945	1.29441e-10	0.149968	FALSE	FALSE
1	rs2498978	62527363	A	G	458082	0.573975	0.0245447	-0.00637781	0.00447327	0.00443106	4.08896e-08	0.150054	FALSE	FALSE
18	rs8091374	71904385	G	A	458082	0.838689	0.0336204	-0.00860941	0.00605578	0.00598364	2.82748e-08	0.1502	FALSE	FALSE
19	rs60497719	33971746	G	A	458082	0.709614	-0.0329451	0.00717568	0.00506932	0.00499966	8.0895e-11	0.151221	FALSE	FALSE
1	rs17024393	110154688	T	C	458082	0.974024	-0.133896	0.0200413	0.0141085	0.0139654	2.29943e-21	0.151267	FALSE	FALSE
2	rs13027650	368739	T	C	458082	0.531276	0.0262211	-0.00621618	0.0044007	0.00435331	2.54733e-09	0.153315	FALSE	FALSE
20	rs242132	25590744	A	G	458082	0.0326763	-0.0805023	0.0169725	0.0121214	0.0118875	3.10888e-11	0.15336	FALSE	FALSE
18	rs2612335	39125096	A	G	458082	0.185031	-0.0311345	-0.00800916	0.0056797	0.00561173	4.2124e-08	0.153517	FALSE	FALSE
15	rs57488047	79403002	T	C	458082	0.531569	0.0325365	-0.00621262	0.00442321	0.00436505	1.89716e-13	0.154659	FALSE	FALSE
2	rs13002946	100801959	T	A	458082	0.731412	0.0450036	0.00692698	0.00494392	0.00488505	8.80258e-20	0.156192	FALSE	FALSE
19	rs273505	18217147	T	C	458082	0.578199	-0.0358878	-0.00619408	0.00442814	0.00437091	5.29707e-16	0.15645	FALSE	FALSE
1	rs412378	82374494	G	A	458082	0.24402	0.0324359	-0.00709989	0.0051095	0.00504708	2.17897e-10	0.159507	FALSE	FALSE
8	rs2980478	8088230	T	C	458082	0.526528	-0.0364578	0.0061998	0.00447391	0.00440765	3.67041e-16	0.159546	FALSE	FALSE
9	rs324534	9046080	T	G	458082	0.686112	0.0262875	0.00654215	0.0047117	0.0046559	2.41643e-08	0.159982	FALSE	FALSE
1	rs4342901	202103802	G	A	458082	0.647188	0.0254354	-0.00640063	0.00463094	0.0045576	3.96295e-08	0.160204	FALSE	FALSE
1	rs11432913	92984212	T	TA	458082	0.213732	0.0328679	-0.00762871	0.00551735	0.00543749	2.56606e-09	0.160621	FALSE	FALSE
1	rs144476158	174170740	C	CT	458082	0.887882	-0.0456883	0.0097257	0.007057	0.00693718	9.53234e-11	0.160925	FALSE	FALSE
13	rs1441264	79580919	G	A	458082	0.406621	-0.0364488	0.00630971	0.00455283	0.00450625	1.18739e-15	0.16145	FALSE	FALSE
16	rs4889606	31011183	A	G	458082	0.622166	0.0554405	-0.00623288	0.00451552	0.00445682	1.19237e-34	0.161962	FALSE	FALSE
4	rs2099813	102201896	G	C	458082	0.85269	-0.0380917	0.00863684	0.00621581	0.00617973	8.88793e-10	0.162231	FALSE	FALSE
12	rs144713920	122485389	C	G	458082	0.946027	0.0719518	-0.0132654	0.00971357	0.00950975	1.28848e-13	0.163038	FALSE	FALSE
6	rs4467770	12086826	G	A	458082	0.268966	-0.0343105	0.00678773	0.00492503	0.00486621	3.24787e-12	0.163054	FALSE	FALSE
17	rs76700673	56109863	T	C	458082	0.920603	-0.0471288	0.011259	0.00818059	0.00807488	8.35946e-09	0.163221	FALSE	FALSE
4	rs146250872	145356185	G	GT	458082	0.718788	0.0273696	0.00664078	0.00487076	0.00480988	1.9188e-08	0.167386	FALSE	FALSE
14	14:60230249_CTT_C	60230249	CTT	C	458082	0.603761	0.0262385	0.00617727	0.00454889	0.00448064	8.01601e-09	0.168	FALSE	FALSE
1	rs11264489	156480831	A	G	458082	0.638232	-0.0338108	-0.00623864	0.00458257	0.00453224	1.6052e-13	0.168666	FALSE	FALSE
11	rs4930387	66449905	A	G	458082	0.468888	-0.0260554	0.00594591	0.00437965	0.00432767	2.69448e-09	0.169465	FALSE	FALSE
12	rs146459385	123318455	G	A	458082	0.948402	0.0762403	-0.0130679	0.00973903	0.00951469	4.9441e-15	0.169614	FALSE	FALSE
6	rs750504133	35020386	TAA	T	458082	0.495169	-0.0384251	-0.0062985	0.00464839	0.0045863	1.38154e-16	0.16965	FALSE	FALSE
13	13:96671376_CGGG_C	96671376	CGGG	C	458082	0.465913	0.0255482	-0.00602927	0.00445634	0.00439541	9.86612e-09	0.17015	FALSE	FALSE
16	rs10624826	20249395	G	GTACT	458082	0.129904	-0.0431887	0.00892595	0.0066603	0.00652385	8.90255e-11	0.171248	FALSE	FALSE
3	rs75384631	35141900	T	A	458082	0.885646	-0.0408792	0.00936934	0.00694257	0.00686795	3.90435e-09	0.172501	FALSE	FALSE
9	rs1339139	23227372	A	G	458082	0.658746	0.0268964	0.00626838	0.00467147	0.00461263	8.5319e-09	0.174159	FALSE	FALSE
10	rs4948387	61860876	G	T	458082	0.508585	0.0252561	0.00585712	0.00437156	0.00433341	7.58805e-09	0.176498	FALSE	FALSE
1	rs147633738	156320524	C	T	458082	0.934416	-0.0524178	-0.0119373	0.00896555	0.00885463	5.01791e-09	0.177614	FALSE	FALSE
16	rs2516739	2097158	G	A	458082	0.781124	0.033771	-0.00697221	0.00527262	0.00519961	1.50393e-10	0.179949	FALSE	FALSE
3	rs9852062	45373442	T	A	458082	0.443494	0.0300905	-0.00586867	0.00443236	0.00438286	1.13052e-11	0.180569	FALSE	FALSE
16	rs72771049	19933511	G	T	458082	0.857454	0.0657034	-0.00825769	0.00624565	0.00617195	6.99817e-26	0.180917	FALSE	FALSE
3	rs9816089	35599288	G	A	458082	0.683949	-0.0354976	-0.00621965	0.0047307	0.00466609	6.20608e-14	0.182549	FALSE	FALSE
3	rs73052033	185828465	T	C	458082	0.815013	0.0598361	-0.00735842	0.00560186	0.00552059	1.24296e-26	0.182563	FALSE	FALSE
6	rs9294260	83433228	G	A	458082	0.523333	-0.0291573	-0.00580257	0.00440619	0.00435656	3.65665e-11	0.182888	FALSE	FALSE
2	rs12996374	104263033	T	G	458082	0.516144	0.0300973	-0.00574925	0.00438504	0.00432755	6.71307e-12	0.184005	FALSE	FALSE
9	rs1619442	81348300	T	C	458082	0.140348	0.0372468	-0.00829341	0.00634467	0.00626606	4.3433e-09	0.185654	FALSE	FALSE
6	rs62398682	34433678	G	T	458082	0.700397	0.0282823	0.00623612	0.00478238	0.0047128	3.34197e-09	0.185759	FALSE	FALSE
3	3:49959570_CA_C	49959570	CA	C	458082	0.476566	-0.0613576	0.00579815	0.00444369	0.00438707	2.28624e-43	0.186286	FALSE	FALSE
8	rs59104534	25666169	C	T	458082	0.701118	-0.0274251	0.00625995	0.00482544	0.00477083	1.32012e-08	0.189476	FALSE	FALSE
2	rs1263615	207959238	T	C	458082	0.75774	-0.0294585	0.00665519	0.00514151	0.00507415	1.00709e-08	0.18966	FALSE	FALSE
2	rs7567564	24856103	A	T	458082	0.751336	0.0387353	-0.00654174	0.00506294	0.00499227	1.99801e-14	0.190069	FALSE	FALSE
10	10:22258152_CA_C	22258152	CA	C	458082	0.296356	0.0458824	0.00629214	0.00487761	0.004821	5.11688e-21	0.191841	FALSE	FALSE
18	rs1373349	63282992	C	T	458082	0.315703	0.0280775	0.00605436	0.00473231	0.00465604	2.97195e-09	0.19349	FALSE	FALSE
21	rs1964927	42653237	A	G	458082	0.354289	-0.030563	0.00585735	0.00457902	0.00453077	2.47943e-11	0.196082	FALSE	FALSE
3	rs1005678	50210289	C	G	458082	0.574255	-0.0530895	0.00566616	0.00445161	0.00439385	8.67365e-33	0.197202	FALSE	FALSE
15	rs142592509	73782922	G	C	458082	0.919245	0.046893	0.0104512	0.00820001	0.00811457	1.07374e-08	0.19776	FALSE	FALSE
14	rs72681869	50655357	G	C	458082	0.989064	0.111857	-0.0256227	0.0204071	0.0199427	4.22313e-08	0.198857	FALSE	FALSE
13	rs61969511	86484042	G	A	458082	0.720834	-0.0347209	0.00625661	0.00493445	0.00488116	1.97252e-12	0.199917	FALSE	FALSE
6	rs796970069	13177596	G	GCT	458082	0.682435	0.031751	0.00608273	0.00480577	0.00474927	3.92567e-11	0.200274	FALSE	FALSE
5	rs2964005	153214011	G	C	458082	0.543938	0.0267289	-0.00555592	0.00439507	0.00434228	1.19013e-09	0.200723	FALSE	FALSE
16	rs4780885	20380004	G	C	458082	0.502493	0.0321536	-0.00553184	0.00437863	0.004331	2.08377e-13	0.201508	FALSE	FALSE
20	rs112852122	47498117	G	A	458082	0.841637	0.0450204	-0.00762544	0.00606052	0.00598517	1.0986e-13	0.202644	FALSE	FALSE
19	rs61746970	51132746	G	A	458082	0.960797	-0.0662956	0.0145733	0.011649	0.0115	1.26206e-08	0.205068	FALSE	FALSE
11	rs576076	64360623	G	A	458082	0.749564	0.032281	-0.00627877	0.00506095	0.00497286	1.78887e-10	0.206731	FALSE	FALSE
20	rs13037209	47930229	C	T	458082	0.85554	0.0363284	-0.00774817	0.00624267	0.00616936	5.90709e-09	0.209149	FALSE	FALSE
6	rs144566792	43076391	C	T	458082	0.978193	0.0831478	0.0186623	0.0151394	0.0149192	3.971e-08	0.210973	FALSE	FALSE
14	rs12891477	104332759	C	T	458082	0.631245	-0.0270742	0.00564851	0.00456194	0.00452873	2.94216e-09	0.212301	FALSE	FALSE
3	rs550730388	50818698	C	CT	458082	0.479315	-0.02772	-0.00594214	0.00483351	0.00477553	9.75299e-09	0.213393	FALSE	FALSE
1	rs78065033	97577502	T	A	458082	0.913787	-0.0438534	0.00970989	0.00790416	0.00780773	2.88709e-08	0.213637	FALSE	FALSE
7	rs3748126	76632736	C	G	458082	0.187316	0.0515518	-0.00717547	0.0058645	0.00577336	1.48906e-18	0.21392	FALSE	FALSE
17	rs55931203	65854602	C	T	458082	0.812682	-0.041418	0.00696939	0.00571009	0.00562966	4.06196e-13	0.215725	FALSE	FALSE
11	rs4755713	43532201	C	T	458082	0.388028	0.0290312	-0.00549347	0.0045196	0.00446445	1.33275e-10	0.218513	FALSE	FALSE
12	rs1020994	23720492	T	A	458082	0.746071	-0.0281206	0.00611858	0.00505513	0.00497566	2.65506e-08	0.218809	FALSE	FALSE
6	rs12202419	26465384	T	G	458082	0.896817	0.0431761	0.00857569	0.00713787	0.00700121	1.45863e-09	0.220618	FALSE	FALSE
16	16:28556564_CT_C	28556564	CT	C	458082	0.631041	-0.0592063	0.00548856	0.00454577	0.00448688	8.87849e-39	0.221236	FALSE	FALSE
7	rs56211164	158016764	G	A	458082	0.760276	0.0279936	-0.00614498	0.00510319	0.00504085	4.12308e-08	0.22283	FALSE	FALSE
16	rs77844870	2758283	T	G	458082	0.942659	-0.0577492	0.0121663	0.0102213	0.0100253	1.60557e-08	0.224914	FALSE	FALSE
10	rs11013304	18567615	G	A	458082	0.855799	-0.0358927	-0.00756558	0.00631609	0.0062422	1.32554e-08	0.22551	FALSE	FALSE
3	rs2035831	173683791	G	C	458082	0.668108	0.0281906	0.00556153	0.00465673	0.00459799	1.41536e-09	0.22645	FALSE	FALSE
9	rs1475535	92212610	T	A	458082	0.501878	-0.0308031	0.00521896	0.00439662	0.00433949	2.45067e-12	0.229105	FALSE	FALSE
1	1:243815349_CT_C	243815349	CT	C	458082	0.229719	0.0394194	0.00668907	0.00563897	0.00557593	2.73859e-12	0.230282	FALSE	FALSE
14	rs7159905	102303780	G	A	458082	0.9261	0.0477709	0.00986601	0.00833937	0.00825239	1.01405e-08	0.231879	FALSE	FALSE
20	rs4813017	44912642	G	A	458082	0.464374	0.0276475	-0.00519765	0.0044089	0.00435028	3.59107e-10	0.232172	FALSE	FALSE
10	rs17399739	87490850	A	G	458082	0.931074	-0.0647335	0.0103537	0.00880988	0.00868318	2.01443e-13	0.23311	FALSE	FALSE
16	rs8062638	9720130	C	A	458082	0.69406	0.0290803	0.00556476	0.0047673	0.00468576	1.06101e-09	0.234995	FALSE	FALSE
3	rs17029006	12329452	C	T	458082	0.723704	0.034891	0.00578453	0.00495638	0.00488155	1.92766e-12	0.236026	FALSE	FALSE
7	rs3807566	50564204	G	T	458082	0.561522	0.0276227	-0.00514976	0.00440906	0.00434755	3.72877e-10	0.236207	FALSE	FALSE
11	rs1465900	76473138	A	C	458082	0.784046	0.0336466	-0.00623934	0.00535225	0.00526761	3.24824e-10	0.236227	FALSE	FALSE
15	rs34994596	80991447	T	C	458082	0.702769	0.0349496	-0.00558304	0.00477691	0.00471726	2.54789e-13	0.236597	FALSE	FALSE
7	rs2528531	93236510	A	C	458082	0.639624	-0.0252885	0.00532132	0.00457297	0.00450606	3.20242e-08	0.237633	FALSE	FALSE
2	rs79870611	46680059	G	A	458082	0.956403	0.0586752	-0.0122459	0.0106254	0.0103742	3.34844e-08	0.237836	FALSE	FALSE
17	rs1285245	77796889	G	C	458082	0.62573	0.0250024	-0.00526905	0.0045294	0.00447251	3.38956e-08	0.238758	FALSE	FALSE
9	rs3931548	103113652	C	A	458082	0.618622	-0.0350744	-0.00532234	0.00460834	0.00454013	2.71866e-14	0.241081	FALSE	FALSE
9	rs10985968	126094156	C	G	458082	0.49854	0.0267654	-0.00506931	0.00439337	0.00433773	1.11348e-09	0.242543	FALSE	FALSE
5	5:43170901_AT_A	43170901	AT	A	458082	0.333024	-0.0330985	0.00545216	0.00473034	0.00467021	2.61391e-12	0.243035	FALSE	FALSE
14	rs7161194	101529005	A	G	458082	0.336023	0.0374509	-0.00559229	0.00486751	0.00479072	1.42543e-14	0.243082	FALSE	FALSE
10	rs11012732	21830104	A	G	458082	0.668611	-0.0463153	-0.00537402	0.00467228	0.00461252	3.66291e-23	0.243981	FALSE	FALSE
3	rs111768603	42329113	G	T	458082	0.890199	0.0478666	-0.00798303	0.00695191	0.00685474	5.76326e-12	0.244181	FALSE	FALSE
11	rs6597975	838842	C	G	458082	0.455702	-0.030561	0.00506576	0.0044269	0.00436669	5.07489e-12	0.246012	FALSE	FALSE
5	rs2074613	139714564	C	T	458082	0.440483	-0.0254671	0.00504582	0.00441134	0.00435741	7.78296e-09	0.24687	FALSE	FALSE
2	rs116260340	60700185	T	C	458082	0.887226	0.0396983	-0.00789959	0.0069629	0.00684103	1.18824e-08	0.248198	FALSE	FALSE
10	10:64916030_AT_A	64916030	AT	A	458082	0.51267	0.0302896	0.0050312	0.00442599	0.00436206	7.72392e-12	0.248746	FALSE	FALSE
19	rs12608995	46500861	G	C	458082	0.663551	-0.0261639	-0.00532775	0.00468611	0.00463277	2.36016e-08	0.250138	FALSE	FALSE
3	rs112471280	47530595	G	A	458082	0.932923	-0.0600676	-0.0105125	0.00931699	0.00914466	1.14005e-10	0.250316	FALSE	FALSE
1	rs17531363	107977075	A	C	458082	0.702808	0.0286225	-0.00547657	0.00481281	0.0047652	2.72864e-09	0.250438	FALSE	FALSE
21	rs59612585	40682529	C	CA	458082	0.628541	-0.0264702	0.00518729	0.00456851	0.00451575	6.87043e-09	0.250676	FALSE	FALSE
16	rs3762177	69971965	A	G	458082	0.263411	-0.045578	-0.00560299	0.00494875	0.00488342	3.26075e-20	0.251237	FALSE	FALSE
4	rs148636479	164359678	A	T	458082	0.971417	0.0864499	-0.0153631	0.0137274	0.0134105	3.02233e-10	0.251959	FALSE	FALSE
14	14:25931404_GTC_G	25931404	GTC	G	458082	0.322163	-0.0453259	-0.00528434	0.00468407	0.00461332	3.79084e-22	0.252022	FALSE	FALSE
12	rs2108635	2159556	A	G	458082	0.661899	-0.0277988	-0.00523219	0.0046501	0.00458769	2.25737e-09	0.254085	FALSE	FALSE
8	rs800911	116495909	T	A	458082	0.773766	0.0312432	-0.00583348	0.00521451	0.00513951	2.07801e-09	0.256363	FALSE	FALSE
19	rs4545921	49646006	A	G	458082	0.400193	0.0294935	-0.00503499	0.00448617	0.00444065	4.88753e-11	0.256861	FALSE	FALSE
3	rs112643080	42683227	G	A	458082	0.94553	-0.0553848	0.0112437	0.0100718	0.00992441	3.81918e-08	0.257241	FALSE	FALSE
4	rs2192158	55505360	A	G	458082	0.446197	0.03164	-0.00489746	0.00439794	0.00433774	6.27933e-13	0.258883	FALSE	FALSE
20	rs4813800	6595646	A	G	458082	0.370746	-0.0381291	0.00504426	0.00453912	0.00448121	4.46137e-17	0.260314	FALSE	FALSE
10	rs2439823	99778226	A	G	458082	0.454339	-0.0431832	0.0049101	0.00441847	0.00437442	1.46559e-22	0.261668	FALSE	FALSE
18	rs8097672	1839601	A	T	458082	0.854779	-0.0434126	0.00693353	0.00627289	0.00617969	4.49543e-12	0.261868	FALSE	FALSE
16	16:54256833_TAAAC_T	54256833	TAAAC	T	458082	0.967452	-0.0712692	0.014366	0.0129836	0.0128067	4.03777e-08	0.261965	FALSE	FALSE
2	rs1064213	198950240	G	A	458082	0.522087	-0.0339486	-0.00485759	0.00439162	0.00434138	1.07281e-14	0.263181	FALSE	FALSE
5	rs4958702	153544512	T	C	458082	0.427595	0.0319999	-0.00487353	0.00442616	0.00435689	4.84003e-13	0.263319	FALSE	FALSE
21	rs394608	46581798	T	C	458082	0.462369	-0.0372019	0.00485772	0.00440282	0.00434829	2.92375e-17	0.263927	FALSE	FALSE
17	rs7219021	46840541	T	G	458082	0.739389	0.0387768	-0.00543651	0.0049466	0.00486723	4.53828e-15	0.264011	FALSE	FALSE
1	rs7519259	66434743	G	A	458082	0.471269	-0.0314159	0.00483261	0.00440528	0.00434696	9.93483e-13	0.266258	FALSE	FALSE
13	rs5804250	66204127	C	CT	458082	0.424895	0.0249283	-0.00490623	0.00447057	0.00442025	2.45996e-08	0.267023	FALSE	FALSE
16	rs771140684	4925963	C	CT	458082	0.667531	-0.0301304	0.0052296	0.00477475	0.00471842	2.78361e-10	0.267716	FALSE	FALSE
18	rs12454712	60845884	T	C	458082	0.623262	-0.0282155	-0.00495366	0.00453033	0.00447813	4.72013e-10	0.268645	FALSE	FALSE
1	rs189727255	33775350	G	A	458082	0.684802	0.0270261	0.00514808	0.00472193	0.00465845	1.04333e-08	0.269113	FALSE	FALSE
1	rs12031634	34584393	G	A	458082	0.703199	0.0328271	-0.00525329	0.00480791	0.00476914	8.62736e-12	0.270672	FALSE	FALSE
10	rs548235873	104633053	A	ATTT	458082	0.778177	-0.0359355	0.00578947	0.00533351	0.00525654	1.60944e-11	0.270729	FALSE	FALSE
15	15:59096144_GA_G	59096144	GA	G	458082	0.819595	-0.0321299	-0.00630058	0.00579221	0.00573204	2.90456e-08	0.271687	FALSE	FALSE
13	rs9579775	20616557	A	C	458082	0.864513	-0.0445329	0.0071665	0.00669463	0.00661411	2.89092e-11	0.278579	FALSE	FALSE
4	rs376089290	60243332	A	AAG	458082	0.340893	0.0268607	0.00497875	0.00465902	0.00459519	8.15088e-09	0.2786	FALSE	FALSE
18	rs117473584	58682276	T	C	458082	0.981368	0.146756	-0.0170694	0.0160547	0.015784	6.18716e-20	0.2795	FALSE	FALSE
1	1:174455489_CT_C	174455489	CT	C	458082	0.845786	-0.0456739	0.0070954	0.00667835	0.00656289	7.96906e-12	0.279635	FALSE	FALSE
3	rs1004807	53140603	T	C	458082	0.299722	-0.0337427	0.00511961	0.00479492	0.00474364	1.96157e-12	0.280473	FALSE	FALSE
3	rs557951	62713263	T	G	458082	0.687254	-0.030867	-0.00505741	0.00475162	0.00468668	8.24309e-11	0.280541	FALSE	FALSE
4	rs13111387	44495381	C	T	458082	0.364019	-0.0261519	0.00481555	0.00453964	0.00447328	8.37255e-09	0.281697	FALSE	FALSE
6	6:143187255_CA_C	143187255	CA	C	458082	0.509456	0.0286809	0.00465516	0.00438683	0.00432476	6.2369e-11	0.281749	FALSE	FALSE
7	rs11525873	138817193	T	C	458082	0.902262	0.0476798	-0.00775682	0.00735669	0.00722221	9.10312e-11	0.282812	FALSE	FALSE
14	rs71126747	65910127	C	CA	458082	0.334157	0.0263966	0.00502919	0.00473228	0.00468486	2.43298e-08	0.283047	FALSE	FALSE
8	rs4841659	11828200	C	T	458082	0.527618	-0.0336792	0.00464545	0.00440044	0.00434441	1.95441e-14	0.284937	FALSE	FALSE
5	rs13160735	144485978	G	A	458082	0.677521	-0.0268232	0.00497356	0.0047142	0.00465511	1.27128e-08	0.285337	FALSE	FALSE
2	rs1106090	58068741	G	A	458082	0.368991	0.0294543	-0.00483249	0.00457422	0.00453008	1.20115e-10	0.286082	FALSE	FALSE
12	rs317656	69681101	T	A	458082	0.275296	0.0290514	0.00514236	0.00489966	0.00483046	3.04265e-09	0.287071	FALSE	FALSE
3	3:88237473_CAT_C	88237473	CAT	C	458082	0.121482	-0.0480272	0.00699322	0.00669099	0.00658719	7.07891e-13	0.288399	FALSE	FALSE
18	rs5824977	50441033	T	TAGA	458082	0.137176	-0.0346827	0.00662264	0.00633805	0.00623838	4.44649e-08	0.288419	FALSE	FALSE
17	rs8066490	31460281	G	A	458082	0.780923	0.0354257	-0.00551478	0.00526645	0.00521066	1.73587e-11	0.289889	FALSE	FALSE
6	rs2256216	147471730	A	G	458082	0.46171	-0.025963	0.00465997	0.00449469	0.00443214	7.63222e-09	0.293073	FALSE	FALSE
14	rs61986330	73314450	C	A	458082	0.725355	0.0310857	-0.00507704	0.00489511	0.004833	2.1481e-10	0.29349	FALSE	FALSE
14	rs6575340	94023972	G	A	458082	0.363937	-0.0426225	0.00470906	0.00454885	0.00448967	7.25693e-21	0.29424	FALSE	FALSE
8	rs1504797	89434405	T	C	458082	0.694464	0.0291348	0.00490142	0.00475506	0.00467814	8.94938e-10	0.294764	FALSE	FALSE
2	rs262256	180901804	G	A	458082	0.390455	0.0254504	-0.00464721	0.00449535	0.00444568	1.50063e-08	0.29587	FALSE	FALSE
17	rs55678940	21251092	C	CTGTAAAGAAA	458082	0.500715	0.0402649	0.00474047	0.00461694	0.00454893	2.75438e-18	0.297363	FALSE	FALSE
15	rs7498044	92573639	G	A	458082	0.782402	0.0328531	-0.00550344	0.00535391	0.00530639	8.44728e-10	0.299673	FALSE	FALSE
3	3:51533911_GCC_G	51533911	GCC	G	458082	0.931122	-0.0492749	0.00895902	0.00885315	0.0086739	2.60958e-08	0.301664	FALSE	FALSE
11	rs12284346	116757793	T	C	458082	0.939385	-0.0573285	-0.00959007	0.00933148	0.0092929	8.06923e-10	0.302083	FALSE	FALSE
14	rs12147845	101144596	C	T	458082	0.884094	-0.0449755	0.00703997	0.00692168	0.00683748	8.15205e-11	0.303192	FALSE	FALSE
10	rs10764256	20905269	C	T	458082	0.772452	0.0327911	-0.00531286	0.00522045	0.00517287	3.35798e-10	0.304391	FALSE	FALSE
1	rs17688479	77668569	G	A	458082	0.869975	-0.0396924	0.00667179	0.0065698	0.00650642	1.52549e-09	0.305167	FALSE	FALSE
3	rs2035936	141298124	G	T	458082	0.944164	-0.079683	0.00989561	0.00977234	0.00966322	3.52262e-16	0.305813	FALSE	FALSE
14	rs12147298	79681303	A	G	458082	0.80156	-0.0305305	-0.00555807	0.00550475	0.00544404	2.91944e-08	0.30728	FALSE	FALSE
10	rs7907011	100034296	T	C	458082	0.312842	-0.0294221	0.00482631	0.00479401	0.00474376	8.39579e-10	0.308962	FALSE	FALSE
20	rs1512065	53453326	A	G	458082	0.230395	0.0309834	-0.00532688	0.00530984	0.00523931	5.37607e-09	0.30929	FALSE	FALSE
19	rs4807179	1956035	G	A	458082	0.37035	-0.0302889	-0.00453302	0.00453385	0.00448211	2.37933e-11	0.311845	FALSE	FALSE
18	rs7230240	42597978	C	T	458082	0.705339	0.0280342	0.0047584	0.00478693	0.00470929	4.73004e-09	0.31229	FALSE	FALSE
11	rs7940866	130817579	T	A	458082	0.506934	-0.0321153	0.00437361	0.0043929	0.00433377	2.65711e-13	0.312882	FALSE	FALSE
2	rs559741848	203065430	C	CTTTTT	458082	0.214406	0.0320414	-0.00570281	0.00572152	0.00565896	2.14158e-08	0.313574	FALSE	FALSE
17	rs7774	4801163	C	A	458082	0.689917	-0.0313701	-0.00473094	0.00476401	0.00469671	4.55462e-11	0.313797	FALSE	FALSE
16	rs71389464	30337208	T	A	458082	0.50962	-0.0421939	0.00439496	0.00442368	0.00436642	1.45333e-21	0.314158	FALSE	FALSE
2	rs376151889	52654979	A	G	458082	0.545356	-0.0252347	0.00449209	0.00451697	0.00447255	2.31493e-08	0.315201	FALSE	FALSE
2	rs71036299	236819547	A	ATGG	458082	0.283751	0.0297932	-0.00528206	0.00533582	0.00527191	2.3556e-08	0.31638	FALSE	FALSE
2	rs12476772	60203917	C	A	458082	0.670251	-0.028577	0.00462206	0.00467067	0.00463535	9.45272e-10	0.318699	FALSE	FALSE
3	rs10935143	134665159	G	A	458082	0.551795	0.0273739	-0.00432186	0.00440416	0.00434853	5.11724e-10	0.320288	FALSE	FALSE
8	rs473992	60906830	T	C	458082	0.647965	0.0279227	-0.00449717	0.00458728	0.00453468	1.15052e-09	0.32133	FALSE	FALSE
3	rs2606228	183537759	A	C	458082	0.354201	0.0290774	-0.00450858	0.00461836	0.0045505	3.05318e-10	0.32179	FALSE	FALSE
15	15:51959353_GT_G	51959353	GT	G	458082	0.417415	0.0287757	-0.00434736	0.0044623	0.00440094	1.12873e-10	0.323237	FALSE	FALSE
1	rs12122664	91220615	A	C	458082	0.683791	-0.0294145	0.0046221	0.0047401	0.00468311	5.45386e-10	0.323656	FALSE	FALSE
13	rs56728797	99243572	G	GA	458082	0.695569	0.0304984	-0.00464372	0.0048175	0.00473948	2.43954e-10	0.327187	FALSE	FALSE
16	rs2107118	24310282	A	G	458082	0.495689	0.0248032	-0.0042157	0.00437571	0.00431489	1.44149e-08	0.328562	FALSE	FALSE
6	rs368213214	32378647	T	TAA	458082	0.423884	-0.0405064	0.00434462	0.00452496	0.00444998	3.49835e-19	0.328904	FALSE	FALSE
1	rs115056380	111338672	G	A	458082	0.951577	0.060712	-0.00967223	0.0101022	0.0099302	1.85802e-09	0.330045	FALSE	FALSE
2	rs820952	57738566	G	A	458082	0.399098	-0.0250145	-0.0043101	0.00449423	0.00442962	2.60786e-08	0.330544	FALSE	FALSE
20	rs703764	26181232	A	T	458082	0.032581	-0.0761216	0.0119812	0.0125602	0.012321	1.35669e-09	0.330844	FALSE	FALSE
3	rs74310629	82668530	C	CT	458082	0.833118	0.0413597	0.00561355	0.00587251	0.00577835	1.88223e-12	0.331309	FALSE	FALSE
12	rs111260184	107713696	G	A	458082	0.496798	-0.0266307	-0.00421652	0.00441852	0.00435743	1.66966e-09	0.333213	FALSE	FALSE
6	rs2253310	108888593	C	G	458082	0.373521	-0.0335183	0.00431615	0.00451917	0.00446214	1.19883e-13	0.333403	FALSE	FALSE
14	rs3759584	103990799	T	C	458082	0.636782	0.0331614	0.00437943	0.0045823	0.00453479	4.59242e-13	0.334173	FALSE	FALSE
1	rs10749659	151033979	C	T	458082	0.227513	0.0378552	-0.00502355	0.00526047	0.00520681	6.1932e-13	0.334644	FALSE	FALSE
2	rs10186358	137443716	A	G	458082	0.214071	-0.0291064	0.00506649	0.00531205	0.00525391	4.2698e-08	0.334882	FALSE	FALSE
12	rs28360478	121682207	G	A	458082	0.856063	-0.0384594	0.00598369	0.00628338	0.00621445	9.30994e-10	0.335615	FALSE	FALSE
15	rs560547656	75443633	C	CAAAAAA	458082	0.467161	0.0260884	-0.00427703	0.00450783	0.00446103	7.15039e-09	0.337683	FALSE	FALSE
3	rs113569731	47093206	C	A	458082	0.905574	-0.0520732	-0.00731039	0.00776965	0.00764009	2.05405e-11	0.338645	FALSE	FALSE
18	rs7243357	56883319	T	G	458082	0.822775	0.0355661	-0.00538404	0.00571923	0.00562781	5.01299e-10	0.338727	FALSE	FALSE
10	rs113585475	33985434	C	T	458082	0.900711	0.0482403	-0.0069624	0.00739244	0.00732084	6.77161e-11	0.341585	FALSE	FALSE
6	rs4533991	51098648	G	T	458082	0.528064	-0.0338124	0.00417104	0.00443502	0.0043895	2.4601e-14	0.341995	FALSE	FALSE
5	rs6865400	95442153	C	G	458082	0.700612	-0.0271139	0.00448307	0.00480341	0.00473342	1.65454e-08	0.343582	FALSE	FALSE
6	rs2749929	131859814	T	C	458082	0.790334	-0.0295335	0.00504362	0.00541254	0.00532744	4.8562e-08	0.343779	FALSE	FALSE
16	rs7206608	82872628	C	G	458082	0.678276	-0.029014	0.0043972	0.0047024	0.00464627	6.82693e-10	0.343947	FALSE	FALSE
13	rs41284828	50963685	G	A	458082	0.968907	0.0745474	-0.0120684	0.0128436	0.0127583	6.46483e-09	0.344188	FALSE	FALSE
7	rs2140910	39079473	T	C	458082	0.115948	0.0393067	-0.00645431	0.00689982	0.00683215	1.22098e-08	0.344813	FALSE	FALSE
12	rs199828059	123284474	T	TGCCACC	458082	0.961105	-0.0660454	0.0112608	0.0120934	0.0119685	4.7267e-08	0.346771	FALSE	FALSE
3	3:11639128_GTTCCT_G	11639128	GTTCCT	G	458082	0.859995	-0.0375754	-0.00596715	0.00642139	0.00634341	4.86863e-09	0.346867	FALSE	FALSE
20	rs6011457	61530915	T	A	458082	0.501052	0.0261079	-0.00407467	0.00438899	0.00433882	2.70621e-09	0.34767	FALSE	FALSE
5	rs73167519	87103893	T	A	458082	0.910007	-0.0442003	0.00716006	0.00775332	0.00763233	1.19226e-08	0.348181	FALSE	FALSE
16	rs4238749	52639234	C	A	458082	0.58879	-0.0245187	0.00412453	0.00445621	0.00440059	3.75185e-08	0.34862	FALSE	FALSE
16	rs12926804	71994932	A	G	458082	0.867576	-0.0377981	-0.00596	0.00646168	0.00639879	4.92829e-09	0.351634	FALSE	FALSE
15	rs563857745	52226908	C	CAAAAAA	458082	0.526316	0.0288389	-0.00403146	0.00440897	0.00435579	6.11272e-11	0.354685	FALSE	FALSE
10	rs10159764	10258452	G	C	458082	0.821399	-0.0329342	0.00520621	0.00573095	0.00564569	9.09838e-09	0.356447	FALSE	FALSE
3	rs4856720	161447373	G	C	458082	0.460825	-0.0267016	0.00397495	0.00438741	0.00432368	1.15801e-09	0.357916	FALSE	FALSE
16	rs117549504	2797161	C	T	458082	0.989907	-0.134619	0.0206625	0.0225597	0.0225105	2.4133e-09	0.358669	FALSE	FALSE
8	rs4072917	143300279	G	A	458082	0.525696	-0.0270325	0.00399029	0.00440916	0.00436848	8.73407e-10	0.361018	FALSE	FALSE
3	3:66663538_TC_T	66663538	TC	T	458082	0.775476	0.0307815	0.00505656	0.00560512	0.00553719	3.98138e-08	0.361137	FALSE	FALSE
5	5:103942060_AT_A	103942060	AT	A	458082	0.562254	-0.0284882	0.00398485	0.00441455	0.00436563	1.0948e-10	0.361359	FALSE	FALSE
2	rs2609103	6181855	G	A	458082	0.761306	0.0342359	-0.00462183	0.00513731	0.0050642	2.66178e-11	0.361428	FALSE	FALSE
8	rs12681792	62054463	C	A	458082	0.807118	-0.0313523	0.00502982	0.00558311	0.00552575	1.95925e-08	0.36269	FALSE	FALSE
8	rs34119449	14356261	T	A	458082	0.735224	-0.0330755	-0.00448215	0.00499968	0.00493184	3.70227e-11	0.363446	FALSE	FALSE
1	rs4971239	203491150	G	A	458082	0.830953	-0.0333007	0.00528062	0.00591631	0.00582255	1.81654e-08	0.364447	FALSE	FALSE
8	8:87469638_ATCTG_A	87469638	ATCTG	A	458082	0.480045	-0.0260895	-0.00399207	0.00449892	0.00442581	6.66853e-09	0.367059	FALSE	FALSE
3	rs815715	61264084	C	G	458082	0.574237	0.034615	-0.00395983	0.00444977	0.00439134	7.30757e-15	0.367197	FALSE	FALSE
19	19:19362867_CGT_C	19362867	CGT	C	458082	0.952886	-0.05735	0.00934461	0.0104533	0.0103775	4.10475e-08	0.36787	FALSE	FALSE
16	rs9939450	28301487	T	C	458082	0.529167	0.0406647	0.00390186	0.00438682	0.00434149	1.86599e-20	0.368792	FALSE	FALSE
1	rs3737992	33234128	G	A	458082	0.831218	0.0411258	-0.00516576	0.00583628	0.00575857	1.83372e-12	0.369689	FALSE	FALSE
18	rs58243949	52509833	C	T	458082	0.766847	-0.0356846	0.00462069	0.00520194	0.00515366	6.89218e-12	0.369941	FALSE	FALSE
16	rs7190997	31368178	T	C	458082	0.487059	0.0355409	-0.00390767	0.00441127	0.00436237	7.82995e-16	0.370377	FALSE	FALSE
7	rs6955671	74489486	T	C	458082	0.538797	-0.0405384	0.00387668	0.00438873	0.00433458	2.53654e-20	0.371128	FALSE	FALSE
6	rs12198505	35409909	T	C	458082	0.961861	0.0672168	0.0101034	0.0114912	0.0112977	4.93237e-09	0.371167	FALSE	FALSE
14	rs67272968	40845125	A	G	458082	0.811201	0.0317076	-0.00490012	0.00558244	0.00548894	1.34784e-08	0.372004	FALSE	FALSE
4	rs12645860	18494537	T	G	458082	0.6793	-0.0325304	0.00415402	0.00471889	0.00466009	5.43774e-12	0.372713	FALSE	FALSE
18	rs76388103	58430041	A	G	458082	0.981293	0.154407	-0.0140258	0.0160528	0.0157411	6.66859e-22	0.372912	FALSE	FALSE
14	14:91499131_GA_G	91499131	GA	G	458082	0.396376	-0.0349503	0.00399623	0.00455947	0.00449599	1.78241e-14	0.374087	FALSE	FALSE
18	rs1834144	40744790	C	A	458082	0.626576	0.0281023	0.00397518	0.00452748	0.00447447	5.39879e-10	0.374318	FALSE	FALSE
18	rs16978350	42940499	G	T	458082	0.732494	0.027849	0.00433853	0.00497649	0.00490624	2.19219e-08	0.376541	FALSE	FALSE
17	rs9299	46669430	C	T	458082	0.343263	-0.0263046	-0.00400378	0.00460358	0.00454483	1.10382e-08	0.378343	FALSE	FALSE
8	rs2466103	32412304	T	G	458082	0.696621	-0.0273507	-0.00407445	0.00478021	0.00470609	1.05487e-08	0.38661	FALSE	FALSE
12	rs7975187	60964108	A	G	458082	0.786203	-0.0308307	-0.00457135	0.00537615	0.00529654	9.76733e-09	0.388091	FALSE	FALSE
11	rs801738	65924217	C	G	458082	0.642336	0.0332241	-0.00387806	0.00456075	0.0044958	3.22151e-13	0.38836	FALSE	FALSE
4	rs6843634	89188993	G	A	458082	0.565144	-0.0246267	0.00376342	0.00442532	0.00436514	2.62201e-08	0.388603	FALSE	FALSE
14	rs4899355	40073141	T	G	458082	0.47553	-0.0244002	0.00372781	0.00441623	0.00436424	3.29269e-08	0.39301	FALSE	FALSE
9	rs113132247	131026108	G	A	458082	0.847116	-0.0422834	0.00518475	0.00613406	0.00607674	5.45492e-12	0.393541	FALSE	FALSE
11	rs7124681	47529947	C	A	458082	0.591665	-0.0481442	-0.00374157	0.0044464	0.0043888	2.5449e-27	0.393921	FALSE	FALSE
6	rs1358980	43764551	C	T	458082	0.516782	0.0242295	-0.00370001	0.00441027	0.00435587	3.93211e-08	0.395641	FALSE	FALSE
3	rs9830592	104631603	C	A	458082	0.417608	-0.0292942	0.00371924	0.00443954	0.00437919	4.15418e-11	0.395715	FALSE	FALSE
1	rs58831567	174244620	A	G	458082	0.968762	0.0723425	-0.0104232	0.0125567	0.0122989	8.34766e-09	0.396725	FALSE	FALSE
1	rs534559107	155738015	A	C	458082	0.968259	-0.089112	-0.0107811	0.0129155	0.012784	5.21375e-12	0.399048	FALSE	FALSE
16	rs6499219	69156463	G	A	458082	0.294214	-0.0309114	0.0040085	0.00484552	0.00476292	1.77806e-10	0.400008	FALSE	FALSE
6	rs377562401	98028596	A	ATT	458082	0.161159	-0.033814	0.0050947	0.00618104	0.00610522	4.4852e-08	0.40401	FALSE	FALSE
6	rs564120245	31997909	C	A	458082	0.815089	0.0522336	-0.00504587	0.00615823	0.00605499	2.21512e-17	0.404652	FALSE	FALSE
11	rs528343112	27373936	A	AAAAAGG	458082	0.915599	0.0488337	-0.00664346	0.00811309	0.00800411	1.75358e-09	0.406536	FALSE	FALSE
7	rs756700851	1271233	CT	C	458082	0.203963	-0.0325013	-0.00443046	0.00540532	0.00534391	1.82307e-09	0.407067	FALSE	FALSE
1	1:23422623_GA_G	23422623	GA	G	458082	0.188513	0.0376824	-0.00501915	0.00621724	0.00610689	1.35319e-09	0.411144	FALSE	FALSE
3	rs11914525	85880768	A	G	458082	0.645771	0.0405462	0.00368716	0.00457616	0.00451181	7.97961e-19	0.4138	FALSE	FALSE
1	rs115866895	1592638	A	G	458082	0.736546	0.0443258	-0.00402209	0.00499247	0.00492283	6.77456e-19	0.413913	FALSE	FALSE
6	rs3806114	20482335	G	A	458082	0.332178	0.028366	0.00378171	0.00470791	0.00463792	1.6893e-09	0.41485	FALSE	FALSE
2	rs1526612	76551482	A	T	458082	0.0973902	0.0412612	-0.00603026	0.0074651	0.00739965	3.25353e-08	0.415107	FALSE	FALSE
2	rs7568228	236848488	G	C	458082	0.473033	0.0247989	-0.00353383	0.00439367	0.00434069	1.65922e-08	0.415578	FALSE	FALSE
2	rs77499859	193559843	T	C	458082	0.960042	0.0614042	-0.00879156	0.0109936	0.010806	2.33085e-08	0.415884	FALSE	FALSE
3	rs7433076	90234502	T	A	458082	0.522801	0.0329359	-0.00350902	0.00440951	0.00435723	8.0636e-14	0.420628	FALSE	FALSE
19	rs10423928	46182304	T	A	458082	0.805575	0.0721707	-0.00435003	0.00544404	0.00540909	4.11904e-40	0.421278	FALSE	FALSE
2	rs6757852	198530293	G	A	458082	0.521456	-0.0326669	-0.00349997	0.0043988	0.00435322	1.11656e-13	0.4214	FALSE	FALSE
4	4:3230410_AGAG_A	3230410	AGAG	A	458082	0.925953	-0.0589766	0.00676787	0.00853937	0.00841981	4.96998e-12	0.42151	FALSE	FALSE
6	6:42671842_TA_T	42671842	TA	T	458082	0.488921	0.0243066	-0.00351105	0.00440724	0.0043737	3.48473e-08	0.422111	FALSE	FALSE
3	rs10668	123211064	G	T	458082	0.480351	0.0249779	0.00350134	0.00442427	0.00436884	1.64555e-08	0.42288	FALSE	FALSE
3	rs6443750	181329682	T	C	458082	0.192369	-0.0331945	0.00435577	0.00552438	0.00544815	1.86981e-09	0.424003	FALSE	FALSE
4	rs6536575	162091639	T	C	458082	0.480994	-0.0311279	-0.00345795	0.00438719	0.00432827	1.29188e-12	0.424335	FALSE	FALSE
11	rs35677603	47268310	C	T	458082	0.685867	-0.0277798	0.00368565	0.00472496	0.00467914	4.11839e-09	0.430886	FALSE	FALSE
8	rs2616192	20668624	G	T	458082	0.325615	-0.0266507	-0.00363616	0.00469645	0.00462009	1.3897e-08	0.431263	FALSE	FALSE
11	rs61903695	89922417	A	G	458082	0.744922	-0.033873	-0.00390747	0.00504752	0.00499184	1.93544e-11	0.433761	FALSE	FALSE
2	rs10490530	155158909	A	G	458082	0.860645	-0.0372363	-0.00491374	0.00638727	0.00628318	5.55046e-09	0.434187	FALSE	FALSE
2	rs7601895	55281901	C	G	458082	0.692024	0.0345889	-0.00367711	0.00476048	0.00470459	3.70694e-13	0.434449	FALSE	FALSE
11	rs11223204	132652554	A	G	458082	0.565481	-0.0266463	-0.00342408	0.00443151	0.00438437	1.82216e-09	0.434817	FALSE	FALSE
16	rs9673839	76895693	A	G	458082	0.508992	-0.0267751	0.00338085	0.00440285	0.00433745	1.1921e-09	0.435712	FALSE	FALSE
5	rs59893724	80830788	A	G	458082	0.756313	0.0359365	-0.00389921	0.00509445	0.0050172	1.7377e-12	0.437059	FALSE	FALSE
11	rs1064939	118396331	A	T	458082	0.977572	0.0989954	0.0112041	0.0148191	0.0144357	2.38503e-11	0.437666	FALSE	FALSE
4	rs1283032	137098470	T	C	458082	0.412571	0.0364451	-0.00346129	0.00451102	0.00446472	6.52302e-16	0.43819	FALSE	FALSE
11	rs756399004	16503672	TAGAA	T	458082	0.805137	-0.0307713	0.00425917	0.00557135	0.00550437	3.33002e-08	0.439061	FALSE	FALSE
7	rs2866720	70106310	C	T	458082	0.614732	-0.0254953	-0.00345914	0.00453392	0.00447277	1.87415e-08	0.439299	FALSE	FALSE
17	rs11150745	78757626	A	G	458082	0.681994	0.0423124	0.00358753	0.00469594	0.00463989	2.0527e-19	0.439408	FALSE	FALSE
2	rs12692738	165558252	T	C	458082	0.772977	-0.0303764	-0.0040389	0.00530276	0.00523304	1.01373e-08	0.440228	FALSE	FALSE
17	rs113866544	46270606	T	C	458082	0.931868	-0.0720989	0.00671023	0.0088079	0.00869799	2.70707e-16	0.440429	FALSE	FALSE
6	rs9463175	9510030	C	T	458082	0.66126	0.0278679	-0.00353493	0.00464328	0.00458745	1.95182e-09	0.440964	FALSE	FALSE
11	rs10840606	2234690	A	G	458082	0.822052	-0.0321245	0.00443097	0.0058264	0.00575242	3.51549e-08	0.441134	FALSE	FALSE
6	rs11458788	100953047	A	AC	458082	0.496873	-0.0253277	0.00335404	0.00442467	0.00435675	1.03925e-08	0.44139	FALSE	FALSE
14	rs217672	62361021	A	C	458082	0.728256	-0.0330285	-0.0037424	0.00494284	0.00486192	2.35569e-11	0.441457	FALSE	FALSE
15	rs3784710	68072458	T	C	458082	0.773651	0.0587486	-0.00394649	0.00519502	0.00512762	1.18915e-29	0.441506	FALSE	FALSE
12	rs12427047	90213070	C	T	458082	0.756998	0.0347136	0.00385069	0.00508093	0.0050169	8.36604e-12	0.442759	FALSE	FALSE
8	8:74678436_GGGAGGAGAGGAGAAGAAAGAGAAAA_G	74678436	GGGAGGAGAGGAGAAGAAAGAGAAAA	G	458082	0.885705	-0.0406973	0.00528204	0.00697482	0.00690125	5.38272e-09	0.444049	FALSE	FALSE
4	rs7683836	180167906	G	A	458082	0.44272	0.0264317	0.00332807	0.00442744	0.00436697	2.37294e-09	0.446	FALSE	FALSE
11	11:47791840_AT_A	47791840	AT	A	458082	0.554143	0.0436201	0.00330683	0.00443588	0.00439493	8.0778e-23	0.451799	FALSE	FALSE
3	rs62261477	48779421	G	C	458082	0.917776	-0.0612271	0.00594425	0.00808514	0.0079368	3.65283e-14	0.453888	FALSE	FALSE
15	rs11856579	78012688	G	A	458082	0.732535	0.0341962	-0.00364318	0.0049551	0.00489038	5.15553e-12	0.45629	FALSE	FALSE
1	rs1490382	195050526	A	G	458082	0.622893	0.0272975	-0.00332328	0.00450449	0.0044621	1.36061e-09	0.456405	FALSE	FALSE
2	rs7561278	48954905	T	C	458082	0.779712	0.0358669	0.00389462	0.00530699	0.00523251	1.3949e-11	0.456688	FALSE	FALSE
1	rs149415799	173657022	G	C	458082	0.976087	0.0803212	-0.0106179	0.0144698	0.0142737	2.84098e-08	0.456953	FALSE	FALSE
7	rs9638713	14645949	A	G	458082	0.0251682	0.0820951	0.0104479	0.0143271	0.0140481	1.00395e-08	0.457044	FALSE	FALSE
14	14:79940130_TAGGAGTTTTTCCAGATCATTAGCCACTTATACGGAG_T	79940130	TAGGAGTTTTTCCAGATCATTAGCCACTTATACGGAG	T	458082	0.799579	-0.0583571	-0.00417314	0.00571028	0.00564602	1.61929e-24	0.459828	FALSE	FALSE
3	rs3914188	184010048	G	C	458082	0.266541	0.0314668	-0.00362682	0.00498338	0.00490839	2.71299e-10	0.459967	FALSE	FALSE
2	rs10184537	50742025	C	T	458082	0.660893	0.0309674	-0.00337549	0.00464078	0.00458001	2.5082e-11	0.461119	FALSE	FALSE
1	rs77560793	175001179	G	A	458082	0.96942	0.0815406	-0.00914573	0.0127123	0.0124667	1.41457e-10	0.463186	FALSE	FALSE
20	rs187067151	29539588	G	T	458082	0.965882	0.074475	-0.00901998	0.0125549	0.0123175	2.99343e-09	0.463991	FALSE	FALSE
8	rs11780222	67205241	A	C	458082	0.74131	0.0307347	0.00361594	0.0050082	0.00494052	8.41591e-10	0.464233	FALSE	FALSE
3	rs13077864	136609838	T	C	458082	0.789472	0.0395697	-0.00384987	0.00533955	0.00527007	1.25655e-13	0.465075	FALSE	FALSE
20	rs150998792	62130403	G	T	458082	0.950537	0.0679471	0.00733422	0.0103008	0.0100754	4.21524e-11	0.466655	FALSE	FALSE
10	rs1863829	126576308	G	A	458082	0.267621	-0.0272821	-0.00355022	0.00493929	0.00487894	3.32344e-08	0.466821	FALSE	FALSE
2	rs530265334	243567	T	TA	458082	0.309295	0.0308466	-0.00347132	0.00483239	0.00477151	1.73294e-10	0.466914	FALSE	FALSE
3	rs13068596	53809022	G	A	458082	0.73711	0.0283826	-0.00357172	0.00497785	0.00491168	1.1856e-08	0.46711	FALSE	FALSE
1	rs12142416	78830045	C	T	458082	0.907664	-0.0589127	-0.00561482	0.00783502	0.00773267	5.51363e-14	0.467767	FALSE	FALSE
19	rs188955288	4067314	C	T	458082	0.811325	0.0459494	-0.00402573	0.00562182	0.00555004	2.99812e-16	0.468236	FALSE	FALSE
10	rs7924036	65191645	G	T	458082	0.496508	0.0326721	0.00313352	0.00438555	0.00432337	9.33712e-14	0.468582	FALSE	FALSE
14	rs8008772	88321884	A	T	458082	0.74918	-0.0345319	0.00366102	0.00510823	0.00505135	1.37929e-11	0.468599	FALSE	FALSE
20	rs6030803	41986507	T	C	458082	0.873769	0.0442366	-0.00471384	0.00658544	0.00652084	1.85084e-11	0.469748	FALSE	FALSE
2	rs12692596	161265910	C	T	458082	0.628042	-0.0278806	-0.00323142	0.00454701	0.00448052	8.69798e-10	0.470777	FALSE	FALSE
3	3:48568866_ATTTT_A	48568866	ATTTT	A	458082	0.892245	0.0534655	0.0050766	0.00711694	0.00704006	5.80392e-14	0.470847	FALSE	FALSE
2	rs114964326	146015229	G	A	458082	0.970968	0.0737463	0.00918021	0.0129506	0.0127504	1.23798e-08	0.471528	FALSE	FALSE
16	rs2241954	56378978	A	C	458082	0.582505	0.0268642	-0.00330418	0.00468198	0.00459957	9.59213e-09	0.472531	FALSE	FALSE
6	rs9496567	100602753	G	A	458082	0.756872	-0.0298364	0.00365483	0.00515814	0.00508815	7.28026e-09	0.472572	FALSE	FALSE
7	7:39403859_CT_C	39403859	CT	C	458082	0.760937	0.0425609	-0.00380796	0.0053498	0.00530493	1.78248e-15	0.472871	FALSE	FALSE
13	rs7982447	54453811	T	C	458082	0.79363	-0.0328846	0.00385723	0.00545049	0.00538663	1.60612e-09	0.473945	FALSE	FALSE
2	rs1731260	26953354	G	T	458082	0.527449	-0.0330225	0.00308987	0.00438301	0.00432033	4.91308e-14	0.474489	FALSE	FALSE
12	rs7962636	116450006	T	C	458082	0.351616	0.0252068	-0.00323985	0.0046011	0.00454695	4.29132e-08	0.476135	FALSE	FALSE
11	rs78287937	64773101	T	G	458082	0.909791	-0.0426373	0.00540349	0.00770702	0.00758704	3.16102e-08	0.476341	FALSE	FALSE
3	rs533904333	49385350	A	AT	458082	0.72525	0.0458808	0.00363438	0.00519397	0.00511977	1.0148e-18	0.477784	FALSE	FALSE
8	rs6994772	89695009	G	A	458082	0.695474	0.0282781	0.00331786	0.00476108	0.0046816	2.86016e-09	0.47851	FALSE	FALSE
8	rs78686130	4128311	C	T	458082	0.686488	0.0268903	-0.00331306	0.00474779	0.00469591	1.48096e-08	0.480487	FALSE	FALSE
9	rs4989244	102100348	G	A	458082	0.567235	0.0268452	0.00305343	0.00441545	0.00436509	1.20311e-09	0.484232	FALSE	FALSE
8	rs151288063	87770735	C	CAT	458082	0.836114	-0.0338066	0.00412844	0.00596593	0.00590303	1.45656e-08	0.484317	FALSE	FALSE
1	rs746336168	184706212	GT	G	458082	0.519596	-0.0284168	0.00305159	0.00444018	0.00438144	1.55474e-10	0.486128	FALSE	FALSE
3	rs79821347	50531835	G	A	458082	0.930236	-0.0515259	0.00605602	0.00892411	0.00873215	7.75107e-09	0.487976	FALSE	FALSE
11	rs491711	28742220	A	C	458082	0.688326	0.0305247	-0.00324473	0.0047559	0.00468228	1.37828e-10	0.488321	FALSE	FALSE
8	rs12547642	9493927	T	C	458082	0.36517	0.0355117	-0.00311117	0.00456502	0.0044993	7.30573e-15	0.489265	FALSE	FALSE
3	rs8192675	170724883	T	C	458082	0.711625	-0.0395952	-0.00330252	0.00484323	0.00478507	2.94923e-16	0.490087	FALSE	FALSE
11	rs79686965	46020909	A	G	458082	0.98369	-0.112007	-0.0122794	0.0180889	0.0178007	5.94067e-10	0.490302	FALSE	FALSE
7	rs6957740	69789567	T	C	458082	0.75176	-0.0299266	-0.00347807	0.00509584	0.0050465	4.28593e-09	0.490695	FALSE	FALSE
5	rs34732995	122699198	C	CTA	458082	0.538236	0.0306306	-0.00298389	0.00439463	0.00432981	3.16933e-12	0.490729	FALSE	FALSE
8	rs72673947	118884379	A	G	458082	0.893188	-0.0466199	0.00486507	0.00714644	0.00706247	6.86822e-11	0.49091	FALSE	FALSE
12	rs7953257	112684221	A	T	458082	0.405967	-0.0266599	-0.00307261	0.00451267	0.00446081	3.46724e-09	0.490948	FALSE	FALSE
6	6:31324368_CA_C	31324368	CA	C	458082	0.767688	0.0382605	-0.00358143	0.00529021	0.0052054	4.74835e-13	0.491439	FALSE	FALSE
5	5:59318006_AT_A	59318006	AT	A	458082	0.53698	-0.0254421	0.00302356	0.00447376	0.00441072	1.29324e-08	0.493027	FALSE	FALSE
11	rs12419272	117015516	C	G	458082	0.943203	-0.0581317	-0.00658249	0.0096137	0.00961278	1.47789e-09	0.493493	FALSE	FALSE
2	rs11675464	204053742	A	G	458082	0.437109	-0.0279208	-0.00298121	0.00441002	0.00436237	2.43233e-10	0.494359	FALSE	FALSE
10	rs10824211	76363107	C	T	458082	0.860698	-0.0445789	0.00433735	0.00641043	0.00635295	3.54761e-12	0.494778	FALSE	FALSE
1	rs12042959	243533273	A	G	458082	0.855905	0.0364271	-0.00419653	0.00625174	0.00617042	5.6531e-09	0.496438	FALSE	FALSE
3	rs57401290	85509883	G	GGTGTGT	458082	0.441487	0.0322404	-0.00309698	0.00462915	0.00456042	3.29251e-12	0.497074	FALSE	FALSE
17	rs80226508	45958054	T	C	458082	0.960975	-0.068903	-0.00768927	0.0115491	0.0113394	2.42991e-09	0.497707	FALSE	FALSE
6	rs9365499	163271833	C	T	458082	0.802058	0.0334675	0.00368194	0.00549049	0.00543768	1.09064e-09	0.498332	FALSE	FALSE
6	rs55777621	30584133	G	A	458082	0.964969	-0.0746258	-0.00801224	0.0120599	0.0119037	6.09563e-10	0.50089	FALSE	FALSE
9	rs7047470	29722345	T	G	458082	0.390835	-0.0245333	0.00298465	0.00449894	0.00444439	4.94872e-08	0.501867	FALSE	FALSE
16	rs67693285	30623979	T	G	458082	0.522386	-0.0396788	0.00291925	0.00441177	0.00434776	2.38676e-19	0.501942	FALSE	FALSE
3	rs78909740	51101185	T	C	458082	0.932495	-0.047992	0.00577216	0.00877997	0.00859903	4.60098e-08	0.502057	FALSE	FALSE
14	rs4082793	99700080	C	T	458082	0.573609	0.0288593	0.00294117	0.00444141	0.00439167	8.15053e-11	0.503039	FALSE	FALSE
20	rs1987960	30649834	T	C	458082	0.0476718	-0.0571533	0.00689481	0.0104683	0.0103153	4.7706e-08	0.503875	FALSE	FALSE
2	rs10716042	183094508	T	TTC	458082	0.825208	0.0327704	-0.00381966	0.00579644	0.00573773	1.57173e-08	0.505597	FALSE	FALSE
3	rs767275416	84887081	TTA	T	458082	0.738835	-0.0316016	0.0032667	0.00500701	0.00491758	2.76402e-10	0.506504	FALSE	FALSE
20	rs150890260	17099926	A	G	458082	0.257543	0.0279935	-0.00331941	0.00507446	0.00500996	3.45711e-08	0.507611	FALSE	FALSE
2	rs149944775	145608699	T	TTTG	458082	0.891605	-0.0417381	0.00461524	0.00708093	0.00703014	3.75973e-09	0.511507	FALSE	FALSE
3	3:52837282_TTTTA_T	52837282	TTTTA	T	458082	0.457408	-0.0337294	0.0028864	0.00445677	0.00440338	3.78625e-14	0.512148	FALSE	FALSE
4	rs750090	152931436	T	C	458082	0.643035	0.0258207	0.0029733	0.00460467	0.00453655	2.05258e-08	0.512203	FALSE	FALSE
11	rs6265	27679916	C	T	458082	0.811372	0.082836	-0.00356353	0.00554764	0.00544918	2.04803e-50	0.513139	FALSE	FALSE
1	rs527324888	174603442	C	G	458082	0.968613	0.0770833	-0.00801772	0.0125657	0.0123152	8.5464e-10	0.515018	FALSE	FALSE
6	6:163010613_TC_T	163010613	TC	T	458082	0.862927	0.0435207	-0.00409687	0.00634884	0.00629887	7.13606e-12	0.515426	FALSE	FALSE
10	rs11001963	78760959	C	T	458082	0.41858	-0.0248489	-0.00285668	0.00445842	0.0043962	2.49726e-08	0.515817	FALSE	FALSE
3	rs144377835	70581216	C	T	458082	0.9614	-0.0698257	0.00758013	0.0118852	0.0117002	4.22788e-09	0.517072	FALSE	FALSE
6	rs12205339	26759030	A	C	458082	0.757927	0.0361083	-0.00323732	0.00507887	0.00501369	1.1646e-12	0.518476	FALSE	FALSE
11	rs77762353	43648786	A	AT	458082	0.311569	0.0498752	-0.00303019	0.00475619	0.00469494	9.97789e-26	0.518658	FALSE	FALSE
20	rs117435593	36562529	G	A	458082	0.954495	0.0601605	-0.00661363	0.0105049	0.0102745	1.02289e-08	0.519773	FALSE	FALSE
2	rs113784412	228997531	C	T	458082	0.673791	-0.0361217	0.0030018	0.0047669	0.00469733	3.52005e-14	0.522794	FALSE	FALSE
3	rs62262471	49033485	T	G	458082	0.926502	-0.0650201	0.00524382	0.00848021	0.00830689	1.75693e-14	0.52787	FALSE	FALSE
7	rs3901286	99107727	C	A	458082	0.847806	0.0477368	-0.00378914	0.00608411	0.00601495	4.2903e-15	0.528724	FALSE	FALSE
11	rs7127991	85233733	C	T	458082	0.723511	0.0272311	-0.00303794	0.00489793	0.00482996	2.70223e-08	0.529363	FALSE	FALSE
1	rs9435659	17313343	G	A	458082	0.470678	0.0257628	0.00272287	0.00438909	0.00433423	4.3649e-09	0.529858	FALSE	FALSE
1	rs148137538	173399677	A	G	458082	0.976546	0.0836234	-0.00896357	0.0145279	0.0143277	8.61009e-09	0.531569	FALSE	FALSE
10	rs72828952	126629608	A	G	458082	0.575808	0.0315364	-0.00277442	0.0044922	0.00444458	2.21465e-12	0.532481	FALSE	FALSE
11	rs7122918	29246402	C	T	458082	0.616428	-0.0256245	0.00276974	0.00450571	0.00445351	1.29205e-08	0.533992	FALSE	FALSE
5	rs12651833	106471118	C	G	458082	0.802778	0.0308062	-0.0033963	0.00552023	0.00546964	2.39678e-08	0.534641	FALSE	FALSE
5	rs252758	77379810	T	A	458082	0.754974	0.0283788	0.00309558	0.00506334	0.00499931	2.08549e-08	0.535784	FALSE	FALSE
5	rs11954242	74411629	C	G	458082	0.658743	0.0440704	-0.00282665	0.00464007	0.00457341	2.14369e-21	0.536534	FALSE	FALSE
2	rs10641836	193812098	A	AGAT	458082	0.454876	-0.024847	-0.00267361	0.00439392	0.00433804	1.5596e-08	0.537685	FALSE	FALSE
2	rs10185199	40282202	G	A	458082	0.719538	0.0338087	-0.0030113	0.00499205	0.00491226	1.2656e-11	0.539865	FALSE	FALSE
19	rs113230003	18460956	G	A	458082	0.739507	0.0409366	0.00301534	0.00500153	0.004936	2.72743e-16	0.541274	FALSE	FALSE
12	rs201856449	99449501	G	GT	458082	0.333981	0.0296078	-0.00290422	0.00482275	0.00476629	8.29451e-10	0.542309	FALSE	FALSE
20	rs6059433	30052202	G	A	458082	0.0376198	-0.0675855	0.00702856	0.0117879	0.0115707	9.83906e-09	0.543555	FALSE	FALSE
7	rs62491456	139885277	G	T	458082	0.902338	-0.0410025	-0.00443611	0.00742627	0.00730979	3.36541e-08	0.543936	FALSE	FALSE
7	rs740157	77055885	A	G	458082	0.432409	0.0242823	0.00267025	0.00444281	0.00440266	4.61535e-08	0.544176	FALSE	FALSE
12	rs752843328	124500722	GAA	G	458082	0.778392	-0.0369591	0.00320056	0.00537171	0.00529927	5.97161e-12	0.545869	FALSE	FALSE
14	rs774289218	35331997	A	AAC	458082	0.925184	0.0494232	-0.00535495	0.00904514	0.00892505	4.65378e-08	0.548512	FALSE	FALSE
17	rs11079849	47090785	C	T	458082	0.671412	0.0446001	-0.00273688	0.00464819	0.00457693	8.37888e-22	0.549858	FALSE	FALSE
5	rs142811491	63919862	A	AT	458082	0.696711	0.027645	-0.00287366	0.00488546	0.00481363	1.52587e-08	0.550519	FALSE	FALSE
9	rs10975933	6954557	C	G	458082	0.659601	0.0258353	-0.0027022	0.00461444	0.00455354	2.15857e-08	0.552894	FALSE	FALSE
6	rs9466957	23874157	G	T	458082	0.652342	-0.0266306	0.00276238	0.00477765	0.00470635	2.48949e-08	0.55724	FALSE	FALSE
2	rs6733972	203652838	T	C	458082	0.516703	-0.0272112	0.0025608	0.00440799	0.00436565	6.69461e-10	0.557487	FALSE	FALSE
1	1:11254006_AC_A	11254006	AC	A	458082	0.219112	0.0305299	0.00310743	0.0053806	0.00531322	1.39444e-08	0.55865	FALSE	FALSE
2	rs6759670	950291	C	A	458082	0.27854	0.0279466	-0.00280583	0.00489956	0.00483553	1.17094e-08	0.561744	FALSE	FALSE
15	rs7175642	59450079	T	G	458082	0.341306	0.0282578	-0.00268815	0.00471116	0.00465448	1.99701e-09	0.563575	FALSE	FALSE
11	rs11234234	84613381	T	A	458082	0.476297	0.0295425	-0.00248263	0.00442461	0.00435347	2.44127e-11	0.568498	FALSE	FALSE
18	rs149396351	58133070	C	A	458082	0.953737	0.0602506	-0.00597026	0.0107656	0.0104863	2.1864e-08	0.569125	FALSE	FALSE
11	rs1048932	115044850	C	A	458082	0.586765	0.0362339	-0.00249073	0.0044398	0.00438261	3.31829e-16	0.569817	FALSE	FALSE
16	rs62053191	72993706	G	A	458082	0.916924	0.0490784	-0.00439751	0.00788519	0.00775373	4.84266e-10	0.570614	FALSE	FALSE
19	rs60235724	34304260	A	AT	458082	0.325309	-0.029559	0.00263925	0.00469613	0.00465431	3.08725e-10	0.570676	FALSE	FALSE
11	rs10892501	119818622	G	A	458082	0.392992	0.0257658	-0.00251331	0.00452701	0.00447381	1.25875e-08	0.574264	FALSE	FALSE
13	13:58921057_CATAT_C	58921057	CATAT	C	458082	0.570918	0.0308937	0.00257584	0.00469176	0.00464616	4.55868e-11	0.579304	FALSE	FALSE
16	rs310332	71579660	C	G	458082	0.28236	-0.0273815	0.00271082	0.00495707	0.00489001	3.31864e-08	0.579332	FALSE	FALSE
11	rs2658797	93212254	C	T	458082	0.517924	0.0254714	-0.00239154	0.00437076	0.00431745	5.62085e-09	0.579632	FALSE	FALSE
2	rs62190394	230624929	C	T	458082	0.683088	-0.0388644	-0.00258135	0.00473943	0.00468607	2.39942e-16	0.581732	FALSE	FALSE
3	rs6445264	62354425	G	A	458082	0.332526	-0.0283641	0.00263805	0.00486681	0.00478988	5.60692e-09	0.581801	FALSE	FALSE
13	rs2590913	64264446	G	A	458082	0.0799644	-0.0442409	-0.00434823	0.00802628	0.00791599	3.54762e-08	0.582801	FALSE	FALSE
6	rs200238708	35672486	AT	A	458082	0.517122	-0.0248824	-0.00236675	0.00438621	0.00431203	1.40431e-08	0.583094	FALSE	FALSE
17	17:73846316_TTTTTC_T	73846316	TTTTTC	T	458082	0.819856	-0.0329204	-0.00314785	0.0058346	0.00573746	1.67811e-08	0.583247	FALSE	FALSE
4	rs3209570	38699657	G	A	458082	0.603055	0.0277763	0.00244269	0.00451259	0.00445482	7.49404e-10	0.583469	FALSE	FALSE
3	rs115700790	83468919	T	A	458082	0.949727	0.0664026	-0.00548896	0.0101305	0.0100227	5.57337e-11	0.58393	FALSE	FALSE
4	rs2164300	67813017	C	T	458082	0.480294	0.0268795	-0.00238103	0.0044026	0.00435186	1.02569e-09	0.58429	FALSE	FALSE
12	rs770082	89776485	G	A	458082	0.563221	-0.0337459	-0.00238896	0.00443774	0.0043821	2.8643e-14	0.585641	FALSE	FALSE
2	rs3900422	15038900	T	C	458082	0.465398	-0.0244915	-0.0023426	0.00436549	0.00430964	2.02027e-08	0.586737	FALSE	FALSE
22	rs11704728	18130209	C	T	458082	0.803396	-0.0340687	0.00297421	0.00553131	0.00547299	7.30916e-10	0.58683	FALSE	FALSE
14	rs3902951	69789755	T	G	458082	0.762797	-0.0286772	0.00279465	0.00521687	0.0051506	3.86282e-08	0.587414	FALSE	FALSE
9	rs1865343	8845598	A	G	458082	0.239491	-0.0303153	0.00275262	0.00513083	0.00507434	3.45331e-09	0.587502	FALSE	FALSE
11	rs1002226	17405617	C	T	458082	0.382364	-0.0272806	0.00240502	0.00450958	0.00444764	1.45315e-09	0.588686	FALSE	FALSE
16	rs11075994	53850079	G	A	458082	0.658598	0.0292385	-0.00265699	0.00500624	0.00494315	5.20738e-09	0.590916	FALSE	FALSE
10	rs10686754	16774121	C	CAGG	458082	0.313631	-0.0321023	0.00255676	0.00484602	0.00478138	3.48498e-11	0.592834	FALSE	FALSE
1	rs34720381	171455322	C	T	458082	0.908318	-0.0479016	-0.00401389	0.00763527	0.00752776	3.5251e-10	0.593887	FALSE	FALSE
2	rs75404170	212606923	T	C	458082	0.889863	0.0391412	-0.00367179	0.00698411	0.00692017	2.09077e-08	0.595701	FALSE	FALSE
18	rs35761930	13182325	A	T	458082	0.814949	-0.0330363	-0.00296946	0.00570915	0.00560466	7.18433e-09	0.596236	FALSE	FALSE
12	rs2292238	56493822	A	C	458082	0.591984	0.0359447	0.00232077	0.00445915	0.00439441	7.57437e-16	0.597417	FALSE	FALSE
6	rs2799081	28270584	T	C	458082	0.713299	-0.0287929	0.00252971	0.00485328	0.00480777	2.98068e-09	0.59877	FALSE	FALSE
4	4:28526950_AAAAC_A	28526950	AAAAC	A	458082	0.833494	0.0427344	0.00301655	0.00585697	0.00576705	2.95706e-13	0.600928	FALSE	FALSE
13	rs2479967	111971731	G	A	458082	0.765933	-0.0294724	0.00266853	0.00517384	0.00511151	1.22339e-08	0.601626	FALSE	FALSE
11	rs900144	13294268	C	T	458082	0.433533	-0.030242	-0.00225665	0.00440522	0.00434348	6.64742e-12	0.603379	FALSE	FALSE
6	rs75359967	50491551	C	G	458082	0.916945	0.0495384	-0.00408998	0.00798016	0.00787507	5.37657e-10	0.603511	FALSE	FALSE
3	rs62237509	20724955	T	A	458082	0.728841	0.0278832	-0.00253234	0.00492572	0.00487942	1.50727e-08	0.603772	FALSE	FALSE
11	rs594024	69443822	T	C	458082	0.446068	0.0313086	-0.00224166	0.00440458	0.00435822	1.17575e-12	0.607006	FALSE	FALSE
1	rs815163	190294726	T	C	458082	0.437014	0.0353622	-0.00222944	0.00442326	0.004368	1.29987e-15	0.609769	FALSE	FALSE
5	rs11951885	86727566	T	C	458082	0.977188	-0.0983077	-0.00761145	0.0150462	0.0149324	6.41518e-11	0.610243	FALSE	FALSE
15	rs35057371	62343332	T	C	458082	0.981203	0.0954372	-0.00789173	0.0158183	0.0155028	1.60607e-09	0.610715	FALSE	FALSE
6	rs113429114	70190309	G	A	458082	0.916633	-0.0469051	0.00410478	0.00815601	0.00808155	8.87278e-09	0.611509	FALSE	FALSE
6	rs77346201	90325025	G	C	458082	0.950044	-0.0596072	-0.00512458	0.0102548	0.0100998	6.15107e-09	0.611877	FALSE	FALSE
12	rs2009164	61854732	T	C	458082	0.746316	0.0278598	-0.00250594	0.00504557	0.00499234	3.35843e-08	0.615698	FALSE	FALSE
12	rs7136540	33380579	T	C	458082	0.881678	-0.0376987	0.0033808	0.00684497	0.00673748	3.63953e-08	0.615815	FALSE	FALSE
10	rs4575195	114765747	C	A	458082	0.686969	0.0396757	0.00232232	0.0047038	0.00464776	3.31663e-17	0.617311	FALSE	FALSE
19	rs2072597	12996740	A	G	458082	0.701941	-0.0268118	-0.00236392	0.00480424	0.00474627	2.39319e-08	0.618444	FALSE	FALSE
7	rs12538435	71437104	A	G	458082	0.738488	0.0300616	0.00242854	0.00496665	0.00489306	1.42457e-09	0.619666	FALSE	FALSE
12	12:133420533_CA_C	133420533	CA	C	458082	0.659933	-0.0315642	0.00236935	0.00483588	0.004777	6.7063e-11	0.619901	FALSE	FALSE
17	rs72845888	61667008	C	T	458082	0.942831	0.0644846	-0.00456005	0.00930062	0.00920007	4.10928e-12	0.620139	FALSE	FALSE
3	rs759541351	158019780	GT	G	458082	0.488924	0.0285716	0.00218856	0.00451087	0.00442655	2.3899e-10	0.621012	FALSE	FALSE
22	rs9615723	48386670	C	T	458082	0.440069	0.0258704	0.00218551	0.0044653	0.00442175	6.88699e-09	0.62112	FALSE	FALSE
12	rs11513729	112273499	C	T	458082	0.586745	0.027336	0.00219224	0.0044979	0.00444072	1.22074e-09	0.621541	FALSE	FALSE
6	rs72940132	98797541	G	T	458082	0.924286	0.0471615	-0.00411923	0.00843015	0.00835545	2.21406e-08	0.622013	FALSE	FALSE
1	rs11119430	210352248	T	C	458082	0.813617	-0.0366569	-0.00274402	0.005647	0.00558638	8.50446e-11	0.623286	FALSE	FALSE
17	rs144443274	78449948	C	T	458082	0.82479	-0.0379456	0.00286337	0.00590929	0.00584132	1.3507e-10	0.623998	FALSE	FALSE
14	rs34688745	47298299	T	TA	458082	0.50183	0.0366271	0.00214967	0.00444293	0.00438697	1.66686e-16	0.624126	FALSE	FALSE
13	rs11842871	31042452	G	T	458082	0.73963	0.0326234	0.00238686	0.00497728	0.00489754	5.58388e-11	0.626003	FALSE	FALSE
19	rs111784051	45402262	T	G	458082	0.969869	-0.0758706	0.00625086	0.0131079	0.0128448	7.11588e-09	0.626509	FALSE	FALSE
1	rs12140153	62579891	G	T	458082	0.90548	0.0660212	0.00361782	0.00760227	0.00751384	3.80711e-18	0.63017	FALSE	FALSE
10	rs2450445	93038530	G	A	458082	0.67588	0.0299553	-0.00220829	0.00467087	0.00460631	1.42478e-10	0.63165	FALSE	FALSE
1	rs75925257	155138842	G	A	458082	0.882289	-0.0395312	0.00321016	0.00678872	0.00670936	5.77781e-09	0.632323	FALSE	FALSE
6	6:27181598_TG_T	27181598	TG	T	458082	0.135939	-0.0355649	0.00299786	0.00636761	0.00627696	2.33334e-08	0.632937	FALSE	FALSE
3	rs61791721	135804550	T	A	458082	0.768766	0.0400896	-0.00245134	0.00519243	0.00513947	1.15618e-14	0.633388	FALSE	FALSE
10	rs2172131	133978962	T	C	458082	0.420969	0.0299826	-0.00210147	0.00445302	0.0044121	1.66104e-11	0.633862	FALSE	FALSE
9	rs10756713	15880555	A	G	458082	0.557663	0.0445097	-0.00207492	0.00442626	0.00436127	8.65796e-24	0.634245	FALSE	FALSE
3	rs695983	136064547	G	A	458082	0.288359	-0.0403768	0.00226567	0.00481935	0.00476297	5.38071e-17	0.634299	FALSE	FALSE
18	rs138123926	57757813	G	A	458082	0.982752	0.154653	-0.00796127	0.0168521	0.016741	4.42902e-20	0.634391	FALSE	FALSE
3	rs62286626	157757485	T	G	458082	0.365731	-0.025515	-0.00211834	0.00453109	0.00447555	1.79081e-08	0.635989	FALSE	FALSE
5	rs10623997	107478679	T	TATAATA	458082	0.761271	0.051689	-0.00245825	0.00527234	0.00521783	1.08437e-22	0.637552	FALSE	FALSE
18	18:31248391_CA_C	31248391	CA	C	458082	0.530435	-0.0278353	-0.00203336	0.00443072	0.00436489	3.33497e-10	0.641328	FALSE	FALSE
1	rs61813324	156049877	C	T	458082	0.864293	-0.0591752	-0.00300631	0.00652181	0.00645399	1.15323e-19	0.641354	FALSE	FALSE
5	rs34976806	95866511	C	T	458082	0.392238	0.0320095	-0.00205708	0.00449192	0.00442408	1.03309e-12	0.641951	FALSE	FALSE
5	rs2364950	62777468	G	T	458082	0.66976	-0.0275797	0.00211515	0.00465741	0.00459756	3.18658e-09	0.645474	FALSE	FALSE
17	rs4790292	1824305	C	A	458082	0.846115	0.0557461	0.00274245	0.00605538	0.00598041	3.38377e-20	0.646542	FALSE	FALSE
6	rs5017416	18492350	G	T	458082	0.951046	-0.0564949	0.00468591	0.0103549	0.0102922	4.87303e-08	0.648903	FALSE	FALSE
1	rs35158044	50520043	C	T	458082	0.675704	-0.0377975	-0.00209803	0.00467759	0.00461752	6.44744e-16	0.649568	FALSE	FALSE
6	6:98695019_CT_C	98695019	CT	C	458082	0.79934	0.0321203	0.00243789	0.00550874	0.00543982	5.51646e-09	0.65404	FALSE	FALSE
20	rs146299514	30340607	C	T	458082	0.964044	0.0678841	-0.00530742	0.0121199	0.011865	2.13051e-08	0.654647	FALSE	FALSE
10	rs845084	125220036	G	A	458082	0.741774	-0.0334938	0.00222347	0.00503584	0.00498332	2.90963e-11	0.655465	FALSE	FALSE
1	rs61812092	155459155	C	T	458082	0.798951	-0.0383447	0.00242065	0.00557577	0.00550626	6.1118e-12	0.660213	FALSE	FALSE
6	rs2474896	51760527	C	T	458082	0.45301	-0.0345462	0.00190097	0.00443822	0.00437785	7.03821e-15	0.664125	FALSE	FALSE
2	rs7573672	59155105	G	A	458082	0.719165	0.0303627	-0.00208514	0.00486586	0.00480404	4.37713e-10	0.664259	FALSE	FALSE
7	rs4722398	3125220	C	T	458082	0.8639	-0.037661	0.00273327	0.0064083	0.00631566	4.18001e-09	0.665177	FALSE	FALSE
3	rs1873625	49666964	C	A	458082	0.699951	0.0452729	0.00202813	0.00475178	0.00469167	1.61013e-21	0.665535	FALSE	FALSE
3	rs73123665	83791546	A	G	458082	0.94159	0.0593453	-0.00396146	0.00934904	0.00921774	2.18492e-10	0.667367	FALSE	FALSE
5	5:105776549_AT_A	105776549	AT	A	458082	0.43251	-0.026512	0.00188217	0.00444178	0.00439103	2.3904e-09	0.668186	FALSE	FALSE
2	rs6545714	59307725	G	A	458082	0.398627	0.0416216	-0.00190515	0.00449933	0.00445534	2.23199e-20	0.668934	FALSE	FALSE
8	rs2694047	116750548	A	G	458082	0.247148	-0.0406718	0.00213222	0.00507167	0.00500552	1.06249e-15	0.670127	FALSE	FALSE
16	rs13329943	24733751	C	T	458082	0.267994	-0.0372656	-0.00207104	0.00494238	0.0048711	4.69909e-14	0.670714	FALSE	FALSE
3	rs28447555	107385668	C	T	458082	0.82047	-0.0369083	0.00242252	0.00578119	0.00571899	1.72288e-10	0.671863	FALSE	FALSE
11	rs117276117	45709380	G	T	458082	0.985919	-0.112643	-0.00793565	0.0191772	0.0187681	4.25897e-09	0.672423	FALSE	FALSE
9	rs6597653	133788465	G	C	458082	0.602666	-0.0304508	0.00186682	0.00448475	0.00443901	1.12238e-11	0.674084	FALSE	FALSE
14	rs10145749	102782109	C	T	458082	0.853989	-0.0344975	-0.00258591	0.00626093	0.00618307	3.58891e-08	0.675783	FALSE	FALSE
1	rs3762444	2427712	C	T	458082	0.54544	0.0308609	-0.00180759	0.00443558	0.00437904	3.4616e-12	0.679767	FALSE	FALSE
17	rs10792	5288179	A	T	458082	0.701584	-0.0330776	-0.00194478	0.00480415	0.00472425	5.76981e-12	0.68059	FALSE	FALSE
1	rs112566467	39562627	C	T	458082	0.786959	-0.0423325	0.00220134	0.00541334	0.00535437	5.28112e-15	0.680978	FALSE	FALSE
1	rs183315407	46201427	G	A	458082	0.959685	0.0662308	0.00442045	0.0111248	0.0107808	2.62538e-09	0.681783	FALSE	FALSE
1	rs6695101	210098466	G	A	458082	0.837637	-0.0408546	-0.00240865	0.0059514	0.00589534	6.66326e-12	0.682857	FALSE	FALSE
15	rs2415142	73431600	T	G	458082	0.451444	-0.0267308	-0.00176651	0.00439705	0.00434398	1.20729e-09	0.68426	FALSE	FALSE
7	rs799449	44784697	C	T	458082	0.442611	-0.0366982	-0.00176546	0.00442487	0.00436834	1.0986e-16	0.686103	FALSE	FALSE
2	rs13033310	133523605	G	A	458082	0.747223	-0.0303024	-0.00200451	0.00508096	0.00501828	2.46275e-09	0.689568	FALSE	FALSE
7	rs4307239	24354300	A	G	458082	0.541394	-0.0251899	0.00174049	0.00440928	0.00436416	1.11046e-08	0.69003	FALSE	FALSE
13	rs35528533	66044806	C	T	458082	0.560094	-0.0262626	0.00173258	0.00442344	0.00436793	2.90013e-09	0.69162	FALSE	FALSE
12	rs4759074	54664097	C	T	458082	0.589357	0.0256058	0.00173374	0.00443365	0.00437779	7.68051e-09	0.692083	FALSE	FALSE
15	rs61494430	53097493	C	G	458082	0.770789	-0.030502	-0.0020644	0.00529297	0.00522813	8.27581e-09	0.692943	FALSE	FALSE
1	rs11803990	150539706	C	G	458082	0.918576	-0.0444191	-0.00317809	0.0081369	0.00804933	4.78903e-08	0.69297	FALSE	FALSE
10	rs11191296	104238558	G	C	458082	0.905307	-0.0449044	-0.00293712	0.00753697	0.00746617	2.5553e-09	0.694031	FALSE	FALSE
13	rs9537309	56533807	T	C	458082	0.756284	0.0290621	-0.00195824	0.00507681	0.00501097	1.03754e-08	0.695952	FALSE	FALSE
12	rs11109097	97928437	C	T	458082	0.303317	0.0262802	-0.00184467	0.00479594	0.00472414	4.261e-08	0.696185	FALSE	FALSE
8	rs745431759	93289074	TTACTA	T	458082	0.446389	0.0245236	0.00170272	0.00442314	0.00438087	2.94978e-08	0.697518	FALSE	FALSE
2	rs10186698	50835669	A	G	458082	0.463607	0.0242356	-0.00169098	0.00440935	0.00435078	3.87581e-08	0.697526	FALSE	FALSE
4	rs74536181	18005123	A	G	458082	0.963524	-0.0754962	-0.00457844	0.011913	0.0118199	2.33811e-10	0.698498	FALSE	FALSE
5	rs35843836	88798726	A	T	458082	0.632866	-0.0361939	-0.00174017	0.00455309	0.00450493	1.87577e-15	0.699288	FALSE	FALSE
8	rs111652921	85718694	C	A	458082	0.912302	0.0441138	-0.00297799	0.00779248	0.00772257	1.50434e-08	0.699777	FALSE	FALSE
3	rs1454687	94038085	C	G	458082	0.484636	0.0440211	0.00163753	0.00438056	0.00433079	9.26273e-24	0.705346	FALSE	FALSE
15	rs35364449	74278126	C	T	458082	0.88991	-0.04879	0.00266196	0.00710719	0.00708796	6.65462e-12	0.707243	FALSE	FALSE
17	rs7226064	32237258	A	G	458082	0.570885	0.0249156	-0.00162989	0.00443738	0.00438673	1.96645e-08	0.710228	FALSE	FALSE
14	14:33298731_CA_C	33298731	CA	C	458082	0.546614	-0.0398323	0.00162898	0.00444131	0.0043846	3.00321e-19	0.710248	FALSE	FALSE
11	rs35483388	122545146	C	T	458082	0.620481	-0.0299997	0.00164506	0.00454677	0.0044913	4.16699e-11	0.714159	FALSE	FALSE
17	rs62072006	52938468	A	C	458082	0.855317	-0.0367615	-0.00226169	0.00627317	0.00617589	4.62559e-09	0.714207	FALSE	FALSE
3	rs115748136	83163385	T	C	458082	0.949886	0.0612355	-0.00362529	0.0101952	0.0100714	1.89814e-09	0.718878	FALSE	FALSE
2	rs190693791	205748296	A	G	458082	0.937596	-0.052262	-0.00327918	0.00925919	0.00912052	1.65817e-08	0.719193	FALSE	FALSE
1	rs4648450	2723214	C	A	458082	0.533273	0.0338008	0.0015586	0.00442819	0.00436401	2.29179e-14	0.720981	FALSE	FALSE
5	rs6235	95728898	C	G	458082	0.731963	-0.0316985	-0.00174136	0.0049512	0.00488373	1.53169e-10	0.721418	FALSE	FALSE
14	rs214283	73593506	A	G	458082	0.0762292	-0.0481874	-0.0029441	0.00847088	0.00829279	1.28086e-08	0.722575	FALSE	FALSE
8	rs11779446	23388326	A	G	458082	0.838765	0.0346454	-0.00207156	0.0059517	0.005845	5.84646e-09	0.723028	FALSE	FALSE
2	rs80330591	159368720	G	A	458082	0.853443	0.0353705	-0.00216052	0.00617448	0.00609622	1.01325e-08	0.723036	FALSE	FALSE
10	rs71495038	33971383	G	A	458082	0.923097	-0.0528038	-0.00287205	0.00826193	0.00811157	1.64577e-10	0.723287	FALSE	FALSE
13	rs776543236	67348551	ATGGAG	A	458082	0.747231	-0.0296945	-0.00180773	0.00518712	0.00513512	1.03646e-08	0.724814	FALSE	FALSE
2	rs34234296	175166636	G	A	458082	0.607368	0.0273381	0.00157803	0.00452815	0.00449164	1.56658e-09	0.725344	FALSE	FALSE
19	19:2230029_CTT_C	2230029	CTT	C	458082	0.942176	-0.0649292	-0.00333027	0.00953335	0.00949204	9.70941e-12	0.725702	FALSE	FALSE
3	rs6809307	156862041	C	T	458082	0.743431	-0.0276289	-0.00172853	0.00502908	0.00494735	3.9331e-08	0.726801	FALSE	FALSE
2	rs787976	198247147	T	C	458082	0.808225	0.0355612	0.001912	0.0055597	0.00548285	1.5925e-10	0.727296	FALSE	FALSE
6	rs71537571	27493648	A	T	458082	0.430705	0.0293831	-0.00163632	0.00475997	0.00471684	6.70269e-10	0.72866	FALSE	FALSE
2	rs111692004	48736839	G	A	458082	0.729538	-0.0276532	0.00167234	0.00495962	0.0049104	2.46591e-08	0.733427	FALSE	FALSE
17	17:28071878_AGT_A	28071878	AGT	A	458082	0.565506	0.0270953	-0.00154319	0.00459542	0.00453195	3.72053e-09	0.73347	FALSE	FALSE
3	rs2100692	48193753	G	A	458082	0.903807	0.0425138	-0.0024846	0.00748049	0.00736499	1.32133e-08	0.735851	FALSE	FALSE
3	rs9834519	156379637	C	T	458082	0.918766	0.0461719	-0.00264494	0.00804538	0.0079303	9.52736e-09	0.738739	FALSE	FALSE
3	rs73138150	86149109	A	T	458082	0.677349	0.0355535	0.00154266	0.00468792	0.00462612	3.3488e-14	0.738782	FALSE	FALSE
19	rs200876443	50363585	CAG	C	458082	0.964535	-0.0728151	-0.00386774	0.0117999	0.0116172	6.79275e-10	0.739187	FALSE	FALSE
6	rs9387640	119508871	C	T	458082	0.636131	0.0291147	-0.00148244	0.00454539	0.00447887	1.5004e-10	0.740656	FALSE	FALSE
9	rs7046483	14777395	G	A	458082	0.391524	0.0254624	0.00146902	0.0045069	0.00444595	1.60778e-08	0.741083	FALSE	FALSE
15	rs7164727	73093991	C	T	458082	0.332671	-0.0366809	-0.00151439	0.00465112	0.00459237	3.10857e-15	0.741581	FALSE	FALSE
13	rs9888533	107854612	C	T	458082	0.461817	-0.0253466	0.001451	0.0044746	0.00441147	1.47409e-08	0.742221	FALSE	FALSE
3	rs774275279	52340636	GGGGCTGGATA	G	458082	0.634036	-0.0287638	0.0014803	0.00456273	0.00451432	2.89917e-10	0.742978	FALSE	FALSE
4	rs4148155	89054667	A	G	458082	0.886524	0.0450711	0.00217234	0.00685454	0.00674125	4.85329e-11	0.747266	FALSE	FALSE
18	rs11401687	58213728	T	TA	458082	0.715067	-0.0341825	-0.00151448	0.00488152	0.00480844	2.51533e-12	0.75279	FALSE	FALSE
2	rs181931197	99835071	T	C	458082	0.989792	-0.126733	-0.00699905	0.0230973	0.0224992	4.09017e-08	0.75574	FALSE	FALSE
16	16:28834254_TG_T	28834254	TG	T	458082	0.600487	-0.0587908	0.00138081	0.00449711	0.0044396	4.69633e-39	0.755784	FALSE	FALSE
1	1:98427843_CT_C	98427843	CT	C	458082	0.866776	-0.0453919	0.00206366	0.00674727	0.00664026	1.72665e-11	0.755968	FALSE	FALSE
19	rs7255223	32824310	C	A	458082	0.73539	0.0278211	-0.00149735	0.00496285	0.00488184	2.07215e-08	0.759057	FALSE	FALSE
3	rs7612174	125203739	G	A	458082	0.875846	0.0384737	0.00194609	0.00660426	0.00647308	5.69107e-09	0.763687	FALSE	FALSE
3	rs1225004	131626991	T	C	458082	0.721905	-0.0491839	-0.0014432	0.00492822	0.00485564	1.86366e-23	0.766297	FALSE	FALSE
5	rs13174863	139080745	A	G	458082	0.851896	-0.0410117	0.0018298	0.00624277	0.00616651	5.0496e-11	0.766671	FALSE	FALSE
7	rs1899689	121964349	C	T	458082	0.6104	-0.0252372	-0.0013141	0.00450965	0.00444141	2.19005e-08	0.767326	FALSE	FALSE
1	rs2678204	201800511	T	G	458082	0.659569	-0.0481273	-0.00135383	0.00463681	0.00457782	3.07661e-25	0.767431	FALSE	FALSE
12	rs147730268	123024476	G	T	458082	0.91247	0.0759446	0.0022756	0.00782087	0.0077075	2.71981e-22	0.767807	FALSE	FALSE
1	rs17014332	209520450	T	C	458082	0.789688	-0.0317402	-0.00155846	0.00538059	0.00531696	3.65648e-09	0.769437	FALSE	FALSE
2	rs2861691	67838694	G	C	458082	0.610575	0.0370707	0.00129176	0.00447813	0.0044223	1.25094e-16	0.770209	FALSE	FALSE
2	rs3791702	212280780	T	C	458082	0.693434	-0.0329036	0.00137307	0.00476515	0.00470957	5.01865e-12	0.770632	FALSE	FALSE
16	rs811054	72251132	C	T	458082	0.462742	-0.0277078	0.00127103	0.00442351	0.00436012	3.75809e-10	0.770659	FALSE	FALSE
13	rs12872889	28674628	T	C	458082	0.768967	-0.0317047	0.00150542	0.00528033	0.00518856	1.9216e-09	0.771708	FALSE	FALSE
3	3:48994102_CGTGTGT_C	48994102	CGTGTGT	C	458082	0.0574537	0.0559594	-0.00286065	0.0100359	0.00986686	2.46197e-08	0.771874	FALSE	FALSE
8	rs78565420	85703065	C	T	458082	0.94788	-0.0662549	-0.00288447	0.0101688	0.0100166	7.24587e-11	0.773371	FALSE	FALSE
13	rs11148421	58626188	G	A	458082	0.772313	0.0500805	0.00148051	0.00518442	0.00514368	4.46756e-22	0.773476	FALSE	FALSE
3	3:84608739_TAA_T	84608739	TAA	T	458082	0.136666	-0.0440515	-0.00183217	0.00645219	0.00637434	8.6487e-12	0.773784	FALSE	FALSE
11	rs36094062	28260678	A	T	458082	0.909412	0.0435916	-0.00220746	0.00773691	0.00769341	1.75834e-08	0.774167	FALSE	FALSE
16	rs2075205	54153099	A	T	458082	0.585843	0.0254011	0.00125621	0.00444216	0.00438365	1.0767e-08	0.774443	FALSE	FALSE
13	rs4435118	65480476	G	A	458082	0.238638	-0.03158	0.00145091	0.00511558	0.00506549	6.68835e-10	0.774549	FALSE	FALSE
5	rs7733436	74666492	C	T	458082	0.618307	0.0498718	-0.00126915	0.00449532	0.00443216	1.33905e-28	0.774611	FALSE	FALSE
2	rs4673553	211608379	T	G	458082	0.551534	-0.029935	0.00124454	0.00442327	0.00437133	1.30926e-11	0.775871	FALSE	FALSE
2	rs6761463	50201547	G	C	458082	0.162228	0.0390411	0.00164988	0.00597799	0.00590822	6.54177e-11	0.780051	FALSE	FALSE
7	rs2091402	77477002	A	G	458082	0.492255	-0.0244093	0.00118765	0.00437203	0.00431632	2.36322e-08	0.783198	FALSE	FALSE
6	rs72910629	69761994	A	G	458082	0.863833	-0.0407958	0.00175357	0.00645037	0.00637362	2.53932e-10	0.783217	FALSE	FALSE
2	rs13427822	213414265	A	G	458082	0.728645	0.0362867	0.00134095	0.00495678	0.00490225	2.46845e-13	0.784439	FALSE	FALSE
3	3:85156727_CTTTCTTTCT_C	85156727	CTTTCTTTCT	C	458082	0.455984	-0.0319167	0.00118007	0.00446852	0.00440559	9.16058e-13	0.788808	FALSE	FALSE
10	rs4595495	53673286	A	G	458082	0.580356	-0.0257686	-0.00117426	0.00444718	0.00438882	6.8581e-09	0.78904	FALSE	FALSE
15	rs116934048	68347069	G	T	458082	0.954472	0.0595208	-0.00270225	0.0103567	0.0101449	9.08086e-09	0.789958	FALSE	FALSE
16	rs382236	71281716	G	A	458082	0.594253	-0.0272411	-0.00120522	0.00464163	0.00458133	4.3879e-09	0.792495	FALSE	FALSE
20	rs1111775	12704128	C	G	458082	0.650629	0.0272966	0.00117096	0.00459982	0.00452814	2.95139e-09	0.795947	FALSE	FALSE
1	rs4908677	7738180	C	T	458082	0.519974	-0.0251131	0.00112888	0.00442768	0.00437509	1.41259e-08	0.796389	FALSE	FALSE
12	rs10774624	111833788	G	A	458082	0.487011	-0.0243802	-0.00112031	0.00441315	0.00436427	3.30537e-08	0.79741	FALSE	FALSE
5	rs2161160	107808292	G	C	458082	0.1927	-0.0449496	-0.00140585	0.00555442	0.00549157	5.84105e-16	0.797949	FALSE	FALSE
8	rs146633299	95627862	T	TTGTG	458082	0.735689	0.0375499	0.00127843	0.0050809	0.00501639	1.46377e-13	0.798838	FALSE	FALSE
3	rs13070566	108440613	A	C	458082	0.601238	-0.0254783	-0.00112179	0.00448837	0.00442836	1.37465e-08	0.800021	FALSE	FALSE
6	rs76182885	25904085	G	C	458082	0.754167	0.0351941	-0.00125948	0.00505494	0.00500165	3.34735e-12	0.801186	FALSE	FALSE
12	rs75412871	121709430	C	T	458082	0.948074	0.0558951	-0.00240565	0.0097556	0.00956708	1.00706e-08	0.801466	FALSE	FALSE
4	rs207299	19096263	T	C	458082	0.273105	-0.0268534	0.00118909	0.00491216	0.00482528	4.58475e-08	0.80535	FALSE	FALSE
17	rs28611065	2133571	T	C	458082	0.817369	0.0362745	0.00137122	0.00565917	0.00557549	1.45652e-10	0.805731	FALSE	FALSE
5	rs5870876	119317718	C	CT	458082	0.46626	0.0288026	-0.00106537	0.00441429	0.00435334	6.80698e-11	0.80667	FALSE	FALSE
21	rs915814	46493003	G	A	458082	0.761937	0.0304118	-0.00122847	0.00511162	0.00506837	2.68888e-09	0.808486	FALSE	FALSE
3	rs9814758	123062657	T	G	458082	0.643909	0.0252316	-0.00108492	0.00458795	0.00452255	3.80784e-08	0.810415	FALSE	FALSE
2	rs7590658	205375133	G	A	458082	0.0720882	0.0673524	-0.00201818	0.00851532	0.0084172	2.58313e-15	0.81051	FALSE	FALSE
17	rs2285639	34951327	C	T	458082	0.591686	0.0368946	-0.00105044	0.00446132	0.0043984	1.34099e-16	0.811242	FALSE	FALSE
9	rs10821196	96433396	G	A	458082	0.317299	0.0376185	0.00111601	0.00475334	0.00468472	2.48993e-15	0.811707	FALSE	FALSE
2	rs72866851	154842750	A	T	458082	0.898021	-0.0397893	0.00169775	0.00726336	0.00716087	4.29951e-08	0.812589	FALSE	FALSE
11	rs11218510	121922587	G	A	458082	0.599093	0.0267293	-0.00102919	0.00448704	0.00441067	2.56915e-09	0.815497	FALSE	FALSE
3	rs17535749	10027724	G	A	458082	0.891422	-0.0403034	0.0016265	0.00710768	0.0069859	1.42463e-08	0.815896	FALSE	FALSE
4	rs139430988	31031755	T	TTGTGTGTGTGCA	458082	0.643634	-0.0342185	0.00112075	0.00487702	0.0048246	2.27876e-12	0.816305	FALSE	FALSE
15	rs7181498	95271404	T	C	458082	0.354207	0.0326111	0.00104939	0.00459769	0.00453925	1.3131e-12	0.817175	FALSE	FALSE
15	rs2470893	75019449	C	T	458082	0.670392	-0.0262485	0.00106896	0.00466226	0.0046373	1.80206e-08	0.817693	FALSE	FALSE
1	rs3768301	39870793	C	T	458082	0.788867	-0.0397136	-0.00122169	0.00538147	0.0053177	1.58665e-13	0.818294	FALSE	FALSE
14	rs3803286	103246470	A	G	458082	0.333088	0.0411672	-0.00104058	0.00465933	0.00461219	9.96977e-19	0.821501	FALSE	FALSE
4	rs55975608	2942685	C	G	458082	0.776652	-0.0295662	0.00116526	0.00525572	0.0051771	1.84934e-08	0.821917	FALSE	FALSE
2	rs786420	44719893	C	T	458082	0.236859	-0.0305865	0.00113898	0.00515321	0.00508056	2.93069e-09	0.822614	FALSE	FALSE
5	rs698147	3513485	A	G	458082	0.456406	0.0279652	0.000971977	0.0044081	0.00436273	2.23802e-10	0.823698	FALSE	FALSE
15	rs12905151	74563284	G	T	458082	0.963977	-0.0657801	-0.00265122	0.0120598	0.0120181	4.91097e-08	0.825403	FALSE	FALSE
3	rs80082351	114415926	A	G	458082	0.938319	0.0601285	0.00196539	0.00898897	0.00891564	2.24485e-11	0.825527	FALSE	FALSE
19	rs141071629	31000154	A	AAT	458082	0.843244	0.0461015	0.00129614	0.00602622	0.00596914	2.00725e-14	0.828099	FALSE	FALSE
17	rs2242449	7095507	C	T	458082	0.574272	-0.0245102	-0.000955593	0.00446747	0.00440437	4.10296e-08	0.828236	FALSE	FALSE
17	rs72851146	61968799	G	C	458082	0.943583	0.0549686	0.00203817	0.00955435	0.00944271	8.75399e-09	0.829107	FALSE	FALSE
8	8:126504383_CCACCAT_C	126504383	CCACCAT	C	458082	0.40301	-0.0287551	0.00101802	0.00480126	0.00474933	2.11057e-09	0.830275	FALSE	FALSE
1	rs12037905	219628036	C	T	458082	0.58068	0.0256478	0.000941152	0.00444459	0.00439218	7.90074e-09	0.830329	FALSE	FALSE
3	rs56038322	69925128	G	A	458082	0.68939	-0.0294904	0.000989328	0.00478179	0.00472494	6.95019e-10	0.834148	FALSE	FALSE
2	rs1861410	58933591	C	T	458082	0.444527	0.0491592	0.000912734	0.0044322	0.00436691	1.38128e-28	0.834439	FALSE	FALSE
6	rs780822376	35355493	CT	C	458082	0.835058	-0.0472952	0.00126798	0.00618889	0.00610481	2.13959e-14	0.835462	FALSE	FALSE
17	rs16969990	46230891	C	T	458082	0.929774	0.0543644	-0.00172065	0.00841474	0.00831836	1.04274e-10	0.836127	FALSE	FALSE
9	rs13289199	37278064	A	T	458082	0.623938	0.0304874	0.000931853	0.00459949	0.00454274	3.39287e-11	0.83747	FALSE	FALSE
12	rs749953	108422857	C	T	458082	0.771327	0.0369895	-0.00104879	0.0052015	0.00513022	1.14945e-12	0.838015	FALSE	FALSE
16	rs72764944	6761623	A	G	458082	0.848037	0.0347584	0.00122575	0.00609107	0.00600498	1.15351e-08	0.838258	FALSE	FALSE
2	rs57178144	58681120	T	C	458082	0.867157	-0.0421911	0.00132331	0.00664835	0.00652836	2.20848e-10	0.839368	FALSE	FALSE
1	rs575840515	80796649	A	G	458082	0.71001	-0.0317049	-0.000965775	0.00489157	0.00481319	9.07982e-11	0.840971	FALSE	FALSE
7	rs17167315	133559973	G	C	458082	0.866912	0.0368773	-0.00126128	0.00640715	0.00630928	8.63087e-09	0.841552	FALSE	FALSE
8	rs1078141	142619393	C	T	458082	0.615582	-0.0293803	0.000897434	0.00455497	0.00449096	1.11729e-10	0.841613	FALSE	FALSE
3	rs905993	131966747	G	C	458082	0.606295	-0.0265818	0.000884351	0.00450429	0.00444032	3.60346e-09	0.842135	FALSE	FALSE
5	rs11394816	27182240	G	GC	458082	0.72141	0.0270276	-0.000938412	0.00492264	0.00488122	4.00885e-08	0.847547	FALSE	FALSE
3	rs526527	170447426	T	A	458082	0.784397	-0.0300018	-0.00100789	0.0053387	0.00527281	1.91296e-08	0.84841	FALSE	FALSE
6	rs6927250	120216070	T	G	458082	0.294165	-0.0291877	-0.000900468	0.00480329	0.00473808	1.22749e-09	0.849271	FALSE	FALSE
16	rs2962082	62816628	G	A	458082	0.518932	0.0264446	-0.000822319	0.00438989	0.00432952	1.70171e-09	0.849362	FALSE	FALSE
16	rs7193271	83612144	A	T	458082	0.573068	0.0246227	0.000833747	0.00449198	0.00443919	4.21758e-08	0.851021	FALSE	FALSE
7	rs1840660	114352615	G	A	458082	0.611059	-0.0317999	0.000836463	0.00453008	0.00447156	2.22324e-12	0.851611	FALSE	FALSE
9	rs148434637	73811782	T	TTTTTA	458082	0.557412	-0.0294189	-0.000822267	0.00452128	0.00446503	7.67794e-11	0.85389	FALSE	FALSE
6	rs6938973	98421721	T	C	458082	0.398706	-0.0401594	0.000800161	0.00447021	0.00441125	2.61645e-19	0.856061	FALSE	FALSE
3	rs80026423	48734861	C	T	458082	0.940332	-0.0568832	0.00172514	0.00967215	0.00955225	4.07459e-09	0.856681	FALSE	FALSE
3	rs6772763	15702641	T	C	458082	0.434825	0.0285583	-0.000787653	0.0044344	0.00437439	1.19333e-10	0.857105	FALSE	FALSE
3	rs67518031	88742702	G	GAA	458082	0.495419	0.0261658	0.000776012	0.00439506	0.00433196	2.62552e-09	0.857831	FALSE	FALSE
1	rs1409158	119538890	C	T	458082	0.23698	0.0289551	-0.000913128	0.00517188	0.00511495	2.16125e-08	0.858314	FALSE	FALSE
1	rs7539903	209208033	T	A	458082	0.384722	0.0291811	-0.000784454	0.00450811	0.0044626	9.60675e-11	0.860464	FALSE	FALSE
7	rs1805123	150645534	T	G	458082	0.754524	0.0334797	-0.000864986	0.00506986	0.00498646	4.01095e-11	0.862284	FALSE	FALSE
11	rs7942037	30430332	G	C	458082	0.639788	0.0328804	0.000747734	0.00455255	0.00448806	5.10786e-13	0.867681	FALSE	FALSE
19	rs8112818	18812785	A	G	458082	0.599479	0.0437265	-0.000731045	0.00447425	0.00441075	1.47151e-22	0.86836	FALSE	FALSE
16	rs10694251	69720803	G	GTAAA	458082	0.410403	-0.0478225	-0.000724654	0.00446186	0.00440136	8.37362e-27	0.869225	FALSE	FALSE
1	rs12754681	11968360	C	T	458082	0.772577	-0.0302467	0.000834773	0.00525768	0.00517169	8.7748e-09	0.871769	FALSE	FALSE
6	rs141783576	127439897	G	C	458082	0.927669	0.0484352	0.00135738	0.0084899	0.00842597	1.16318e-08	0.872018	FALSE	FALSE
12	rs76406609	114446456	C	T	458082	0.932501	0.0533564	0.00133781	0.00861459	0.00851513	5.876e-10	0.875158	FALSE	FALSE
3	rs36131051	107888841	T	G	458082	0.79465	0.0357288	-0.000844665	0.00545598	0.00538931	5.80959e-11	0.875458	FALSE	FALSE
3	rs13062221	89778009	T	C	458082	0.565595	0.0301665	-0.000682266	0.00443916	0.00438139	1.07915e-11	0.876254	FALSE	FALSE
12	rs181617194	122011598	T	C	458082	0.958655	0.0697735	-0.001793	0.0118533	0.0117517	3.94658e-09	0.878735	FALSE	FALSE
17	rs8064802	44262496	T	C	458082	0.671258	0.026359	0.000698936	0.00471221	0.00467288	2.22195e-08	0.881102	FALSE	FALSE
1	rs11208659	65979280	T	C	458082	0.917311	-0.0512348	0.00116296	0.00804509	0.00793921	1.90943e-10	0.88354	FALSE	FALSE
15	rs12440603	46585722	C	T	458082	0.566574	-0.0280234	-0.000641716	0.00443457	0.00438487	2.62747e-10	0.883647	FALSE	FALSE
6	rs2875762	124925032	G	C	458082	0.757378	-0.0342411	-0.000724081	0.00515146	0.0050694	2.99397e-11	0.886421	FALSE	FALSE
12	rs10505836	19288508	A	C	458082	0.139666	-0.0430167	-0.000892611	0.00632659	0.00625329	1.0509e-11	0.886493	FALSE	FALSE
8	rs60063882	34365476	A	T	458082	0.737074	0.0275599	0.000699712	0.00496612	0.00490196	2.86339e-08	0.886494	FALSE	FALSE
3	rs566117790	48880471	T	C	458082	0.924357	0.0615438	0.0011723	0.00849383	0.00834616	4.30181e-13	0.888297	FALSE	FALSE
5	rs1438945	152510937	T	A	458082	0.284952	0.027619	-0.000673677	0.00488108	0.00484082	1.5281e-08	0.889319	FALSE	FALSE
12	rs1458156	41887940	C	T	458082	0.511638	-0.030534	-0.000594495	0.00439872	0.00432604	3.87751e-12	0.890697	FALSE	FALSE
5	rs249612	66200783	C	T	458082	0.280976	-0.0290211	-0.000654192	0.00486947	0.00479928	2.52519e-09	0.891576	FALSE	FALSE
17	rs10684399	15945474	C	CAAAG	458082	0.441546	-0.0288843	0.000589802	0.00443466	0.00437661	7.35123e-11	0.8928	FALSE	FALSE
12	rs201868907	82461622	TC	T	458082	0.763407	0.0282772	-0.000683751	0.00516058	0.00510543	4.26596e-08	0.893461	FALSE	FALSE
9	rs7024334	109072075	T	G	458082	0.220723	0.0320181	-0.000688761	0.00529168	0.00524142	1.44269e-09	0.895453	FALSE	FALSE
9	rs78570131	120687551	A	G	458082	0.543528	0.0274156	0.00058172	0.0044819	0.00442954	9.53877e-10	0.895516	FALSE	FALSE
9	9:33940058_AAAG_A	33940058	AAAG	A	458082	0.922959	0.053444	0.00109251	0.00860329	0.00843455	5.23015e-10	0.89694	FALSE	FALSE
3	rs3731544	48207997	C	A	458082	0.925251	-0.054215	-0.00103226	0.00838407	0.00822627	1.0035e-10	0.900141	FALSE	FALSE
22	rs543124501	40677499	A	AT	458082	0.676875	0.0387955	-0.000576541	0.00471458	0.00465913	1.89043e-16	0.901518	FALSE	FALSE
16	rs412243	339672	T	C	458082	0.620978	0.0320401	0.000548696	0.0045053	0.00443917	1.14659e-12	0.901629	FALSE	FALSE
17	rs35867081	79047278	A	G	458082	0.487635	0.0262244	0.00053561	0.00440957	0.00434675	2.72824e-09	0.901932	FALSE	FALSE
17	rs34388196	28534469	A	G	458082	0.554312	0.0254708	0.000533971	0.00440136	0.0043527	7.16403e-09	0.902364	FALSE	FALSE
6	rs9277992	33312455	G	A	458082	0.81061	-0.0440254	0.000680978	0.00563724	0.00556981	5.7307e-15	0.902691	FALSE	FALSE
9	rs10973160	36994969	C	T	458082	0.678056	0.0293597	-0.000562445	0.00471832	0.00465057	4.89361e-10	0.903738	FALSE	FALSE
1	rs201233308	177264925	A	AC	458082	0.699205	-0.0278095	-0.000564159	0.00505555	0.00499181	3.78106e-08	0.910017	FALSE	FALSE
3	rs57384528	62492172	C	A	458082	0.770846	0.0297859	0.000571329	0.00523005	0.00515504	1.23271e-08	0.911752	FALSE	FALSE
11	rs7925748	131449439	A	G	458082	0.589181	-0.0313692	0.000464702	0.00445987	0.00440355	2.01211e-12	0.915956	FALSE	FALSE
1	1:197133836_AATATATTAT_A	197133836	AATATATTAT	A	458082	0.719847	0.0313232	-0.000525685	0.00505205	0.00499777	5.64284e-10	0.91623	FALSE	FALSE
6	rs557114450	104819501	G	GA	458082	0.806799	0.039245	0.000583202	0.00560039	0.00554525	2.4252e-12	0.91624	FALSE	FALSE
16	16:72564151_ATGTG_A	72564151	ATGTG	A	458082	0.908554	0.0482274	0.000786323	0.00764799	0.00752701	2.86554e-10	0.916799	FALSE	FALSE
5	rs2307111	75003678	T	C	458082	0.605291	0.0584184	0.000459543	0.00447006	0.00441146	4.96183e-39	0.917034	FALSE	FALSE
3	rs6583310	196170985	G	C	458082	0.56132	-0.0275954	-0.000446682	0.00443136	0.0043769	4.74554e-10	0.918713	FALSE	FALSE
7	rs707404	74220751	C	T	458082	0.342144	0.0385603	0.000499844	0.00497597	0.00491521	9.23947e-15	0.919	FALSE	FALSE
15	rs34303684	99519259	G	C	458082	0.64262	0.0263821	0.000456705	0.00458448	0.00452191	8.68181e-09	0.919552	FALSE	FALSE
12	rs35772530	122754133	T	A	458082	0.728154	-0.0270208	-0.000493485	0.00493466	0.00489361	4.35723e-08	0.919675	FALSE	FALSE
1	rs145863291	39684641	C	T	458082	0.968931	0.0788737	-0.00121985	0.0124198	0.0123689	2.14399e-10	0.921438	FALSE	FALSE
1	rs200524885	49728311	T	TA	458082	0.678366	-0.0411817	-0.000444317	0.0047069	0.00464893	2.1487e-18	0.923859	FALSE	FALSE
17	rs56311919	46528350	C	T	458082	0.909724	-0.0449151	0.000719623	0.00767775	0.00759635	4.91474e-09	0.924527	FALSE	FALSE
5	rs329118	133861663	C	T	458082	0.580681	0.0347988	-0.000402771	0.0044419	0.00437881	4.71807e-15	0.926712	FALSE	FALSE
1	rs1167311	49996959	G	A	458082	0.318729	0.0420141	0.000426469	0.00474205	0.0046823	8.00908e-19	0.927428	FALSE	FALSE
15	15:53492263_AT_A	53492263	AT	A	458082	0.941415	0.0520163	0.000805003	0.00937066	0.00923117	2.84074e-08	0.930509	FALSE	FALSE
7	rs236660	75050086	T	C	458082	0.429055	-0.0521922	0.000387415	0.00458089	0.00452176	4.50814e-30	0.931723	FALSE	FALSE
1	rs4926542	50263773	C	T	458082	0.317966	0.0417289	0.000395466	0.00474268	0.00468341	1.3855e-18	0.932707	FALSE	FALSE
16	rs803973	25660607	G	A	458082	0.399371	-0.0264523	-0.000366773	0.00446308	0.00440192	3.08674e-09	0.933596	FALSE	FALSE
2	rs6547872	28978074	C	T	458082	0.318259	0.0281787	0.000381085	0.00470635	0.00462395	2.13256e-09	0.934316	FALSE	FALSE
18	rs1788808	21090023	A	G	458082	0.50492	0.0460003	0.000355365	0.004391	0.00434051	1.11283e-25	0.934749	FALSE	FALSE
15	rs143058822	47750501	T	TAAC	458082	0.603124	-0.0263946	-0.000361631	0.0044931	0.00444515	4.24153e-09	0.93516	FALSE	FALSE
8	rs71553284	67858604	C	CA	458082	0.829027	-0.0337392	-0.000478645	0.00608602	0.00597102	2.96094e-08	0.936109	FALSE	FALSE
6	rs2281819	33771673	T	A	458082	0.770105	0.033461	0.000389838	0.00518194	0.00511406	1.06634e-10	0.939237	FALSE	FALSE
13	rs9285214	58368788	A	G	458082	0.705478	0.0411549	0.000358278	0.00478563	0.00473771	7.99282e-18	0.939719	FALSE	FALSE
9	rs424539	14442595	C	G	458082	0.618763	-0.0264101	-0.000334535	0.00452218	0.00446996	5.21631e-09	0.940341	FALSE	FALSE
1	rs61743745	40036944	G	A	458082	0.970109	0.085242	-0.000925082	0.012654	0.0125942	1.62406e-11	0.941446	FALSE	FALSE
16	rs7195386	24578458	T	C	458082	0.492048	0.0292755	-0.000302037	0.0043823	0.00433885	2.38294e-11	0.944502	FALSE	FALSE
11	rs653264	68699775	G	A	458082	0.452584	0.0259866	0.000298068	0.0044109	0.00435528	3.82831e-09	0.945437	FALSE	FALSE
2	rs4854263	455588	C	T	458082	0.931297	-0.0481586	-0.000581922	0.00881476	0.00866334	4.67081e-08	0.946446	FALSE	FALSE
4	rs1602666	163021027	G	A	458082	0.713637	0.0270089	0.000315603	0.00485336	0.00478208	2.62176e-08	0.94738	FALSE	FALSE
4	rs13143986	30738200	G	C	458082	0.35031	0.0288661	0.000295053	0.00461604	0.00455754	4.01557e-10	0.948381	FALSE	FALSE
3	rs1471740	136328270	T	C	458082	0.259505	-0.0431998	-0.000312665	0.00498219	0.00492832	4.28986e-18	0.949414	FALSE	FALSE
22	rs28489620	41804716	G	A	458082	0.709416	0.0306803	-0.000299647	0.00486876	0.00480564	2.94828e-10	0.950282	FALSE	FALSE
13	rs75983170	40788838	T	G	458082	0.66476	-0.0309898	0.000289803	0.00475656	0.00467387	7.26045e-11	0.950559	FALSE	FALSE
3	rs3135948	48509189	A	AAACAC	458082	0.926251	-0.058149	-0.000503423	0.00858297	0.00842334	1.24467e-11	0.952343	FALSE	FALSE
3	rs9799133	90503193	G	A	458082	0.591718	0.0320409	0.000262139	0.00450039	0.0044431	1.08255e-12	0.952953	FALSE	FALSE
3	rs529200	173114305	A	G	458082	0.472258	-0.034582	0.000243497	0.00438651	0.00432025	3.17788e-15	0.955054	FALSE	FALSE
7	rs849133	28192280	C	T	458082	0.498072	-0.0274467	-0.000237347	0.00437247	0.004306	3.44817e-10	0.956043	FALSE	FALSE
1	rs568772103	173919558	C	CAA	458082	0.903115	0.0474114	-0.000395511	0.00745572	0.00734418	2.02992e-10	0.957052	FALSE	FALSE
15	rs7172082	66860730	A	G	458082	0.810575	0.0318204	-0.000295887	0.00560174	0.00553494	1.34348e-08	0.957367	FALSE	FALSE
5	rs192829047	173277247	T	C	458082	0.984341	-0.113122	-0.000999151	0.0189759	0.0190576	2.50153e-09	0.958188	FALSE	FALSE
6	rs113344808	34701981	C	CATTT	458082	0.685173	-0.0570146	-0.000247812	0.00479894	0.0047495	1.49144e-32	0.958388	FALSE	FALSE
13	13:59299495_GGAT_G	59299495	GGAT	G	458082	0.905699	0.0597137	-0.000372306	0.00758348	0.00752058	3.42957e-15	0.960517	FALSE	FALSE
8	rs2725371	30854033	A	G	458082	0.303695	0.0386975	0.00023259	0.00478836	0.00472183	6.39348e-16	0.960713	FALSE	FALSE
6	rs7762794	153380228	A	G	458082	0.714927	-0.0301386	-0.00023258	0.00486071	0.00478329	5.63027e-10	0.961219	FALSE	FALSE
17	rs2670854	41085683	A	G	458082	0.741221	0.0279721	-0.000226304	0.00498608	0.00490967	2.02281e-08	0.963236	FALSE	FALSE
3	rs5848679	44044401	G	GTT	458082	0.529522	0.0297564	-0.000190489	0.00440292	0.00434265	1.39589e-11	0.965012	FALSE	FALSE
12	rs10744145	17209445	C	A	458082	0.486214	0.0279059	0.000182772	0.00438795	0.00432317	2.02189e-10	0.966278	FALSE	FALSE
3	rs34681323	93706001	A	AT	458082	0.59275	0.0351572	-0.000190684	0.00460025	0.00453919	2.13112e-14	0.966492	FALSE	FALSE
6	rs9471333	40362023	C	T	458082	0.447789	0.0445874	0.000177867	0.00441175	0.00434926	5.16853e-24	0.967379	FALSE	FALSE
3	rs3063380	153688656	GGT	G	458082	0.430318	-0.0349763	0.000168794	0.00443838	0.00436373	3.26277e-15	0.969145	FALSE	FALSE
9	rs12376446	11832373	A	T	458082	0.644306	0.0297659	0.000169127	0.00455678	0.00449987	6.48013e-11	0.970019	FALSE	FALSE
9	rs10810409	15624711	T	G	458082	0.551441	0.042395	0.000160213	0.00440083	0.00433625	5.77779e-22	0.970527	FALSE	FALSE
12	rs61941722	97555085	G	A	458082	0.811294	-0.03248	-0.000186887	0.00562342	0.00555896	7.65719e-09	0.973181	FALSE	FALSE
1	rs1343431	49433003	A	C	458082	0.352112	0.0369818	0.000130924	0.00458404	0.00452747	7.17425e-16	0.97693	FALSE	FALSE
9	rs61090372	31201621	A	T	458082	0.269526	0.0278129	-0.000137643	0.00505699	0.00497767	3.80005e-08	0.97794	FALSE	FALSE
2	rs778094	147903802	G	A	458082	0.423358	0.0356039	-9.49285e-05	0.00443756	0.00438813	1.02939e-15	0.982741	FALSE	FALSE
2	rs13000757	207145906	G	T	458082	0.494492	-0.0251452	9.22801e-05	0.00439138	0.00434111	1.02799e-08	0.98304	FALSE	FALSE
3	rs73062378	45822010	T	C	458082	0.803564	-0.0364101	-0.000105149	0.00588456	0.00582861	6.11679e-10	0.985607	FALSE	FALSE
12	12:16458403_AGTTT_A	16458403	AGTTT	A	458082	0.855517	-0.0350128	9.56209e-05	0.00628062	0.00616563	2.47899e-08	0.987626	FALSE	FALSE
16	rs72767578	19642670	G	A	458082	0.879058	0.0433518	9.26966e-05	0.00682434	0.00674659	2.11821e-10	0.989038	FALSE	FALSE
12	rs12422552	14413931	G	C	458082	0.731861	0.031843	-6.11578e-05	0.00494741	0.00488205	1.22422e-10	0.990005	FALSE	FALSE
2	rs7557796	86766153	T	C	458082	0.351635	0.0319544	5.61782e-05	0.00459908	0.00452742	3.70492e-12	0.9901	FALSE	FALSE
6	rs9372414	97764299	C	T	458082	0.65242	0.0324076	-5.25218e-05	0.00459869	0.00454721	1.82634e-12	0.990784	FALSE	FALSE
11	11:64025625_CAA_C	64025625	CAA	C	458082	0.829789	0.0363898	-6.51772e-05	0.00584445	0.00575092	4.77316e-10	0.990957	FALSE	FALSE
1	rs7549358	115252609	G	C	458082	0.356019	0.0285394	-4.92209e-05	0.00458085	0.00450617	4.65954e-10	0.991285	FALSE	FALSE
1	1:173914263_CT_C	173914263	CT	C	458082	0.850277	-0.0426683	5.56957e-05	0.00656498	0.00646105	8.06533e-11	0.993122	FALSE	FALSE
3	rs7429588	46835250	T	C	458082	0.706122	-0.0305059	2.76691e-05	0.00505278	0.00497165	1.56571e-09	0.995559	FALSE	FALSE
11	rs12364470	134601012	T	G	458082	0.835293	-0.04318	-2.46426e-05	0.00594726	0.00586364	3.85689e-13	0.996647	FALSE	FALSE
2	rs55881728	204306356	A	G	458082	0.424396	-0.0267898	1.53675e-05	0.00445819	0.00439947	1.86537e-09	0.997213	FALSE	FALSE
2	rs35809007	47019521	G	A	458082	0.636644	0.0326325	-9.6816e-06	0.0045637	0.0044901	8.64985e-13	0.99828	FALSE	FALSE
Table 2
CHR	SNP	POS	A1	A2	N	AF1	BETA_G	BETA_G_by_E	SE_G	SE_G_by_E	P_G	P_G_by_E	interaction (P) < 5e-8	present_in_primary_inclusion2
19	rs429358	45411941	T	C	458082	0.845506	0.0556722	0.0355092	0.00603717	0.00601453	2.9279e-20	3.54995e-09	TRUE	FALSE
2	rs13415094	653093	T	C	458082	0.827623	0.111415	-0.03328	0.00572311	0.00565597	2.06645e-84	4.00375e-09	TRUE	FALSE
6	rs3800326	28264717	C	T	458082	0.979596	0.00567746	-0.0821054	0.0153043	0.0148246	0.710659	3.05158e-08	TRUE	FALSE
2	rs565906	25308576	T	C	458082	0.600028	0.0487589	-0.0242179	0.00446528	0.0044064	9.29293e-28	3.88306e-08	TRUE	FALSE
16	rs201399553	53829963	T	TTC	458082	0.593057	-0.137117	0.0240347	0.00457963	0.00452756	5.83124e-197	1.1052e-07	FALSE	FALSE
1	rs574367	177873210	G	T	458082	0.790622	-0.0988285	0.0286455	0.0054549	0.00539823	2.32385e-73	1.11776e-07	FALSE	FALSE
6	rs9265994	31316526	T	C	458082	0.865312	-0.027527	0.0332235	0.00663301	0.00658722	3.32482e-05	4.56797e-07	FALSE	FALSE
1	rs376087349	97688944	AACACACACACAC	A	458082	0.670248	-0.0163023	0.0233181	0.00472146	0.00466493	0.000554763	5.77505e-07	FALSE	FALSE
18	rs185575165	57863231	T	A	458082	0.720791	-0.0976698	0.0244638	0.00496509	0.00490902	3.79854e-86	6.24658e-07	FALSE	FALSE
21	rs9808798	25947864	G	A	458082	0.961276	0.0107988	-0.055558	0.0115123	0.0113039	0.348236	8.88029e-07	FALSE	FALSE
6	rs1144710	31765864	T	A	458082	0.855178	-0.0318653	0.0311555	0.00643504	0.00640193	7.35115e-07	1.13551e-06	FALSE	FALSE
12	rs78367470	119458687	A	G	458082	0.954296	-0.0269063	0.0514442	0.0106918	0.0106237	0.0118512	1.28273e-06	FALSE	FALSE
6	rs3130574	31016550	A	G	458082	0.848458	-0.0223456	0.0291093	0.00614094	0.00609603	0.000273915	1.79598e-06	FALSE	FALSE
17	rs11653275	9830702	G	A	458082	0.987996	-0.00430183	0.0981286	0.0205996	0.0207093	0.834581	2.15432e-06	FALSE	FALSE
3	rs822711	165003805	A	G	458082	0.817262	0.00571815	-0.0261794	0.00565413	0.00558317	0.311862	2.74555e-06	FALSE	FALSE
6	rs41266839	26409890	G	C	458082	0.89235	-0.0386753	0.033283	0.00718714	0.00715351	7.39981e-08	3.27642e-06	FALSE	FALSE
10	rs415219	132193733	C	T	458082	0.345723	-0.0105454	-0.0211573	0.00463125	0.00456753	0.0227854	3.61976e-06	FALSE	FALSE
4	rs4382053	123713346	A	C	458082	0.976307	-0.0190313	-0.0660878	0.0146275	0.0143353	0.193238	4.02359e-06	FALSE	FALSE
3	rs147710023	118038735	A	G	458082	0.977979	-0.00150433	-0.0725043	0.0159994	0.0157806	0.92509	4.33725e-06	FALSE	FALSE
2	rs77279236	127782552	C	T	458082	0.87267	-0.00225392	-0.029802	0.00657276	0.00649764	0.73166	4.50555e-06	FALSE	FALSE
19	19:47625063_CGT_C	47625063	CGT	C	458082	0.730695	0.0187074	-0.0229947	0.00506349	0.00501795	0.000220263	4.59473e-06	FALSE	FALSE
6	rs780664079	30326368	GA	G	458082	0.865335	-0.0264419	0.0294787	0.0064934	0.00643349	4.65875e-05	4.60395e-06	FALSE	FALSE
16	rs12922055	5765074	T	C	458082	0.143981	0.0157475	0.0280832	0.0062505	0.0061392	0.0117556	4.7757e-06	FALSE	FALSE
15	rs117192690	27022005	C	G	458082	0.972224	-0.0186544	0.0628022	0.0140357	0.0137301	0.183826	4.78391e-06	FALSE	FALSE
18	rs117793526	5984201	G	A	458082	0.989472	0.0240936	-0.104901	0.0232104	0.0229569	0.299247	4.88928e-06	FALSE	FALSE
11	rs72924707	65576803	T	C	458082	0.974093	0.0791435	-0.0607085	0.013649	0.013286	6.69169e-09	4.89225e-06	FALSE	FALSE
7	rs200536938	26333481	T	TA	458082	0.984271	0.00530881	-0.0809428	0.0181696	0.0177398	0.770148	5.04833e-06	FALSE	FALSE
13	rs7334638	89167133	G	T	458082	0.29455	0.0122731	-0.0216082	0.00479408	0.00473889	0.0104659	5.12128e-06	FALSE	FALSE
6	rs3130288	32096001	C	A	458082	0.869923	-0.0312783	0.0296813	0.00656989	0.00652799	1.92767e-06	5.44759e-06	FALSE	FALSE
13	rs7329327	29891513	T	C	458082	0.678699	-0.00850583	0.0210212	0.00469617	0.00462745	0.0701057	5.55353e-06	FALSE	FALSE
1	rs12118109	239760514	G	A	458082	0.95879	0.00876807	-0.0482517	0.0110362	0.0107228	0.426913	6.79773e-06	FALSE	FALSE
8	rs11775135	2637196	A	G	458082	0.927331	-0.00684008	0.0394576	0.00882905	0.0087757	0.438503	6.91682e-06	FALSE	FALSE
6	rs1233396	29546799	G	A	458082	0.862158	-0.031891	0.0285959	0.0064139	0.00636203	6.62083e-07	6.96439e-06	FALSE	FALSE
17	rs9910493	15014690	G	A	458082	0.982766	-0.0193879	0.0762292	0.0172093	0.0169737	0.259914	7.08829e-06	FALSE	FALSE
2	2:42022578_CCAT_C	42022578	CCAT	C	458082	0.949221	-0.00639816	0.045279	0.0102723	0.0101238	0.533378	7.72961e-06	FALSE	FALSE
15	rs117352733	88758733	G	A	458082	0.947756	0.0115672	-0.0431711	0.00982832	0.00965841	0.239227	7.8296e-06	FALSE	FALSE
4	rs1609792	176125782	A	G	458082	0.141777	-0.0093861	0.0280435	0.00636754	0.006277	0.140467	7.90816e-06	FALSE	FALSE
1	rs115311531	87843008	G	C	458082	0.967526	-0.00578457	-0.0600998	0.013547	0.0134769	0.66938	8.21631e-06	FALSE	FALSE
1	rs2489610	17855642	G	A	458082	0.434554	0.000675507	-0.0194525	0.0044159	0.00436695	0.878421	8.40944e-06	FALSE	FALSE
4	rs149019706	40722604	C	T	458082	0.979755	0.00626533	-0.0708477	0.01624	0.0159095	0.699648	8.46162e-06	FALSE	FALSE
7	rs7799860	77671031	G	C	458082	0.700903	-0.0120096	0.0212514	0.0048194	0.00478088	0.012705	8.78604e-06	FALSE	FALSE
8	rs35788971	4715901	A	G	458082	0.972818	-0.0127749	0.0626316	0.0141025	0.0141413	0.365009	9.46831e-06	FALSE	FALSE
8	rs189268208	76360637	A	G	458082	0.908507	-0.0123178	0.0336017	0.00767185	0.00758978	0.108364	9.5452e-06	FALSE	FALSE
1	rs17313395	62508628	T	C	458082	0.592255	0.00346956	-0.0195452	0.00447413	0.00441525	0.438061	9.56642e-06	FALSE	FALSE
10	rs10997955	69914664	C	T	458082	0.41178	0.0101336	0.0193964	0.00446219	0.00438601	0.023148	9.7641e-06	FALSE	FALSE
5	rs116552258	87857702	C	T	458082	0.886192	0.042638	-0.0300272	0.0068835	0.0067927	5.85673e-10	9.84639e-06	FALSE	FALSE
5	rs116130646	128703217	G	T	458082	0.970232	-0.0050542	0.059112	0.0134972	0.0133919	0.70806	1.01471e-05	FALSE	FALSE
12	rs73130969	62376365	T	G	458082	0.880807	-0.00918308	-0.0294098	0.00678637	0.00666755	0.176003	1.02952e-05	FALSE	FALSE
19	rs2279626	6731304	G	A	458082	0.618179	0.00102073	-0.0197322	0.00452887	0.0044756	0.821682	1.03924e-05	FALSE	FALSE
20	rs150498516	23976638	T	TATTAATAACAAAATGTTATTA	458082	0.918069	-0.0011439	0.0365076	0.00838801	0.00828058	0.891527	1.03931e-05	FALSE	FALSE
8	rs4732958	26719065	A	G	458082	0.180953	-0.00121852	0.0245882	0.0057112	0.00559032	0.831049	1.09075e-05	FALSE	FALSE
19	rs576159246	22048518	G	C	458082	0.947385	0.0329256	-0.0466053	0.0107344	0.0106113	0.00216007	1.12287e-05	FALSE	FALSE
12	rs3913712	93064340	T	A	458082	0.172354	-0.0117237	0.0249161	0.00577816	0.00568194	0.042461	1.1591e-05	FALSE	FALSE
10	rs72814215	70998703	G	A	458082	0.986992	0.0193506	-0.0895603	0.0209318	0.0204513	0.355247	1.19117e-05	FALSE	FALSE
11	rs78269039	126398288	C	T	458082	0.966415	0.0264934	-0.0525782	0.0123085	0.0120068	0.0313627	1.19209e-05	FALSE	FALSE
2	2:202571258_TTA_T	202571258	TTA	T	458082	0.0863703	0.0157202	-0.0346899	0.00800959	0.00792512	0.0496842	1.20207e-05	FALSE	FALSE
14	14:75506557_TATATATATATATA_T	75506557	TATATATATATATA	T	458082	0.527115	-0.00880198	0.0189972	0.00439294	0.00434505	0.0451062	1.23031e-05	FALSE	FALSE
5	rs10462121	20815106	G	A	458082	0.0156748	-0.012555	-0.0771107	0.0177808	0.0176396	0.480126	1.23424e-05	FALSE	FALSE
6	rs9268813	32424594	T	C	458082	0.875878	-0.0302379	0.0294337	0.00680427	0.00675698	8.83179e-06	1.32438e-05	FALSE	FALSE
9	rs4842084	138935470	G	A	458082	0.525884	-0.00346842	0.0205886	0.00479389	0.00473098	0.469367	1.3498e-05	FALSE	FALSE
18	rs545108124	9137404	G	T	458082	0.922034	0.0272663	0.0350105	0.00811624	0.00804582	0.000780896	1.35278e-05	FALSE	FALSE
22	rs4823452	45616478	G	T	458082	0.646292	0.00256614	-0.0197022	0.00460394	0.00453508	0.577269	1.39664e-05	FALSE	FALSE
22	rs71313136	33038283	T	A	458082	0.971748	-0.0100388	0.0588873	0.0135802	0.0135746	0.459772	1.43749e-05	FALSE	FALSE
6	rs149123117	26670618	A	G	458082	0.877047	-0.0344892	0.0292102	0.0067927	0.00675677	3.82651e-07	1.53847e-05	FALSE	FALSE
1	rs375950938	43045609	C	CA	458082	0.806579	0.0235666	-0.0240206	0.0056273	0.00555667	2.8155e-05	1.54035e-05	FALSE	FALSE
22	rs10522574	21972501	T	TAGTGAA	458082	0.521546	-0.0134659	0.0190787	0.00448347	0.00441481	0.00266924	1.54957e-05	FALSE	FALSE
22	rs5845289	37120385	G	GA	458082	0.0449758	-0.00846223	0.0455976	0.0107342	0.0105791	0.430495	1.63147e-05	FALSE	FALSE
13	rs77079084	112009398	C	T	458082	0.9846	-0.00208763	-0.0738808	0.0177507	0.017145	0.906378	1.63871e-05	FALSE	FALSE
3	rs11464897	115994388	G	GA	458082	0.224701	0.00627221	0.022367	0.00527701	0.00519192	0.234601	1.64714e-05	FALSE	FALSE
12	rs73058885	11705066	T	A	458082	0.92526	0.00677288	-0.0363874	0.00860089	0.00845444	0.431011	1.67783e-05	FALSE	FALSE
13	rs11269162	32734918	C	CCATTTTTAAATGCTGAATGAAATA	458082	0.553419	-0.000986034	0.020088	0.00473137	0.00467425	0.834914	1.72671e-05	FALSE	FALSE
3	rs4686824	186696713	G	A	458082	0.709156	-0.00253056	-0.0205998	0.004852	0.00480028	0.601983	1.7757e-05	FALSE	FALSE
3	rs13078858	106144259	T	C	458082	0.777492	0.00592906	0.0223532	0.00526574	0.0052111	0.260179	1.79049e-05	FALSE	FALSE
2	2:227067182_ATTT_A	227067182	ATTT	A	458082	0.324326	0.00806141	0.0200094	0.00473272	0.00467918	0.0885051	1.90064e-05	FALSE	FALSE
9	rs3793595	23811127	C	A	458082	0.811999	-0.000964179	-0.0236919	0.0056175	0.00554495	0.863722	1.93118e-05	FALSE	FALSE
6	rs66462181	27091661	T	C	458082	0.890935	-0.0387993	0.030382	0.00714853	0.00711824	5.7121e-08	1.97068e-05	FALSE	FALSE
7	rs73238199	128575651	C	T	458082	0.91076	-0.00261788	-0.0329936	0.00781235	0.00773106	0.737553	1.97533e-05	FALSE	FALSE
2	rs3018026	67655317	C	T	458082	0.305445	0.00145401	-0.020336	0.0048258	0.00476543	0.763186	1.97767e-05	FALSE	FALSE
2	2:2367465_TAGATAGATAGA_T	2367465	TAGATAGATAGA	T	458082	0.890651	0.00780756	-0.0296403	0.00709374	0.00695562	0.271059	2.03194e-05	FALSE	FALSE
13	rs17078743	24001650	T	C	458082	0.956313	-0.00147624	-0.0447385	0.0107667	0.0105205	0.890943	2.11393e-05	FALSE	FALSE
11	rs7933700	129835643	A	T	458082	0.91843	0.00667855	-0.0354347	0.00853182	0.00834653	0.433756	2.18167e-05	FALSE	FALSE
14	rs72678116	52323430	T	G	458082	0.965878	-0.0269326	0.0514492	0.0122663	0.0121272	0.0281164	2.21081e-05	FALSE	FALSE
6	6:30694863_CTA_C	30694863	CTA	C	458082	0.853195	-0.0196475	0.0261646	0.00623492	0.00617747	0.001626	2.28062e-05	FALSE	FALSE
15	rs4984325	92569617	C	T	458082	0.887757	-0.019873	0.0294764	0.00699969	0.00696071	0.00452384	2.28874e-05	FALSE	FALSE
12	rs12311697	126963113	T	G	458082	0.863971	0.00233269	0.0269022	0.00641307	0.00635544	0.716053	2.30664e-05	FALSE	FALSE
12	rs4573762	104760851	A	G	458082	0.337058	-0.0118698	0.0194231	0.00464445	0.0045928	0.0105973	2.347e-05	FALSE	FALSE
4	rs71202490	55943720	C	CA	458082	0.0618595	0.0143975	0.0381908	0.00915898	0.00903551	0.115962	2.37094e-05	FALSE	FALSE
7	rs117455279	15597695	A	G	458082	0.976897	-0.0203872	-0.0605613	0.0145707	0.0143323	0.161756	2.38391e-05	FALSE	FALSE
6	rs1009181	26158993	T	C	458082	0.622043	0.0132465	0.018839	0.00451859	0.00446241	0.00337267	2.42441e-05	FALSE	FALSE
7	rs17779352	17349626	T	C	458082	0.920492	-0.0102193	-0.0337598	0.0081726	0.00800293	0.211141	2.46012e-05	FALSE	FALSE
5	rs114940085	100405497	C	T	458082	0.987387	0.0145641	-0.0810504	0.0196195	0.0192348	0.457891	2.51177e-05	FALSE	FALSE
1	rs11588079	25367084	T	G	458082	0.689226	0.00447637	-0.0197616	0.00474609	0.00469002	0.345593	2.51386e-05	FALSE	FALSE
9	rs1175293	107613883	C	T	458082	0.0625293	-0.00647605	0.0400398	0.00970209	0.00950421	0.504459	2.52172e-05	FALSE	FALSE
5	rs115159869	16391294	T	C	458082	0.98516	0.013824	-0.0762303	0.0185224	0.0181086	0.455463	2.55795e-05	FALSE	FALSE
17	rs71353646	48574832	CAAAAAAAAAAAAAAA	C	458082	0.718551	-0.000674981	-0.0214488	0.00518406	0.00510482	0.896406	2.64953e-05	FALSE	FALSE
9	9:123944022_CTTTTTTTTTTTTTT_C	123944022	CTTTTTTTTTTTTTT	C	458082	0.965915	0.00915623	-0.0551983	0.013252	0.0131442	0.489608	2.67566e-05	FALSE	FALSE
16	rs55894401	81730962	G	C	458082	0.552921	-0.0221347	0.01841	0.00443203	0.00438629	5.90605e-07	2.70263e-05	FALSE	FALSE
17	rs17881630	74002655	G	A	458082	0.896621	0.00204429	-0.029614	0.00715846	0.0070568	0.775202	2.71043e-05	FALSE	FALSE
9	rs145931335	17046063	A	G	458082	0.989063	0.0364714	-0.0959413	0.0230421	0.0228709	0.113464	2.72995e-05	FALSE	FALSE
1	1:93529878_ATT_A	93529878	ATT	A	458082	0.622695	-0.000806735	-0.0191437	0.00464461	0.00456675	0.862107	2.76535e-05	FALSE	FALSE
18	rs918258	72049080	C	T	458082	0.863536	-0.00763149	0.0266219	0.006448	0.0063542	0.236593	2.79378e-05	FALSE	FALSE
5	rs33714	87512532	G	A	458082	0.769237	0.0382831	-0.0214099	0.0051827	0.00511854	1.50512e-13	2.87924e-05	FALSE	FALSE
8	8:74450911_GA_G	74450911	GA	G	458082	0.8828	0.0136509	0.0300824	0.0072827	0.00720201	0.0608706	2.95441e-05	FALSE	FALSE
4	rs113210618	16657138	C	G	458082	0.952749	0.00480173	-0.046475	0.011387	0.0111279	0.673255	2.96096e-05	FALSE	FALSE
16	rs56323808	1235206	A	G	458082	0.972287	0.00196697	-0.0538319	0.013224	0.0128911	0.881757	2.96817e-05	FALSE	FALSE
6	rs116360833	41857482	C	A	458082	0.959422	0.0103636	-0.044766	0.0110036	0.0107272	0.346278	3.0047e-05	FALSE	FALSE
10	rs12219509	85126515	A	C	458082	0.981972	-0.0131912	0.0682382	0.0165913	0.0163694	0.426575	3.06422e-05	FALSE	FALSE
16	rs9889062	86227386	G	C	458082	0.893581	0.000524063	0.0295769	0.00719106	0.0070967	0.941904	3.07692e-05	FALSE	FALSE
1	rs1926277	68455507	G	A	458082	0.0765318	-0.00406266	0.0343575	0.00839557	0.0082445	0.628453	3.082e-05	FALSE	FALSE
18	18:63592015_TTTA_T	63592015	TTTA	T	458082	0.982557	-0.00692883	-0.0674912	0.0166061	0.0162045	0.676499	3.11416e-05	FALSE	FALSE
21	21:21875875_GT_G	21875875	GT	G	458082	0.73355	-0.00625221	-0.0211579	0.00514021	0.0050889	0.223858	3.21518e-05	FALSE	FALSE
2	rs770342910	169080020	CA	C	458082	0.495121	-0.00218753	-0.0183665	0.00447852	0.00442016	0.625232	3.25035e-05	FALSE	FALSE
8	rs17334305	48873452	C	T	458082	0.96693	0.0380986	-0.0511678	0.0125569	0.0123166	0.00241275	3.26168e-05	FALSE	FALSE
5	rs17368246	36627520	G	A	458082	0.970239	-0.0178628	0.053603	0.0128804	0.0129074	0.165498	3.28297e-05	FALSE	FALSE
17	rs4281770	63338093	C	A	458082	0.8464	-0.000327553	-0.0252106	0.00614947	0.00607238	0.957521	3.30041e-05	FALSE	FALSE
8	rs75605984	48056618	G	A	458082	0.949784	0.0143981	-0.042706	0.0104523	0.0102867	0.168357	3.30225e-05	FALSE	FALSE
10	rs3750717	101824954	G	A	458082	0.985861	-0.0157358	-0.078357	0.0187585	0.0189013	0.401547	3.38928e-05	FALSE	FALSE
5	rs11737915	29583530	C	T	458082	0.846185	0.00664127	-0.0247424	0.00607481	0.00596925	0.274285	3.39842e-05	FALSE	FALSE
5	rs6894188	13899395	T	C	458082	0.74001	0.00296298	-0.0207454	0.00507276	0.00501144	0.559156	3.47902e-05	FALSE	FALSE
16	rs142396544	73180737	G	C	458082	0.985385	-0.0144484	-0.0744593	0.0183843	0.017995	0.43192	3.50669e-05	FALSE	FALSE
5	rs6594893	114818398	C	G	458082	0.53046	-0.00355241	-0.0180111	0.00441901	0.00436021	0.421459	3.61512e-05	FALSE	FALSE
11	rs116924200	102892163	T	C	458082	0.937684	0.0139994	-0.0368002	0.00911236	0.00891516	0.124462	3.66215e-05	FALSE	FALSE
2	2:218223277_GGTCCTTGCAATCATAGA_G	218223277	GGTCCTTGCAATCATAGA	G	458082	0.960271	-0.00670377	0.0462384	0.0113861	0.0112018	0.556018	3.66284e-05	FALSE	FALSE
1	rs79889663	160920441	A	G	458082	0.928852	0.00448403	0.0349501	0.00850927	0.0084675	0.598223	3.66634e-05	FALSE	FALSE
5	rs115750915	41344730	C	A	458082	0.961765	0.00251939	-0.0465336	0.0114847	0.0112743	0.826362	3.66867e-05	FALSE	FALSE
5	rs148344626	40242236	A	G	458082	0.984262	0.0253387	-0.074246	0.0183944	0.0179898	0.168351	3.67346e-05	FALSE	FALSE
4	4:151053744_CT_C	151053744	CT	C	458082	0.810708	-0.00873085	-0.0229094	0.00562133	0.00555177	0.120384	3.6832e-05	FALSE	FALSE
7	rs112481123	152562608	C	T	458082	0.989803	-0.0152943	-0.0901156	0.022341	0.0218453	0.493606	3.70449e-05	FALSE	FALSE
6	rs73013045	148320416	A	G	458082	0.89702	-0.0136323	-0.0293837	0.00727017	0.00714965	0.0607792	3.95987e-05	FALSE	FALSE
9	rs35820760	101793803	C	T	458082	0.929533	0.00627462	0.0359648	0.00882062	0.00875413	0.476862	3.98547e-05	FALSE	FALSE
21	21:16226081_ATTTGAAGATGTTATGCTGTTAGC_A	16226081	ATTTGAAGATGTTATGCTGTTAGC	A	458082	0.236535	0.00179577	0.0222156	0.00550682	0.00540827	0.74435	3.99616e-05	FALSE	FALSE
12	rs10743492	24295860	T	C	458082	0.146431	-0.0076659	-0.0254938	0.00627741	0.00620846	0.222014	4.02046e-05	FALSE	FALSE
11	rs906546	116389102	T	C	458082	0.244353	-0.00516553	-0.0213095	0.00525645	0.00518971	0.325754	4.02395e-05	FALSE	FALSE
12	rs7307706	63683091	C	T	458082	0.843354	0.00916448	-0.0248018	0.00610788	0.0060456	0.133502	4.08779e-05	FALSE	FALSE
16	rs62034973	20387781	T	C	458082	0.988927	-0.0111503	-0.0907809	0.0222247	0.0221308	0.615873	4.09556e-05	FALSE	FALSE
20	20:8528892_CCT_C	8528892	CCT	C	458082	0.898491	-0.0120421	-0.0303391	0.00750288	0.00739917	0.108494	4.12557e-05	FALSE	FALSE
1	rs115100730	89520082	C	T	458082	0.981269	-0.00530125	0.0664368	0.0163254	0.016206	0.745391	4.14021e-05	FALSE	FALSE
9	rs117537664	33982257	C	T	458082	0.97569	-0.0107497	0.0591346	0.0144612	0.0144429	0.457271	4.23318e-05	FALSE	FALSE
18	rs55975754	76609823	T	C	458082	0.733093	0.000341717	-0.0199751	0.00495759	0.00488139	0.945047	4.27509e-05	FALSE	FALSE
7	rs4036233	5964186	C	T	458082	0.935949	0.0134506	-0.0394427	0.00980813	0.00964248	0.17026	4.30411e-05	FALSE	FALSE
1	rs138406004	180548799	C	T	458082	0.986739	-0.0118863	-0.081251	0.0201127	0.0198709	0.554531	4.3335e-05	FALSE	FALSE
8	rs3935536	49184789	A	G	458082	0.180403	-0.00679818	0.0229486	0.00568438	0.00561764	0.23172	4.40607e-05	FALSE	FALSE
16	rs12443836	2915870	C	T	458082	0.659393	-0.0100053	0.0188145	0.00466843	0.00460706	0.0320982	4.42981e-05	FALSE	FALSE
17	rs118033764	65952573	A	G	458082	0.97116	0.0311064	0.053025	0.0130552	0.0129892	0.0171869	4.46009e-05	FALSE	FALSE
10	10:70175032_CT_C	70175032	CT	C	458082	0.872726	0.0053146	-0.0279313	0.00696336	0.00684332	0.44533	4.47383e-05	FALSE	FALSE
6	rs3117145	29046418	A	T	458082	0.88518	-0.0326278	0.0292473	0.00719777	0.00717112	5.81397e-06	4.53299e-05	FALSE	FALSE
11	rs11605157	87370642	A	T	458082	0.787631	-0.0151669	0.0217505	0.00539473	0.00533996	0.00493221	4.63796e-05	FALSE	FALSE
12	rs193072227	47870625	G	A	458082	0.98869	-0.0152297	-0.084969	0.0212027	0.0208627	0.472578	4.64585e-05	FALSE	FALSE
10	rs116895159	70282179	G	A	458082	0.988765	0.0058357	0.0893244	0.0222276	0.0219348	0.792903	4.65571e-05	FALSE	FALSE
6	6:47428673_CT_C	47428673	CT	C	458082	0.989833	-0.0357184	0.0958949	0.0238936	0.0235734	0.134943	4.74333e-05	FALSE	FALSE
1	rs72759516	211218320	G	A	458082	0.801996	0.000510947	0.0223433	0.00557359	0.00550202	0.926958	4.88794e-05	FALSE	FALSE
14	rs61988365	92415195	G	A	458082	0.986175	0.0212132	0.0777867	0.0191224	0.019157	0.267285	4.89728e-05	FALSE	FALSE
6	rs3094146	29970960	G	C	458082	0.871648	-0.0258037	0.0269835	0.00668958	0.00664731	0.000114644	4.92191e-05	FALSE	FALSE
3	rs138170488	176002804	T	C	458082	0.960254	-0.019712	-0.0455825	0.0113723	0.0112324	0.0830368	4.94687e-05	FALSE	FALSE
21	21:33152308_AT_A	33152308	AT	A	458082	0.42301	-0.00850596	0.0186754	0.00466114	0.00460315	0.0680213	4.96885e-05	FALSE	FALSE
