# Supplementary material for: An evaluation of age-varying genetic effects underlying body-mass index and blood pressure in the UK Biobank
Source: PLoS Genet. 2026 Mar 20;22(3):e1012080. doi: 10.1371/journal.pgen.1012080 (PMC13029756; doi:10.1371/journal.pgen.1012080)
Supplement: S14 Table — (XLSX) [file pgen.1012080.s014.xlsx]

## Sheet: S14_Table
S14 Table: SNPs with evidence of a SNP*Age interaction effect on PP from our individual level analysis.
Table 1: Main SNP effects identified (Main P<5.10-08, r2<0.01 and SNP*Age interaction P<0.05); Main effects (BETA_G, SE_G, P_G) & Interaction effects (BETA_G_by_E, SE_G_by_E, P_G_by_E), indication if SNP present in inclusion 1 subset of SNPs from meta-regression. Table 2: SNPs identified based on thresholds analogouse with inclusion 2 SNPs (SNP*Age P<5x10-05, r2<0.01) and indication if SNP presen…
Table 1
CHR	SNP	POS	A1	A2	N	AF1	BETA_G	BETA_G_by_E	SE_G	SE_G_by_E	P_G	P_G_by_E	interaction (P) < 0.05	present_in_primary_inclusion1
7	rs62481856	106412082	G	A	430261	0.802522	-0.607477	-0.212513	0.0232153	0.0221947	6.28733e-151	1.0193e-21	TRUE	TRUE
15	rs2118181	48915884	T	C	430261	0.898306	0.348814	0.221653	0.0299215	0.0287297	2.0974e-31	1.20871e-14	TRUE	FALSE
7	rs10260816	46010100	C	G	430261	0.559765	0.320729	0.135561	0.0183624	0.0175981	2.57266e-68	1.32722e-14	TRUE	TRUE
3	rs17064124	41890803	A	G	430261	0.838734	0.421343	0.16993	0.0245859	0.023495	7.77907e-66	4.7375e-13	TRUE	FALSE
11	rs573455	117267884	A	G	430261	0.465627	0.19173	0.105381	0.0183106	0.0175521	1.17455e-25	1.92629e-09	TRUE	TRUE
6	rs2523431	29484215	G	T	430261	0.87842	-0.182075	-0.151139	0.0282367	0.0272198	1.13203e-10	2.81572e-08	TRUE	TRUE
6	rs566171073	26747550	G	GA	430261	0.878721	-0.223272	-0.152337	0.0289034	0.0277836	1.12042e-14	4.18222e-08	TRUE	TRUE
6	6:27602938_CT_C	27602938	CT	C	430261	0.592012	-0.171755	-0.101158	0.0193613	0.0185039	7.24495e-19	4.58062e-08	TRUE	TRUE
6	rs3117333	29219489	G	A	430261	0.87932	-0.207632	-0.148952	0.0283369	0.0272621	2.34917e-13	4.66335e-08	TRUE	TRUE
17	rs56288724	60767135	A	G	430261	0.575458	-0.186638	-0.0953615	0.018532	0.0176805	7.41392e-24	6.90646e-08	TRUE	FALSE
6	rs3130887	28944086	G	T	430261	0.881985	-0.198098	-0.145764	0.0286263	0.0275436	4.51163e-12	1.20912e-07	TRUE	TRUE
18	rs7236548	43097750	C	A	430261	0.815747	-0.289625	-0.119296	0.0238536	0.0227527	6.34237e-34	1.57839e-07	TRUE	TRUE
6	rs1573296	30127805	A	G	430261	0.866264	-0.159778	-0.133791	0.027041	0.0259554	3.44749e-09	2.54079e-07	TRUE	TRUE
16	rs7500448	83045790	A	G	430261	0.746447	0.274658	0.102043	0.0210297	0.0201052	5.54075e-39	3.86532e-07	TRUE	TRUE
11	rs11222084	130273230	A	T	430261	0.630269	-0.390787	-0.0917714	0.0189407	0.0180867	1.41216e-94	3.89586e-07	TRUE	TRUE
6	rs138394556	30652782	G	A	430261	0.855345	-0.143015	-0.125445	0.0261153	0.02503	4.34331e-08	5.39235e-07	TRUE	FALSE
1	rs9662255	9441949	C	A	430261	0.57563	0.163542	0.0881748	0.0185243	0.0177177	1.06102e-18	6.46974e-07	TRUE	TRUE
2	rs11689667	85491365	T	C	430261	0.543902	0.172091	0.0873273	0.0184203	0.0175887	9.41425e-21	6.87081e-07	TRUE	TRUE
1	rs12731646	169090660	C	T	430261	0.591699	0.169093	0.0879849	0.0186044	0.017807	1.00078e-19	7.77176e-07	TRUE	TRUE
7	rs42038	92243719	C	T	430261	0.70087	0.283658	0.0916849	0.0198931	0.0190838	3.93566e-46	1.55274e-06	TRUE	TRUE
20	rs6040076	10658882	G	C	430261	0.494768	0.287874	0.0819879	0.0184279	0.017652	5.18596e-55	3.40583e-06	TRUE	TRUE
10	rs11196205	114807047	G	C	430261	0.53312	-0.136504	-0.0804459	0.0183064	0.0175409	8.87495e-14	4.51388e-06	TRUE	TRUE
11	rs2289125	89224453	A	C	430261	0.213948	-0.286352	-0.0966251	0.0222873	0.021405	8.80121e-38	6.3574e-06	TRUE	TRUE
17	rs7226020	6473828	T	C	430261	0.56423	-0.188519	-0.0811164	0.0188644	0.0180614	1.62884e-23	7.08396e-06	TRUE	TRUE
7	rs2107595	19049388	G	A	430261	0.846623	-0.364414	-0.107218	0.0256544	0.0246019	8.56659e-46	1.31191e-05	TRUE	TRUE
19	rs8102624	2161443	G	A	430261	0.92773	-0.402671	-0.143999	0.0356066	0.0338932	1.18573e-29	2.15102e-05	TRUE	TRUE
17	rs71158344	62727346	C	CT	430261	0.200977	-0.142335	-0.0928588	0.0231563	0.0221927	7.90952e-10	2.86163e-05	TRUE	FALSE
8	rs1449543	76591987	C	T	430261	0.546274	0.15569	0.0732312	0.0183596	0.0175136	2.251e-17	2.89746e-05	TRUE	FALSE
7	7:46254578_CTT_C	46254578	CTT	C	430261	0.246516	-0.157348	-0.0846466	0.0211406	0.020259	9.84831e-14	2.93807e-05	TRUE	TRUE
6	rs5875161	28535960	C	CA	430261	0.765178	-0.157549	-0.0907035	0.0229216	0.0219559	6.2694e-12	3.60919e-05	TRUE	FALSE
6	rs9259367	29863554	G	A	430261	0.278766	-0.141314	-0.0861458	0.0219233	0.0209467	1.14987e-10	3.91178e-05	TRUE	TRUE
18	rs371181880	20115552	A	G	430261	0.947989	0.24379	0.160847	0.0411533	0.0393943	3.14303e-09	4.44583e-05	TRUE	TRUE
7	rs1004558	44240407	C	T	430261	0.82119	-0.159401	-0.0934012	0.0239867	0.0229237	3.02432e-11	4.61245e-05	TRUE	FALSE
4	rs13132690	54430834	T	C	430261	0.387636	-0.106437	-0.0729913	0.019015	0.0181775	2.174e-08	5.93287e-05	TRUE	TRUE
6	rs34756237	96854540	T	TA	430261	0.192744	0.166125	0.0892673	0.023358	0.0223387	1.14293e-12	6.44003e-05	TRUE	TRUE
10	rs11191580	104906211	T	C	430261	0.922159	0.403386	0.128039	0.0335561	0.0320476	2.74799e-33	6.46163e-05	TRUE	TRUE
17	rs113798317	46197097	A	AGCCACTGT	430261	0.200838	-0.180662	-0.0865874	0.0227828	0.0217657	2.19571e-15	6.94522e-05	TRUE	TRUE
7	rs149028628	91277889	C	T	430261	0.926538	-0.217859	-0.135093	0.035746	0.0340539	1.09683e-09	7.27725e-05	TRUE	TRUE
14	rs11160546	100233353	C	T	430261	0.339466	-0.146366	-0.0729293	0.0193609	0.0185108	4.03527e-14	8.15441e-05	TRUE	TRUE
6	rs9358949	26485717	A	C	430261	0.809442	-0.192313	-0.0896207	0.0237439	0.0227541	5.51921e-16	8.19377e-05	TRUE	TRUE
11	rs78799967	118266523	C	T	430261	0.973984	0.468823	0.215668	0.0575059	0.0547622	3.56138e-16	8.20704e-05	TRUE	TRUE
2	rs11899888	56102744	A	G	430261	0.841723	0.197786	0.0942827	0.0251329	0.0240044	3.55785e-15	8.57513e-05	TRUE	TRUE
17	rs16944911	47019923	G	C	430261	0.965719	-0.421411	-0.190133	0.0510319	0.0486828	1.48392e-16	9.40137e-05	TRUE	TRUE
9	rs4553000	34223553	C	T	430261	0.486129	0.122497	0.0681641	0.0182516	0.0174653	1.92511e-11	9.50745e-05	TRUE	TRUE
6	rs34783558	27171700	T	C	430261	0.81292	-0.200397	-0.0881341	0.0236256	0.0226351	2.2095e-17	9.87272e-05	TRUE	FALSE
17	rs78378222	7571752	T	G	430261	0.987681	0.798516	0.303748	0.0814167	0.0783151	1.0425e-22	0.000105084	TRUE	TRUE
1	rs10449752	56617947	T	G	430261	0.621446	-0.172013	-0.0702683	0.0189472	0.0181725	1.1006e-19	0.000110304	TRUE	TRUE
2	rs4674114	217659266	A	G	430261	0.201917	-0.134037	-0.082306	0.0225661	0.0215767	2.85503e-09	0.000136418	TRUE	TRUE
2	rs1275985	26911745	C	T	430261	0.382431	0.178102	0.0684889	0.0189081	0.0180645	4.53824e-21	0.000149825	TRUE	TRUE
9	rs4977575	22124744	C	G	430261	0.506993	-0.151282	-0.0656456	0.0182671	0.0174995	1.21436e-16	0.000175937	TRUE	TRUE
11	rs4980379	1888614	C	T	430261	0.635984	-0.237649	-0.0674956	0.0190982	0.0182901	1.51694e-35	0.000224006	TRUE	TRUE
11	rs3740781	45255926	C	T	430261	0.260518	-0.181476	-0.0734186	0.0208454	0.0199105	3.15241e-18	0.000226524	TRUE	TRUE
6	rs116432905	31236039	A	G	430261	0.922132	0.305162	0.121729	0.034618	0.0331288	1.19567e-18	0.000238398	TRUE	TRUE
12	rs76895963	4384844	T	G	430261	0.979402	0.56442	0.244612	0.0694991	0.0666285	4.61411e-16	0.000241341	TRUE	TRUE
2	rs35692182	23989790	G	GA	430261	0.473119	0.123388	0.0672422	0.0192746	0.018421	1.53788e-10	0.000261924	TRUE	TRUE
12	12:57540004_TA_T	57540004	TA	T	430261	0.504518	-0.111035	-0.0644684	0.0184711	0.0177383	1.84055e-09	0.000278616	TRUE	TRUE
10	rs140590393	76198163	T	TA	430261	0.583658	0.168498	0.0650788	0.0187134	0.0179066	2.17389e-19	0.000278692	TRUE	TRUE
14	rs59084020	73302086	G	T	430261	0.510237	0.140974	0.0637085	0.0183047	0.0175487	1.34477e-14	0.000283007	TRUE	TRUE
1	rs1160530	208098165	G	A	430261	0.438493	-0.12767	-0.0635834	0.018365	0.017532	3.60595e-12	0.000287067	TRUE	FALSE
8	rs2978456	42324765	T	C	430261	0.548828	-0.142797	-0.063401	0.0183519	0.017558	7.19339e-15	0.000305081	TRUE	TRUE
3	rs17059208	41636664	C	G	430261	0.95816	0.282917	0.157595	0.045904	0.043985	7.12769e-10	0.000339775	TRUE	FALSE
6	rs7742789	43345803	C	T	430261	0.70815	-0.169265	-0.0686233	0.0200869	0.0191983	3.55801e-17	0.000350979	TRUE	TRUE
4	rs4865414	52758294	C	T	430261	0.684017	-0.127161	-0.0675221	0.0196777	0.0189174	1.03204e-10	0.000357911	TRUE	TRUE
6	rs9273186	32613372	A	T	430261	0.69561	-0.182461	-0.0719028	0.0211248	0.0202167	5.75583e-18	0.000375673	TRUE	TRUE
7	rs13241670	73318286	T	C	430261	0.754568	-0.146941	-0.0729987	0.0214284	0.0205607	7.01774e-12	0.000384654	TRUE	TRUE
17	rs76586925	46198168	G	A	430261	0.963578	-0.38842	-0.167054	0.0494471	0.0471533	3.98947e-15	0.000395928	TRUE	TRUE
10	rs10883865	105168562	G	C	430261	0.609462	-0.146114	-0.0635837	0.0187649	0.0179513	6.88508e-15	0.0003971	TRUE	FALSE
17	rs35447453	40132591	G	A	430261	0.881507	-0.195373	-0.096562	0.028509	0.0272656	7.23007e-12	0.000397811	TRUE	TRUE
17	rs62065796	46508156	G	A	430261	0.963671	-0.405968	-0.166017	0.0492342	0.0469904	1.64257e-16	0.000410893	TRUE	TRUE
19	rs74179970	11287001	G	A	430261	0.914433	-0.239993	-0.111606	0.033102	0.0316044	4.16491e-13	0.000413481	TRUE	TRUE
10	rs10788569	89604732	T	C	430261	0.731152	-0.113727	-0.070116	0.0207802	0.0198685	4.428e-08	0.000417129	TRUE	TRUE
6	rs753454265	152021803	CTTT	C	430261	0.616577	0.114003	0.063668	0.019034	0.0181665	2.1053e-09	0.000457127	TRUE	TRUE
6	rs3829964	36644498	T	C	430261	0.529018	0.12033	0.0613021	0.018299	0.017514	4.8398e-11	0.000464944	TRUE	TRUE
2	rs560887	169763148	T	C	430261	0.296983	-0.174662	-0.0664175	0.0198683	0.0189845	1.4822e-18	0.000467867	TRUE	TRUE
6	rs594613	159717362	G	C	430261	0.141992	0.328702	0.088334	0.0262905	0.0252675	7.21752e-36	0.000472374	TRUE	FALSE
10	rs11191447	104652323	C	T	430261	0.920313	0.366413	0.110782	0.033278	0.0317741	3.39474e-28	0.000489287	TRUE	TRUE
11	rs4754196	107096777	A	G	430261	0.517851	-0.163687	-0.0610122	0.0182819	0.017533	3.44322e-19	0.000501699	TRUE	FALSE
1	rs4648606	1584192	G	A	430261	0.287647	-0.174683	-0.0667325	0.0201585	0.0192853	4.49711e-18	0.000539602	TRUE	TRUE
6	rs9295661	25450026	C	A	430261	0.0860152	0.245461	0.109399	0.0331005	0.0317942	1.2107e-13	0.000579871	TRUE	FALSE
3	rs12635969	27532292	C	T	430261	0.635455	0.205437	0.0625581	0.0190571	0.018245	4.27481e-27	0.000606312	TRUE	FALSE
1	rs17393144	9210262	G	A	430261	0.687103	-0.114306	-0.0648535	0.0197595	0.0189486	7.25738e-09	0.000620266	TRUE	TRUE
17	rs139186084	7179477	A	AAAAT	430261	0.429274	-0.114996	-0.0607176	0.0185317	0.0177414	5.45692e-10	0.00062076	TRUE	TRUE
14	rs17562391	100133250	C	T	430261	0.584511	-0.132764	-0.0601615	0.0185697	0.017761	8.71064e-13	0.000705891	TRUE	TRUE
6	6:28252199_TC_T	28252199	TC	T	430261	0.64631	-0.148647	-0.0622163	0.0192285	0.0184024	1.07078e-14	0.000722539	TRUE	FALSE
10	rs11813059	31369709	T	G	430261	0.712914	0.167551	0.0653095	0.0202473	0.0193567	1.2822e-16	0.000740861	TRUE	TRUE
10	rs56303815	75800924	A	AT	430261	0.530698	0.17408	0.0591939	0.0183841	0.0175845	2.8227e-21	0.000761989	TRUE	TRUE
18	rs61735998	34289285	G	T	430261	0.974796	-0.413808	-0.190499	0.0590736	0.0566524	2.47063e-12	0.000772129	TRUE	FALSE
19	rs35114617	46325483	T	C	430261	0.645586	0.131684	0.0610609	0.0190245	0.0181945	4.45912e-12	0.000790743	TRUE	TRUE
10	rs756225257	126397571	TG	T	430261	0.889776	0.173641	0.0930032	0.0290169	0.0278079	2.17556e-09	0.000824354	TRUE	FALSE
6	rs156737	27895213	A	G	430261	0.624208	-0.141214	-0.0604277	0.0189958	0.0181156	1.05397e-13	0.00085097	TRUE	TRUE
1	1:150574138_CTTT_C	150574138	CTTT	C	430261	0.338214	-0.158242	-0.0638574	0.0201132	0.0192386	3.61585e-15	0.000902635	TRUE	TRUE
3	rs1470121	142625778	G	A	430261	0.638714	0.138025	0.0599727	0.0190161	0.0181747	3.92002e-13	0.000967559	TRUE	TRUE
1	rs559651197	56964310	C	CT	430261	0.89943	0.224045	0.0972234	0.0308554	0.0294909	3.83919e-13	0.000978173	TRUE	TRUE
10	rs9337951	30317073	G	A	430261	0.655645	-0.181719	-0.0618539	0.0196737	0.0188624	2.54257e-20	0.00104098	TRUE	TRUE
12	rs114697502	94677559	C	T	430261	0.915525	0.270727	0.101849	0.032561	0.0311759	9.2165e-17	0.00108725	TRUE	TRUE
12	rs7488780	20579392	G	C	430261	0.795795	0.149786	0.0707985	0.0226514	0.0217494	3.77508e-11	0.00113318	TRUE	TRUE
3	rs6771804	84983918	A	T	430261	0.682369	0.11769	0.0608983	0.0195488	0.0187217	1.74103e-09	0.00114265	TRUE	FALSE
20	rs112219537	62620029	G	A	430261	0.858191	0.157026	0.0813723	0.0260616	0.0250514	1.68911e-09	0.0011613	TRUE	FALSE
6	rs11759026	126792095	A	G	430261	0.771798	0.135098	0.0679032	0.0218228	0.0209524	5.99114e-10	0.0011918	TRUE	FALSE
12	rs10875796	48709223	A	G	430261	0.558767	0.116548	0.0601216	0.0194487	0.0185947	2.06544e-09	0.00122384	TRUE	FALSE
20	rs3827986	19475014	G	A	430261	0.743945	-0.224342	-0.0650451	0.0210616	0.0201284	1.71152e-26	0.00123139	TRUE	TRUE
6	rs9468855	30938473	T	C	430261	0.905716	0.178789	0.0962464	0.030941	0.0298051	7.54211e-09	0.00124139	TRUE	FALSE
11	rs11024268	17387982	A	G	430261	0.377081	0.157202	0.058447	0.0189151	0.0181072	9.49279e-17	0.00124735	TRUE	TRUE
16	rs62055086	73099892	C	T	430261	0.703837	-0.126989	-0.0631746	0.0204809	0.0195998	5.63268e-10	0.00126756	TRUE	TRUE
12	rs7956131	110340053	A	G	430261	0.925776	0.204574	0.106617	0.0347986	0.0331769	4.13235e-09	0.00131089	TRUE	TRUE
3	rs189267552	20073193	T	A	430261	0.987425	0.530417	0.246939	0.0820047	0.0772387	9.9219e-11	0.00138824	TRUE	TRUE
3	rs55983977	53240197	A	C	430261	0.592915	0.127231	0.0567865	0.018643	0.0178272	8.81937e-12	0.00144563	TRUE	TRUE
1	rs200641754	89146660	C	CT	430261	0.611602	-0.164838	-0.0575242	0.0188758	0.0180937	2.4859e-18	0.00147665	TRUE	TRUE
18	rs11874246	42596789	C	T	430261	0.707271	-0.127141	-0.0611931	0.0201242	0.0192635	2.65251e-10	0.00148992	TRUE	FALSE
17	rs79553110	45675925	A	G	430261	0.953524	-0.388658	-0.139533	0.0460755	0.0440846	3.30547e-17	0.00155023	TRUE	TRUE
2	rs35338810	43548946	C	T	430261	0.773832	0.121929	0.0658758	0.0217622	0.0208588	2.10967e-08	0.00158759	TRUE	TRUE
5	rs112580837	108074449	A	AT	430261	0.915985	0.234904	0.0984146	0.0329201	0.031367	9.63721e-13	0.00170384	TRUE	FALSE
1	rs12138378	176589008	C	T	430261	0.94784	0.310557	0.120454	0.0404876	0.0385332	1.71432e-14	0.00177209	TRUE	TRUE
17	rs2271264	46507417	G	A	430261	0.909419	0.205014	0.0948822	0.0317849	0.0304043	1.11824e-10	0.00180434	TRUE	FALSE
17	rs76635230	45938281	G	C	430261	0.93236	-0.303566	-0.109786	0.0369678	0.0352906	2.18206e-16	0.00186516	TRUE	TRUE
17	rs4480845	1958609	T	C	430261	0.359229	0.179429	0.0569508	0.019215	0.0183883	9.81994e-21	0.00195408	TRUE	TRUE
6	rs612496	31859947	A	G	430261	0.938342	0.354156	0.110122	0.03741	0.0358452	2.88328e-21	0.00212516	TRUE	TRUE
7	rs201137902	91537151	T	A	430261	0.530084	-0.128428	-0.0550425	0.018776	0.0179657	7.91851e-12	0.00218576	TRUE	TRUE
20	rs17812022	19007099	C	T	430261	0.904204	0.193052	0.0899392	0.0308334	0.0294726	3.82239e-10	0.0022761	TRUE	TRUE
2	rs7058	96917588	T	G	430261	0.465431	0.149539	0.0535251	0.0183665	0.0175442	3.88909e-16	0.00228184	TRUE	TRUE
15	rs2062316	81010249	A	G	430261	0.556065	-0.140277	-0.0537063	0.0183878	0.0176307	2.36906e-14	0.00231762	TRUE	FALSE
4	rs59435073	151172930	G	A	430261	0.703496	0.121618	0.0578926	0.0199302	0.0190597	1.04636e-09	0.00238599	TRUE	FALSE
10	rs10824220	76454149	A	C	430261	0.455798	0.142217	0.0530308	0.0184457	0.0176532	1.25804e-14	0.00266429	TRUE	TRUE
7	rs2023843	27243221	C	T	430261	0.0739847	-0.319458	-0.0988981	0.0343633	0.0329548	1.45155e-20	0.00269073	TRUE	TRUE
20	rs753023759	6655395	AATAAATAAATAT	A	430261	0.514025	-0.121259	-0.0528754	0.0183739	0.0176444	4.12485e-11	0.00272903	TRUE	TRUE
2	rs12052878	238227594	G	A	430261	0.683693	0.111198	0.0562597	0.0196438	0.0187825	1.50744e-08	0.00274151	TRUE	TRUE
1	1:89441719_GAA_G	89441719	GAA	G	430261	0.621173	-0.145604	-0.054534	0.0189862	0.0182223	1.73452e-14	0.00276521	TRUE	TRUE
22	rs9610371	22180873	A	C	430261	0.529443	-0.105344	-0.052003	0.0183069	0.0175281	8.69756e-09	0.00300882	TRUE	FALSE
3	rs56394279	160171092	C	T	430261	0.470976	0.121065	0.0516751	0.0183218	0.0175339	3.90307e-11	0.00320719	TRUE	FALSE
14	rs7148578	98587866	T	G	430261	0.617749	-0.160271	-0.0530818	0.0188341	0.0180224	1.74574e-17	0.00322621	TRUE	FALSE
15	rs956006	62808539	C	T	430261	0.672954	0.139855	0.0539589	0.0193824	0.0185106	5.3706e-13	0.00355664	TRUE	TRUE
12	rs35427	115556307	T	G	430261	0.616986	0.157749	0.0534836	0.0191827	0.0183812	1.97685e-16	0.00361783	TRUE	TRUE
5	rs6881176	122731406	T	C	430261	0.296843	0.197931	0.0559289	0.0201926	0.0193052	1.10207e-22	0.00376651	TRUE	FALSE
2	rs17362588	179721046	G	A	430261	0.911428	0.177379	0.0882293	0.0318358	0.0304703	2.52295e-08	0.00378452	TRUE	TRUE
6	rs1334576	7211818	G	A	430261	0.57589	0.113381	0.0510258	0.0184697	0.0176402	8.31733e-10	0.00382092	TRUE	TRUE
6	rs562626	53994634	A	G	430261	0.690115	-0.127139	-0.0547705	0.0198295	0.0189448	1.43994e-10	0.00383944	TRUE	FALSE
6	rs1061808	32136547	T	G	430261	0.373651	-0.206587	-0.0521133	0.0188624	0.018029	6.47655e-28	0.00384605	TRUE	TRUE
6	rs1322639	169587103	G	A	430261	0.219943	-0.240619	-0.06072	0.0219907	0.0210202	7.26884e-28	0.00386894	TRUE	TRUE
1	rs7516462	15972597	C	T	430261	0.743762	0.132139	0.0577354	0.0209391	0.0200694	2.77918e-10	0.00401741	TRUE	FALSE
4	rs871606	54799245	T	C	430261	0.895646	0.397816	0.080276	0.0295126	0.0280926	2.06436e-41	0.00426922	TRUE	TRUE
11	rs476636	120326277	G	A	430261	0.145572	-0.143486	-0.0709834	0.0258964	0.0248458	3.01132e-08	0.00427719	TRUE	FALSE
19	19:11188544_CT_C	11188544	CT	C	430261	0.86022	0.149595	0.073665	0.0270156	0.0258464	3.07087e-08	0.0043704	TRUE	FALSE
13	rs34703149	110796007	A	AT	430261	0.898633	-0.198195	-0.0913246	0.0336212	0.0321008	3.74798e-09	0.00444205	TRUE	TRUE
19	rs1800470	41858921	G	A	430261	0.3708	0.131279	0.0514653	0.0188879	0.0180999	3.64204e-12	0.00446355	TRUE	TRUE
2	rs3820755	144964365	A	G	430261	0.480587	0.113863	0.0499791	0.0184827	0.0176703	7.25118e-10	0.00467778	TRUE	FALSE
3	rs112406027	42145519	C	T	430261	0.928516	0.301299	0.0955642	0.0354951	0.0338008	2.09417e-17	0.00469462	TRUE	FALSE
2	rs111524356	65284156	C	CGTGGATGCAGCA	430261	0.631903	0.19313	0.0514624	0.0190641	0.0182876	4.04218e-24	0.00489189	TRUE	TRUE
7	rs721015	91925256	G	A	430261	0.55297	0.122879	0.04893	0.0183591	0.0175639	2.18483e-11	0.00533919	TRUE	TRUE
12	12:116680975_CA_C	116680975	CA	C	430261	0.822009	-0.131795	-0.0640571	0.0240672	0.0231243	4.34758e-08	0.00560357	TRUE	FALSE
17	rs17608766	45013271	T	C	430261	0.854768	-0.351	-0.0692155	0.026108	0.0250012	3.33314e-41	0.00563165	TRUE	TRUE
7	rs112323104	25899923	G	GA	430261	0.779635	0.136156	0.0585286	0.0220581	0.0211619	6.71766e-10	0.00567924	TRUE	TRUE
4	rs231708	2694773	G	C	430261	0.312581	0.167425	0.0521449	0.0197518	0.0188793	2.32216e-17	0.00574461	TRUE	TRUE
1	rs12402006	150869829	G	A	430261	0.448697	-0.128631	-0.0486894	0.0183723	0.0176376	2.53515e-12	0.00577041	TRUE	TRUE
3	rs138354492	42151304	T	A	430261	0.963294	0.352377	0.126676	0.0481443	0.0461578	2.49477e-13	0.00606207	TRUE	FALSE
4	rs57400569	89752276	G	A	430261	0.785684	0.143834	0.0585638	0.0222861	0.0213479	1.08953e-10	0.00608229	TRUE	TRUE
19	rs7248104	7224431	G	A	430261	0.584859	0.150071	0.0484658	0.0185453	0.0177254	5.86232e-16	0.00625216	TRUE	FALSE
17	rs1000423	59475642	C	T	430261	0.266354	-0.166991	-0.0535376	0.0205538	0.0196186	4.48849e-16	0.00635425	TRUE	FALSE
4	rs79858408	48493237	G	A	430261	0.538592	0.131927	0.0473365	0.0183208	0.0174807	5.97982e-13	0.00677064	TRUE	TRUE
8	rs79253921	120458928	T	C	430261	0.777652	-0.392543	-0.0572942	0.0221316	0.0211824	2.18125e-70	0.00683437	TRUE	FALSE
10	rs72795925	20531420	C	T	430261	0.777636	-0.127883	-0.0566935	0.0220493	0.0209834	6.63655e-09	0.00689591	TRUE	TRUE
10	10:18274379_GT_G	18274379	GT	G	430261	0.548457	0.113982	0.0479151	0.0185646	0.0177717	8.2642e-10	0.00701472	TRUE	FALSE
16	rs75023450	4281666	C	T	430261	0.78264	-0.125639	-0.0574242	0.022265	0.0213096	1.67228e-08	0.00704405	TRUE	TRUE
3	rs34991912	14926351	T	C	430261	0.416079	0.121087	0.047746	0.0185357	0.0177368	6.46249e-11	0.00710428	TRUE	FALSE
4	rs1229984	100239319	T	C	430261	0.0268523	-0.60408	-0.139049	0.0540531	0.0520084	5.36372e-29	0.00750435	TRUE	TRUE
17	rs78033733	45290078	T	G	430261	0.939478	-0.420857	-0.0998433	0.039069	0.0373941	4.65998e-27	0.00758455	TRUE	FALSE
2	rs3879021	96429779	A	G	430261	0.6154	-0.13884	-0.0494468	0.0194251	0.0185234	8.83903e-13	0.00759824	TRUE	FALSE
20	rs4911272	31473182	G	T	430261	0.773911	-0.142695	-0.0562237	0.0221324	0.0211298	1.13857e-10	0.00779399	TRUE	FALSE
20	rs144100339	62434922	C	CG	430261	0.766102	0.168006	0.0551138	0.0216172	0.020731	7.73391e-15	0.00784836	TRUE	TRUE
4	rs12507812	49116293	A	C	430261	0.373558	0.137693	0.0513496	0.0203739	0.0194744	1.39605e-11	0.00836986	TRUE	TRUE
10	rs57807455	98558501	T	A	430261	0.89118	0.163547	0.0737046	0.029314	0.0279738	2.41675e-08	0.00841925	TRUE	FALSE
5	5:179123954_AAT_A	179123954	AAT	A	430261	0.162998	0.137479	0.0627372	0.0249044	0.0238242	3.38478e-08	0.00845507	TRUE	TRUE
5	5:77863820_AGT_A	77863820	AGT	A	430261	0.535432	0.157182	0.0462174	0.0183663	0.0175839	1.14676e-17	0.00857908	TRUE	FALSE
16	rs7185371	89552560	G	C	430261	0.798792	-0.145168	-0.0571601	0.0228461	0.0217896	2.09564e-10	0.00870911	TRUE	FALSE
15	rs734780	89564958	T	C	430261	0.924657	0.203242	0.0845271	0.034357	0.032456	3.30669e-09	0.00920453	TRUE	TRUE
17	rs216210	2229067	C	T	430261	0.747129	-0.13596	-0.0528855	0.0212151	0.0203092	1.46827e-10	0.00921394	TRUE	TRUE
8	rs1350100	76054904	A	G	430261	0.449237	0.131934	0.0460406	0.0184791	0.0176866	9.35877e-13	0.00923772	TRUE	FALSE
12	rs11834380	50080878	C	A	430261	0.904504	0.238467	0.0768096	0.0308711	0.0295109	1.12217e-14	0.00924787	TRUE	TRUE
2	rs62188141	162273891	G	A	430261	0.922143	0.190225	0.085031	0.0340205	0.0326745	2.25162e-08	0.00925832	TRUE	TRUE
20	rs1534966	36837296	A	G	430261	0.535781	-0.111739	-0.0454836	0.0183432	0.0175464	1.11816e-09	0.00953657	TRUE	FALSE
1	rs138523025	51286519	A	ATG	430261	0.910384	0.175812	0.0791116	0.032028	0.0306327	4.03483e-08	0.00980624	TRUE	FALSE
6	rs2744133	22392260	A	G	430261	0.721743	0.137933	0.0500778	0.0203329	0.0194561	1.17103e-11	0.0100563	TRUE	TRUE
17	rs140290142	62468575	T	G	430261	0.708712	0.111647	0.0494132	0.0202119	0.0193231	3.31716e-08	0.0105517	TRUE	FALSE
5	rs12655753	122682812	G	A	430261	0.975991	0.434824	0.143595	0.0586418	0.0562649	1.21704e-13	0.0107067	TRUE	FALSE
10	rs72830615	122988575	A	G	430261	0.591187	0.129885	0.045177	0.0185621	0.0177017	2.60949e-12	0.0107067	TRUE	TRUE
12	rs3930427	69200815	C	G	430261	0.598131	0.11442	0.0452997	0.0185865	0.0177973	7.45722e-10	0.0109181	TRUE	TRUE
3	rs6801957	38767315	T	C	430261	0.407156	0.125884	0.0453517	0.0185987	0.017818	1.3019e-11	0.0109192	TRUE	TRUE
18	rs72912665	43069883	T	C	430261	0.859656	0.165435	0.0638619	0.0263143	0.0251016	3.23906e-10	0.0109548	TRUE	TRUE
6	rs112027987	31880637	A	AAG	430261	0.184349	-0.172623	-0.0575911	0.0237766	0.0226491	3.86456e-13	0.0109981	TRUE	FALSE
6	rs9475443	55754061	T	C	430261	0.957996	-0.352294	-0.113428	0.0466046	0.0446407	4.05552e-14	0.0110561	TRUE	TRUE
11	rs112718063	47941723	G	A	430261	0.861799	0.203436	0.0633611	0.0262229	0.02501	8.63278e-15	0.0112952	TRUE	TRUE
3	rs778087883	114939868	ACATACT	A	430261	0.479698	0.112346	0.0444161	0.0183551	0.0175437	9.3156e-10	0.01135	TRUE	TRUE
10	rs1934967	96741426	C	T	430261	0.776102	-0.149612	-0.0530532	0.0219885	0.0210499	1.01688e-11	0.0117235	TRUE	TRUE
20	rs6130557	42806362	G	C	430261	0.868548	-0.17639	-0.0645007	0.026981	0.0257275	6.25339e-11	0.0121734	TRUE	FALSE
4	rs6855875	148402737	C	T	430261	0.816775	-0.172286	-0.0570689	0.023755	0.0227775	4.08871e-13	0.0122278	TRUE	FALSE
5	rs58005216	140028960	A	AT	430261	0.583472	-0.124832	-0.0446054	0.0186273	0.0178237	2.06223e-11	0.0123289	TRUE	FALSE
4	rs13141838	48808989	C	T	430261	0.472443	-0.127216	-0.0436733	0.0182947	0.0174537	3.5579e-12	0.0123409	TRUE	FALSE
20	rs8117173	32930016	C	A	430261	0.816501	-0.141091	-0.0576083	0.0240768	0.0230567	4.62735e-09	0.0124702	TRUE	TRUE
6	rs77107137	7934602	G	A	430261	0.948197	-0.255663	-0.099263	0.0417445	0.0398818	9.09916e-10	0.0128128	TRUE	FALSE
22	rs112854918	30588910	C	G	430261	0.977395	-0.370207	-0.145826	0.0623924	0.0587476	2.96501e-09	0.0130556	TRUE	FALSE
1	rs7546149	67101105	A	G	430261	0.896023	-0.219065	-0.0721699	0.0305584	0.0291727	7.57084e-13	0.0133654	TRUE	FALSE
2	rs115150884	179793839	C	G	430261	0.964456	0.360497	0.117939	0.0494275	0.0477103	3.02089e-13	0.0134369	TRUE	FALSE
10	rs7916830	103111057	T	C	430261	0.715068	0.124214	0.047695	0.0202719	0.0193821	8.93254e-10	0.0138638	TRUE	TRUE
6	rs11752784	122193876	A	G	430261	0.902714	0.310749	0.072056	0.0306794	0.0293232	4.11218e-24	0.0139984	TRUE	FALSE
7	rs12668436	47548893	T	C	430261	0.752631	-0.123344	-0.0497431	0.0211878	0.0202566	5.83378e-09	0.0140633	TRUE	TRUE
5	rs35275245	147687807	T	TA	430261	0.748303	0.138083	0.0495459	0.0211432	0.0202029	6.53878e-11	0.0141902	TRUE	FALSE
7	rs7802307	22766433	T	A	430261	0.41773	0.117872	0.0434908	0.0185654	0.0177777	2.16687e-10	0.0144306	TRUE	TRUE
2	rs11690961	46363336	A	C	430261	0.882904	0.224874	0.0662987	0.0281702	0.0271501	1.43176e-15	0.0146089	TRUE	TRUE
14	rs200596062	73429222	A	T	430261	0.897348	-0.198843	-0.0713686	0.0303675	0.029256	5.83534e-11	0.0147097	TRUE	TRUE
1	1:169362826_GA_G	169362826	GA	G	430261	0.598893	0.126369	0.0436902	0.0186869	0.0179141	1.35724e-11	0.0147333	TRUE	FALSE
11	rs11039216	47406592	C	T	430261	0.466451	-0.161033	-0.0426781	0.0183458	0.0175305	1.66918e-18	0.0149122	TRUE	TRUE
19	rs1065853	45413233	G	T	430261	0.919705	0.293931	0.0779649	0.0333939	0.0320723	1.34461e-18	0.0150609	TRUE	FALSE
3	rs143733055	41637591	G	A	430261	0.984678	0.437228	0.17292	0.0738698	0.0714385	3.24116e-09	0.0154976	TRUE	FALSE
5	rs11241959	127787964	A	G	430261	0.497375	-0.130804	-0.0423152	0.0183072	0.0175364	9.00034e-13	0.0158222	TRUE	FALSE
10	rs17109875	96026575	T	C	430261	0.889184	0.280265	0.0658483	0.0287895	0.0276033	2.13883e-22	0.017055	TRUE	FALSE
8	rs7007733	110058665	C	T	430261	0.429146	0.122537	0.0423348	0.0184913	0.0177672	3.43151e-11	0.0171837	TRUE	FALSE
8	rs7822260	92192499	A	G	430261	0.320084	-0.136358	-0.0445285	0.0195269	0.0187044	2.88801e-12	0.0172827	TRUE	TRUE
6	rs6918586	26097384	T	C	430261	0.584689	-0.161013	-0.0420068	0.0185739	0.0177591	4.36627e-18	0.018012	TRUE	FALSE
7	rs1091815	73489643	G	A	430261	0.233807	-0.126904	-0.0486006	0.0215005	0.0205944	3.58251e-09	0.01828	TRUE	FALSE
16	rs13329943	24733751	C	T	430261	0.268125	-0.177141	-0.046167	0.0205368	0.0196639	6.37887e-18	0.0188846	TRUE	FALSE
14	rs8023114	92391955	G	A	430261	0.638564	0.127931	0.0429109	0.0191242	0.0182898	2.23957e-11	0.0189679	TRUE	TRUE
6	rs2523901	31009137	T	C	430261	0.631211	-0.109202	-0.0424228	0.0189508	0.0181145	8.29302e-09	0.0191845	TRUE	TRUE
11	rs7107356	47676170	A	G	430261	0.492809	-0.176402	-0.0408518	0.0182803	0.017499	4.92308e-22	0.0195681	TRUE	TRUE
17	rs34848191	19918626	G	T	430261	0.477855	-0.113298	-0.0405687	0.0183265	0.017516	6.32101e-10	0.0205527	TRUE	FALSE
7	rs3807989	116186241	A	G	430261	0.409465	0.116339	0.041074	0.0185823	0.0177749	3.83125e-10	0.0208443	TRUE	TRUE
11	rs11230661	55451313	G	A	430261	0.84413	0.170346	0.060453	0.0273274	0.0261653	4.56059e-10	0.0208646	TRUE	FALSE
6	rs7889	31605448	C	G	430261	0.360076	-0.219125	-0.0418736	0.0189761	0.0181292	7.6088e-31	0.0209034	TRUE	TRUE
13	rs9590403	114998795	C	T	430261	0.765743	-0.13333	-0.0476608	0.0216759	0.0206889	7.69658e-10	0.0212402	TRUE	FALSE
12	rs9669278	66374587	T	C	430261	0.481212	-0.15083	-0.0403983	0.0183291	0.0175463	1.88799e-16	0.0213137	TRUE	FALSE
6	rs6918157	155565090	C	T	430261	0.61399	0.111435	0.041023	0.0187352	0.0179587	2.71623e-09	0.0223539	TRUE	FALSE
20	rs742707	2777828	G	T	430261	0.424675	0.132318	0.0404432	0.018539	0.0177514	9.51966e-13	0.0227078	TRUE	FALSE
5	rs246612	71878401	G	A	430261	0.323459	0.1311	0.0427054	0.0196848	0.0187454	2.73911e-11	0.0227158	TRUE	FALSE
6	rs183037737	169572364	G	A	430261	0.981636	-0.409218	-0.150577	0.0694613	0.0662387	3.83155e-09	0.0230109	TRUE	FALSE
6	rs7763294	140383733	T	G	430261	0.315983	-0.112715	-0.0424522	0.0195754	0.0187295	8.51331e-09	0.0234148	TRUE	FALSE
12	rs769089626	12889302	AAC	A	430261	0.574962	0.117021	0.0403659	0.0185974	0.017832	3.12713e-10	0.0235943	TRUE	TRUE
2	2:97624936_GAAAAAAAAAAAAA_G	97624936	GAAAAAAAAAAAAA	G	430261	0.774894	-0.133947	-0.0513152	0.0237007	0.0227169	1.58984e-08	0.0238898	TRUE	FALSE
6	rs9294987	169720237	T	C	430261	0.497755	-0.131027	-0.0394669	0.0184	0.0176264	1.07107e-12	0.0251504	TRUE	TRUE
3	rs146071762	85396778	T	A	430261	0.491811	-0.107197	-0.0393629	0.0183663	0.0175934	5.3279e-09	0.025262	TRUE	FALSE
6	rs6920534	7519183	T	C	430261	0.900863	0.19275	0.0648669	0.0309174	0.0292374	4.53661e-10	0.0265118	TRUE	TRUE
10	rs11191841	105639611	T	C	430261	0.494586	0.134498	0.0387075	0.018268	0.0175224	1.80544e-13	0.0271723	TRUE	FALSE
2	rs10172678	59294558	T	C	430261	0.396162	0.10695	0.0394522	0.0186916	0.017919	1.05394e-08	0.027687	TRUE	FALSE
9	rs10760158	123989014	A	G	430261	0.519818	0.103794	0.0386511	0.0183091	0.017575	1.43667e-08	0.0278628	TRUE	FALSE
19	rs33842	34011334	A	G	430261	0.426776	-0.103188	-0.0389528	0.0186806	0.0178695	3.31772e-08	0.0292686	TRUE	TRUE
12	rs747996275	19990538	TGGCAGTGGACTAGTCGGGGGACAA	T	430261	0.813931	0.160656	0.049552	0.0237002	0.0227371	1.21285e-11	0.0293058	TRUE	FALSE
22	22:29032706_ATTAT_A	29032706	ATTAT	A	430261	0.931445	0.213	0.0751199	0.0361711	0.0345612	3.8929e-09	0.0297402	TRUE	TRUE
19	19:15267142_AAAG_A	15267142	AAAG	A	430261	0.227888	-0.203949	-0.0445923	0.0215952	0.0205983	3.58158e-21	0.0303991	TRUE	TRUE
17	rs74754758	40902035	T	C	430261	0.983613	0.467319	0.151127	0.0723845	0.0699348	1.07458e-10	0.030698	TRUE	TRUE
14	rs55989340	100635222	G	A	430261	0.264138	0.120459	0.0429124	0.0208351	0.0198804	7.40144e-09	0.0308871	TRUE	FALSE
7	rs42089	27702940	C	T	430261	0.589339	-0.112969	-0.0384318	0.0186337	0.0178111	1.33926e-09	0.030948	TRUE	FALSE
19	rs188955288	4067314	C	T	430261	0.810719	0.135895	0.0481785	0.0234839	0.0224494	7.17771e-09	0.0318659	TRUE	FALSE
19	rs3859439	49224389	T	C	430261	0.392548	-0.105424	-0.0386022	0.0187105	0.0179935	1.75578e-08	0.0319259	TRUE	FALSE
11	rs376004148	48875846	G	T	430261	0.838471	0.19026	0.0513309	0.0251623	0.0240386	3.9895e-14	0.032732	TRUE	TRUE
6	rs62430713	143180726	T	C	430261	0.822913	0.146956	0.0485689	0.0237738	0.0227629	6.35143e-10	0.0328681	TRUE	TRUE
11	rs72486173	55084997	T	C	430261	0.867873	0.164466	0.0547655	0.0268638	0.0256925	9.22828e-10	0.0330419	TRUE	TRUE
2	rs72914576	175529967	C	G	430261	0.816803	-0.159061	-0.0482871	0.0236753	0.0226605	1.83714e-11	0.0330983	TRUE	FALSE
3	rs760930275	27234087	GA	G	430261	0.359777	-0.17462	-0.0399636	0.0196566	0.0187834	6.47541e-19	0.0333697	TRUE	TRUE
19	rs11405745	31867694	A	AT	430261	0.602913	-0.107949	-0.0381624	0.0187744	0.0179471	8.93547e-09	0.033472	TRUE	TRUE
6	rs796564157	19105936	A	AT	430261	0.426064	-0.112303	-0.0375516	0.0185043	0.0176786	1.28687e-09	0.0336597	TRUE	FALSE
2	rs3203	24252417	T	C	430261	0.465187	0.104229	0.0372041	0.0183647	0.0175543	1.38284e-08	0.0340592	TRUE	FALSE
11	rs61891774	10352360	G	T	430261	0.915289	-0.210585	-0.0672652	0.0332328	0.0317532	2.34822e-10	0.0341434	TRUE	FALSE
1	rs11210657	42977008	G	T	430261	0.846696	0.144535	0.0509811	0.0252473	0.0241339	1.0357e-08	0.0346495	TRUE	FALSE
7	rs796862623	139482003	CT	C	430261	0.804446	0.133347	0.046835	0.0232424	0.0221742	9.62349e-09	0.034675	TRUE	TRUE
14	rs34237661	94465413	G	A	430261	0.685165	0.134366	0.0395939	0.0197427	0.0189029	1.00424e-11	0.0362068	TRUE	TRUE
11	rs756469716	63568543	AAAG	A	430261	0.871077	0.15268	0.0548069	0.0273815	0.0262848	2.46076e-08	0.0370584	TRUE	FALSE
1	rs729104	10703628	C	T	430261	0.94638	0.232707	0.0799363	0.0404598	0.0384842	8.8425e-09	0.0377907	TRUE	FALSE
6	rs3128985	31351608	C	T	430261	0.26921	-0.13363	-0.0408368	0.020544	0.0196922	7.7909e-11	0.0381017	TRUE	FALSE
12	rs2681492	90013089	T	C	430261	0.82835	0.318289	0.0477248	0.024082	0.0230495	7.01148e-40	0.0384022	TRUE	FALSE
1	rs2478524	230836276	G	C	430261	0.22086	0.120784	0.0434328	0.0220413	0.0210283	4.25538e-08	0.0388808	TRUE	FALSE
5	rs1173727	32830521	T	C	430261	0.403529	-0.26449	-0.036576	0.018557	0.0177784	4.30313e-46	0.0396541	TRUE	FALSE
1	rs3842829	180127748	C	T	430261	0.241396	-0.121577	-0.0418831	0.0213514	0.0204042	1.24018e-08	0.0401048	TRUE	FALSE
4	rs16998955	156396739	C	T	430261	0.836654	-0.253786	-0.0488487	0.0248583	0.0238545	1.80157e-24	0.0405815	TRUE	TRUE
13	rs765850730	110358658	CTT	C	430261	0.669579	-0.112752	-0.0389919	0.0199177	0.0190806	1.50596e-08	0.0409991	TRUE	FALSE
1	rs3790604	113046879	C	A	430261	0.926848	-0.261523	-0.0691959	0.0355212	0.0338863	1.80568e-13	0.0411512	TRUE	FALSE
7	7:100737633_GT_G	100737633	GT	G	430261	0.0960462	-0.180099	-0.0622936	0.0319711	0.0305841	1.76938e-08	0.0416704	TRUE	FALSE
6	rs13215954	16295038	C	A	430261	0.796775	-0.128745	-0.0446556	0.0229658	0.0219913	2.07103e-08	0.0422954	TRUE	TRUE
17	rs62076407	41178995	A	G	430261	0.97469	0.358139	0.120155	0.0616992	0.0592836	6.45216e-09	0.0426843	TRUE	FALSE
4	rs9330353	138439630	T	A	430261	0.582074	-0.110263	-0.0359905	0.0185551	0.0177625	2.80779e-09	0.0427439	TRUE	FALSE
18	rs1047922	74070562	T	C	430261	0.845469	-0.16742	-0.0488701	0.0254101	0.0241323	4.43653e-11	0.0428581	TRUE	TRUE
11	11:51322674_ACTTTT_A	51322674	ACTTTT	A	430261	0.867438	0.16465	0.0519392	0.0268316	0.0256601	8.44073e-10	0.0429574	TRUE	TRUE
4	rs16896276	18015156	T	A	430261	0.740929	0.123771	0.0402783	0.0208481	0.0199441	2.90687e-09	0.0434292	TRUE	FALSE
17	rs117319569	44237751	C	T	430261	0.937615	-0.397169	-0.0803887	0.041611	0.039807	1.36377e-21	0.0434393	TRUE	FALSE
1	rs307350	1263144	G	A	430261	0.0667241	-0.276939	-0.0703093	0.0362957	0.0348435	2.34627e-14	0.043606	TRUE	FALSE
22	rs71313932	19960198	G	C	430261	0.714826	-0.17893	-0.0392763	0.0203543	0.0194892	1.48519e-18	0.0438748	TRUE	TRUE
16	rs28802661	65265028	C	T	430261	0.470281	-0.168181	-0.0354076	0.0183867	0.0175984	5.85918e-20	0.0442222	TRUE	TRUE
15	rs8042295	49192514	G	C	430261	0.901277	0.172949	0.0587047	0.0305522	0.0292682	1.50701e-08	0.0448827	TRUE	FALSE
17	rs3744760	43195981	T	C	430261	0.731895	-0.209929	-0.0396504	0.020694	0.0197777	3.5081e-24	0.0449839	TRUE	TRUE
11	rs61876939	9945336	C	T	430261	0.914074	-0.228489	-0.0631128	0.0329825	0.0315092	4.28073e-12	0.0451776	TRUE	TRUE
5	rs1624823	122475438	G	A	430261	0.615641	-0.169521	0.0361192	0.0188755	0.0180587	2.68339e-19	0.0454894	TRUE	FALSE
8	rs35341564	64632662	A	AT	430261	0.498317	-0.110722	-0.0367354	0.0191968	0.0183834	8.03496e-09	0.0456846	TRUE	TRUE
11	11:95298600_GA_G	95298600	GA	G	430261	0.194324	0.136559	0.0447317	0.0233964	0.022407	5.3238e-09	0.0458983	TRUE	FALSE
3	rs2574698	11557126	G	A	430261	0.372039	-0.168899	-0.0357168	0.018939	0.0180038	4.7463e-19	0.0472725	TRUE	FALSE
10	rs10763559	60347410	C	T	430261	0.455026	-0.153656	-0.0348155	0.0183996	0.0175766	6.76731e-17	0.0476157	TRUE	FALSE
10	10:32076799_TCTTA_T	32076799	TCTTA	T	430261	0.772509	-0.13661	-0.0415554	0.0221163	0.021171	6.53728e-10	0.0496647	TRUE	FALSE
16	rs2580315	80830813	T	C	430261	0.918095	0.225494	0.0628249	0.0334734	0.0320273	1.62224e-11	0.0498089	TRUE	TRUE
11	rs751507978	17109715	GTTC	G	430261	0.689426	-0.152193	-0.0372603	0.019823	0.0189994	1.62105e-14	0.049864	TRUE	FALSE
18	rs533106830	12662190	G	GA	430261	0.676261	-0.116224	-0.0372523	0.0198269	0.0190047	4.57471e-09	0.0499766	TRUE	TRUE
6	rs1689250	61969081	C	G	430261	0.587162	-0.114266	-0.0347696	0.0186456	0.0178452	8.88315e-10	0.0513667	FALSE	FALSE
9	rs72765277	127858106	A	C	430261	0.865052	-0.251747	-0.0500918	0.0269326	0.0257627	8.99221e-21	0.0518526	FALSE	FALSE
13	rs4495994	38125214	T	C	430261	0.415977	0.109747	0.0346604	0.0186305	0.0178324	3.8448e-09	0.0519344	FALSE	FALSE
17	rs6504213	62381714	T	C	430261	0.408075	-0.135294	-0.0345948	0.0185809	0.0178202	3.30532e-13	0.0522189	FALSE	FALSE
6	rs3757132	25832691	C	T	430261	0.742685	-0.160112	-0.0388878	0.021008	0.0200643	2.5076e-14	0.052604	FALSE	FALSE
17	rs12150495	40388430	G	A	430261	0.921027	-0.251198	-0.0637923	0.0344967	0.0329227	3.29424e-13	0.0526674	FALSE	FALSE
15	rs12593481	50718276	T	C	430261	0.54368	0.115989	0.0339918	0.018364	0.0175477	2.68204e-10	0.0527321	FALSE	FALSE
11	rs35968670	44041841	C	CT	430261	0.688326	0.122662	0.0365831	0.0197205	0.0189011	4.97112e-10	0.0529291	FALSE	FALSE
14	rs59646316	53373731	T	TA	430261	0.287599	-0.134402	-0.0372581	0.0202333	0.0193337	3.08237e-11	0.0539669	FALSE	FALSE
8	rs35726503	11591916	A	T	430261	0.426118	0.136317	0.0340811	0.0185267	0.0176965	1.86899e-13	0.0541211	FALSE	FALSE
6	rs34039072	62309366	G	GC	430261	0.584535	-0.107428	-0.0340091	0.0185637	0.0177455	7.1647e-09	0.0553018	FALSE	FALSE
11	rs604723	100610546	T	C	430261	0.2753	-0.207871	-0.0377171	0.0205689	0.0196849	5.19116e-24	0.0553598	FALSE	FALSE
10	10:103514857_GA_G	103514857	GA	G	430261	0.52785	-0.112675	-0.0355245	0.0193599	0.0185445	5.88394e-09	0.0554112	FALSE	FALSE
10	rs10732433	21037294	C	T	430261	0.577064	-0.118955	-0.0340253	0.0185966	0.0177681	1.58867e-10	0.055497	FALSE	FALSE
14	rs11627794	104140915	C	T	430261	0.750806	-0.131295	-0.0391294	0.0213638	0.0204454	7.96246e-10	0.0556399	FALSE	FALSE
6	6:135117710_TA_T	135117710	TA	T	430261	0.444025	0.105662	0.034018	0.0185622	0.0177789	1.25326e-08	0.0556974	FALSE	FALSE
10	rs6415872	63660689	G	A	430261	0.506473	-0.102491	-0.0333656	0.0183194	0.0174915	2.21023e-08	0.0564523	FALSE	FALSE
3	rs148139711	41556940	T	C	430261	0.980794	0.398433	0.124284	0.0679794	0.0651815	4.59845e-09	0.0565552	FALSE	FALSE
4	rs541166844	40030541	C	CA	430261	0.849859	0.147869	0.0477008	0.0263366	0.0251017	1.97043e-08	0.0573937	FALSE	FALSE
11	rs10769602	49688172	A	T	430261	0.847021	0.160867	0.0470274	0.0259054	0.0247563	5.3057e-10	0.0574841	FALSE	FALSE
16	rs4786552	4860552	G	A	430261	0.901935	-0.182819	-0.0575161	0.0315423	0.0302807	6.79168e-09	0.0575081	FALSE	FALSE
2	rs1250259	216300482	T	A	430261	0.263867	0.233699	0.0379391	0.0208531	0.0200172	3.77089e-29	0.0580494	FALSE	FALSE
5	rs1635456	142533626	A	G	430261	0.397782	0.103787	0.033861	0.0187026	0.0178668	2.86741e-08	0.0580666	FALSE	FALSE
8	rs7823264	116912905	T	C	430261	0.162102	0.147869	0.0449973	0.0249016	0.0238083	2.88299e-09	0.0587602	FALSE	FALSE
11	rs200593837	54700697	A	C	430261	0.860503	0.178955	0.0515993	0.0287033	0.0274758	4.52808e-10	0.0603822	FALSE	FALSE
12	rs73099903	53440779	C	T	430261	0.915422	-0.209293	-0.0594682	0.0331314	0.0317724	2.66616e-10	0.0612487	FALSE	FALSE
11	rs202687	49180269	T	G	430261	0.857686	0.166925	0.0465518	0.026047	0.0248833	1.46848e-10	0.0613716	FALSE	FALSE
10	10:32330073_CA_C	32330073	CA	C	430261	0.517524	0.12895	0.0349847	0.0195384	0.0187104	4.11615e-11	0.061511	FALSE	FALSE
10	rs35148006	17971929	G	T	430261	0.364994	-0.113773	-0.0353144	0.0197773	0.0189008	8.78264e-09	0.0617045	FALSE	FALSE
1	rs12567136	11883731	C	T	430261	0.837548	0.29797	0.0442878	0.0247051	0.0237135	1.69565e-33	0.0618152	FALSE	FALSE
3	rs2302417	52814256	T	A	430261	0.521127	-0.136097	-0.0329289	0.0184057	0.0176533	1.42192e-13	0.0621381	FALSE	FALSE
21	rs117870289	39983448	C	T	430261	0.985075	-0.716915	-0.136998	0.0760797	0.0735066	4.37532e-21	0.062357	FALSE	FALSE
3	rs55914222	128202943	G	C	430261	0.971358	-0.443985	-0.0996808	0.0563457	0.0535124	3.28267e-15	0.0624956	FALSE	FALSE
2	rs17759661	19729795	C	A	430261	0.500925	-0.248011	-0.0325648	0.0182815	0.0175054	6.34906e-42	0.0628473	FALSE	FALSE
11	rs3943739	112948688	C	T	430261	0.438536	-0.112376	-0.0326835	0.0183887	0.0175958	9.89151e-10	0.0632453	FALSE	FALSE
11	rs1921574	130459639	T	C	430261	0.32894	-0.184612	-0.0343848	0.0193934	0.0185474	1.7431e-21	0.0637552	FALSE	FALSE
14	rs2754171	23904988	C	T	430261	0.986773	-0.551653	-0.143314	0.0817126	0.0776866	1.46692e-11	0.0650702	FALSE	FALSE
2	rs17006750	61406438	A	G	430261	0.852963	-0.148138	-0.045751	0.0259351	0.0248767	1.11741e-08	0.065899	FALSE	FALSE
3	rs4682165	114622323	C	T	430261	0.596064	-0.101768	-0.032608	0.0186414	0.0178172	4.78177e-08	0.0672279	FALSE	FALSE
2	rs72884332	172380348	T	G	430261	0.813446	-0.130418	-0.0410059	0.0235626	0.0225236	3.11277e-08	0.068671	FALSE	FALSE
11	rs11040359	49437005	G	T	430261	0.856922	0.159248	0.0450712	0.0259956	0.0248294	9.01321e-10	0.0694879	FALSE	FALSE
2	rs186399184	203728984	C	T	430261	0.877312	-0.200825	-0.0487277	0.028287	0.0268782	1.2515e-12	0.069846	FALSE	FALSE
18	rs2852772	42262869	G	A	430261	0.832696	0.162724	0.042391	0.0245663	0.0234654	3.49895e-11	0.0708351	FALSE	FALSE
5	rs202150770	123078065	A	AG	430261	0.981518	0.436289	0.125534	0.0729995	0.0702034	2.2783e-09	0.0737529	FALSE	FALSE
8	rs200269791	105972523	C	T	430261	0.826635	0.136074	0.0421673	0.0248256	0.023734	4.22466e-08	0.0756233	FALSE	FALSE
2	rs6724998	56196423	T	C	430261	0.379144	0.157473	0.0320734	0.0189174	0.0180799	8.48702e-17	0.0760664	FALSE	FALSE
3	rs743395	37598382	C	T	430261	0.623256	-0.144553	-0.0325183	0.0192322	0.0183866	5.64027e-14	0.0769622	FALSE	FALSE
17	rs545764163	44663783	C	T	430261	0.729982	-0.156361	-0.0373259	0.0221197	0.021113	1.562e-12	0.0770762	FALSE	FALSE
12	rs11054923	12624832	A	G	430261	0.655869	0.148538	0.0327575	0.0193735	0.0185773	1.75938e-14	0.0778479	FALSE	FALSE
4	4:100224674_GT_G	100224674	GT	G	430261	0.609931	0.105019	0.0319153	0.0188631	0.0181159	2.58542e-08	0.0781149	FALSE	FALSE
22	rs192780973	28730250	T	G	430261	0.931533	0.200346	0.0607947	0.0362345	0.034563	3.21807e-08	0.0785848	FALSE	FALSE
8	rs149544855	75972668	G	GA	430261	0.727496	0.115768	0.0350413	0.0209113	0.0199261	3.09145e-08	0.0786521	FALSE	FALSE
11	rs3938998	56156759	A	C	430261	0.124441	-0.163558	-0.046374	0.0275845	0.0263776	3.04167e-09	0.0787336	FALSE	FALSE
11	11:2133212_CACT_C	2133212	CACT	C	430261	0.933872	-0.234724	-0.0623473	0.0370869	0.0354714	2.46733e-10	0.0788024	FALSE	FALSE
20	rs6120825	33671141	A	C	430261	0.813242	-0.133814	-0.0397923	0.0236783	0.0226643	1.59205e-08	0.0791348	FALSE	FALSE
4	rs13129779	169726027	C	T	430261	0.49907	0.187046	0.0307855	0.0184207	0.0176034	3.1773e-24	0.080319	FALSE	FALSE
7	rs2906644	99956290	C	G	430261	0.865379	0.169412	0.0457471	0.0273152	0.0261681	5.57041e-10	0.080429	FALSE	FALSE
11	rs773694683	76502554	GGTGT	G	430261	0.821939	-0.154547	-0.040257	0.024161	0.0230854	1.5891e-10	0.0811883	FALSE	FALSE
3	rs352139	52258372	T	C	430261	0.459816	-0.117954	-0.0306669	0.0183941	0.0176041	1.43038e-10	0.0815024	FALSE	FALSE
6	rs12196004	121933718	A	G	430261	0.893466	0.232141	0.0490198	0.0293429	0.0281767	2.54688e-15	0.0819069	FALSE	FALSE
15	rs8027450	91418394	C	T	430261	0.676196	-0.209057	-0.0328022	0.0196527	0.0188549	1.99237e-26	0.0819081	FALSE	FALSE
19	rs167479	11526765	G	T	430261	0.527547	0.188909	0.0302775	0.0182848	0.0174812	5.07505e-25	0.083273	FALSE	FALSE
3	rs9840088	66442545	A	C	430261	0.799832	0.175837	0.0379546	0.0229035	0.0219435	1.62441e-14	0.0836929	FALSE	FALSE
22	rs139919	40726183	T	C	430261	0.822497	-0.202347	-0.0400448	0.0242437	0.0231661	7.04112e-17	0.0838809	FALSE	FALSE
11	rs9630239	51579096	C	T	430261	0.188242	-0.154561	-0.0395558	0.0240153	0.0228886	1.22691e-10	0.0839547	FALSE	FALSE
2	rs76441419	61709742	G	T	430261	0.861659	-0.161621	-0.0445286	0.0269194	0.025791	1.92649e-09	0.0842544	FALSE	FALSE
7	rs17171703	40416317	C	T	430261	0.894707	0.254293	0.0487253	0.0295413	0.0283125	7.43186e-18	0.0852538	FALSE	FALSE
2	rs7255	20878820	T	C	430261	0.445773	-0.13938	0.030268	0.0183902	0.0176035	3.48108e-14	0.0855366	FALSE	FALSE
16	rs5815822	14402788	A	ATTTGTTGT	430261	0.382658	0.12471	0.0308091	0.0188113	0.0180073	3.36715e-11	0.087096	FALSE	FALSE
10	rs7090035	100026791	G	C	430261	0.569666	0.114019	0.0303214	0.0185076	0.017729	7.24392e-10	0.0872152	FALSE	FALSE
2	rs6734118	37559355	C	A	430261	0.7817	0.125214	0.0360665	0.0220907	0.0211839	1.44325e-08	0.0886538	FALSE	FALSE
11	rs138429802	871030	G	A	430261	0.904676	0.207536	0.0507161	0.0310686	0.0298055	2.39068e-11	0.0888366	FALSE	FALSE
21	rs62219612	39906305	A	G	430261	0.506113	0.107739	0.0298444	0.018405	0.0176187	4.80542e-09	0.0902826	FALSE	FALSE
7	7:130965408_AT_A	130965408	AT	A	430261	0.39987	-0.154221	-0.0303592	0.0187467	0.0179504	1.92652e-16	0.0907828	FALSE	FALSE
6	rs9388518	127103785	C	A	430261	0.562517	-0.160568	-0.0297044	0.0184188	0.0176026	2.84155e-18	0.0915063	FALSE	FALSE
12	rs7313556	15297359	A	G	430261	0.347259	-0.120752	-0.0309616	0.0191833	0.0184179	3.08126e-10	0.0927517	FALSE	FALSE
11	rs10902061	50766866	A	T	430261	0.822803	0.147948	0.0382153	0.0238545	0.0227438	5.57192e-10	0.0929083	FALSE	FALSE
7	rs377694807	1944896	C	T	430261	0.463084	0.106109	0.0303619	0.0188453	0.0180714	1.79652e-08	0.0929362	FALSE	FALSE
2	2:174205585_AAAAG_A	174205585	AAAAG	A	430261	0.167349	-0.151646	-0.03961	0.0247406	0.0237398	8.81794e-10	0.0952159	FALSE	FALSE
11	rs368792858	48388376	G	GTT	430261	0.847677	0.19685	0.0416359	0.0261886	0.0250187	5.62069e-14	0.0960744	FALSE	FALSE
11	rs72931748	69825414	A	G	430261	0.911728	0.185085	0.0512081	0.0321979	0.0308232	9.01272e-09	0.0966432	FALSE	FALSE
6	rs2982751	73471683	T	C	430261	0.175733	-0.168914	-0.037951	0.0239481	0.0228656	1.74696e-12	0.0969663	FALSE	FALSE
9	rs10982007	116695205	G	A	430261	0.448337	0.112169	0.0291057	0.0184509	0.0176739	1.20694e-09	0.0995953	FALSE	FALSE
8	rs17149797	9189971	G	T	430261	0.770865	-0.140241	-0.0343138	0.0218394	0.0208742	1.34977e-10	0.100209	FALSE	FALSE
19	rs147303113	18524830	A	AAAAC	430261	0.677219	0.12099	0.0310432	0.0197455	0.0189298	8.9272e-10	0.101024	FALSE	FALSE
19	rs10409243	10332988	C	T	430261	0.398154	0.152253	0.0296349	0.0189381	0.0181417	9.01753e-16	0.102359	FALSE	FALSE
1	rs6656018	92336084	T	G	430261	0.313112	-0.117016	-0.0307718	0.0196363	0.0188725	2.5353e-09	0.102993	FALSE	FALSE
15	rs893373	93246339	G	A	430261	0.370429	0.105438	0.0296422	0.0191648	0.0183032	3.76201e-08	0.105337	FALSE	FALSE
2	2:196566061_CT_C	196566061	CT	C	430261	0.423744	0.119831	0.029031	0.0187845	0.0179472	1.77964e-10	0.105755	FALSE	FALSE
5	rs7701003	157824481	A	G	430261	0.629745	0.155108	0.0287806	0.018837	0.0180264	1.8076e-16	0.110359	FALSE	FALSE
8	8:13273266_TGAA_T	13273266	TGAA	T	430261	0.798506	-0.134477	-0.0356022	0.0233361	0.0223222	8.28101e-09	0.11073	FALSE	FALSE
1	rs17035646	10796547	G	A	430261	0.662478	-0.166883	-0.0298273	0.0195258	0.0187547	1.26532e-17	0.111746	FALSE	FALSE
6	rs13219476	152325504	T	G	430261	0.895011	-0.423914	-0.0456347	0.0300908	0.0287245	4.51425e-45	0.112128	FALSE	FALSE
1	rs41394446	11851927	C	T	430261	0.955931	-0.254418	-0.0676048	0.0446696	0.042577	1.22973e-08	0.112326	FALSE	FALSE
12	rs199700210	27960443	A	AT	430261	0.829757	0.170788	0.037642	0.0249875	0.0238947	8.20536e-12	0.115181	FALSE	FALSE
3	rs379241	11291565	G	A	430261	0.342049	-0.152865	-0.0289961	0.0192912	0.0184161	2.29807e-15	0.115373	FALSE	FALSE
9	rs10819047	128127412	A	G	430261	0.532252	0.124453	0.0274928	0.0182508	0.0174701	9.16433e-12	0.115556	FALSE	FALSE
18	rs3760570	60239287	A	G	430261	0.695489	0.133175	0.029713	0.0198209	0.0188953	1.83067e-11	0.115834	FALSE	FALSE
1	rs10494852	204457786	C	T	430261	0.311409	0.112094	0.0295727	0.019794	0.018828	1.48707e-08	0.116258	FALSE	FALSE
16	rs2285815	3536444	C	T	430261	0.268074	0.117184	0.0310665	0.0207095	0.0198701	1.52742e-08	0.11794	FALSE	FALSE
5	rs11135287	156007062	A	T	430261	0.753171	0.139554	0.0319354	0.0214525	0.0204265	7.7567e-11	0.117952	FALSE	FALSE
4	rs12643599	156639846	A	G	430261	0.640152	0.106121	0.0282922	0.0190187	0.0181793	2.40756e-08	0.119639	FALSE	FALSE
6	rs1925148	56095672	A	G	430261	0.440384	0.215865	0.0274544	0.0184062	0.0176433	9.18167e-32	0.119688	FALSE	FALSE
11	rs7130223	50361056	T	C	430261	0.823033	0.146052	0.035292	0.0238243	0.022699	8.76567e-10	0.119998	FALSE	FALSE
8	rs2613206	95250658	T	A	430261	0.874823	-0.209222	-0.041273	0.0277795	0.0265521	5.01551e-14	0.120086	FALSE	FALSE
11	rs587672786	50031054	G	GA	430261	0.822849	0.156282	0.0361177	0.024446	0.0232858	1.62703e-10	0.120887	FALSE	FALSE
12	rs869073048	54443741	AAAC	A	430261	0.708792	0.176212	0.0299728	0.0202541	0.0193686	3.31745e-18	0.121745	FALSE	FALSE
5	rs17242380	157456997	T	C	430261	0.730906	-0.113973	-0.0306206	0.0206966	0.019807	3.65285e-08	0.122117	FALSE	FALSE
10	rs181427197	69586512	T	G	430261	0.229938	0.121231	0.0325405	0.0220431	0.0210769	3.80404e-08	0.122613	FALSE	FALSE
7	rs550215668	27338039	ATTTTTTTTT	A	430261	0.85085	-0.172905	-0.0383954	0.0260087	0.0248844	2.97155e-11	0.122842	FALSE	FALSE
8	rs2921084	8296531	G	A	430261	0.340434	-0.117288	-0.0284681	0.0192992	0.0184524	1.22197e-09	0.122881	FALSE	FALSE
10	rs11191194	103803841	T	A	430261	0.649472	-0.129453	-0.0284663	0.0192698	0.0184633	1.84376e-11	0.123127	FALSE	FALSE
16	rs35745897	72214999	G	A	430261	0.929322	0.198628	0.0530172	0.0357364	0.0343952	2.72647e-08	0.123216	FALSE	FALSE
9	rs116265460	38080799	A	T	430261	0.452131	0.107841	0.0272311	0.0185298	0.0177298	5.89005e-09	0.124564	FALSE	FALSE
4	rs10004411	1354306	T	G	430261	0.859544	0.152799	0.0386191	0.0263468	0.0251677	6.65092e-09	0.124914	FALSE	FALSE
6	rs9370723	58075040	C	T	430261	0.552935	-0.11399	-0.0271522	0.0185255	0.0177189	7.59789e-10	0.125428	FALSE	FALSE
11	rs61905552	89568475	G	A	430261	0.926299	0.211164	0.0536679	0.0367863	0.0355124	9.451e-09	0.130727	FALSE	FALSE
12	rs10770612	20230639	A	G	430261	0.799963	0.25854	0.0326383	0.0225891	0.0216271	2.48162e-30	0.131264	FALSE	FALSE
17	rs138643143	40709867	G	A	430261	0.927827	-0.28621	-0.0538061	0.0374105	0.0357854	2.00154e-14	0.13269	FALSE	FALSE
3	rs901340	73261000	C	G	430261	0.474211	0.110625	0.0261883	0.0183672	0.0176039	1.71261e-09	0.136846	FALSE	FALSE
8	rs4647903	38272582	C	A	430261	0.771691	-0.122459	-0.0310444	0.0217507	0.0209436	1.80071e-08	0.138265	FALSE	FALSE
5	rs2721775	71132351	T	C	430261	0.63825	0.10921	0.0271983	0.0192483	0.0184294	1.39707e-08	0.139995	FALSE	FALSE
1	rs79010292	86808024	G	C	430261	0.951918	0.237397	0.0609483	0.0424528	0.041332	2.24433e-08	0.140319	FALSE	FALSE
11	rs7131442	16348061	A	T	430261	0.786541	-0.145412	-0.0314491	0.0223757	0.0214077	8.105e-11	0.141819	FALSE	FALSE
10	rs1709345	61613078	T	G	430261	0.536458	0.113685	0.0256311	0.0183416	0.0175481	5.71109e-10	0.144119	FALSE	FALSE
17	rs2111834	7657123	G	A	430261	0.87911	0.236457	0.0394939	0.0282044	0.0271337	5.12975e-17	0.145523	FALSE	FALSE
1	rs11121483	6263792	A	G	430261	0.599557	0.114913	0.0263974	0.0189269	0.0181545	1.26791e-09	0.145935	FALSE	FALSE
17	rs75016201	42940657	T	C	430261	0.959823	-0.34931	-0.0660147	0.0475614	0.0454713	2.06701e-13	0.146561	FALSE	FALSE
15	rs4337253	71609306	G	C	430261	0.665723	-0.115889	-0.026841	0.0193352	0.0185025	2.05171e-09	0.146872	FALSE	FALSE
3	rs11915143	133985901	G	A	430261	0.602902	-0.101575	-0.0258272	0.0186311	0.0178274	4.98361e-08	0.147412	FALSE	FALSE
6	rs9349379	12903957	A	G	430261	0.594801	0.205629	0.0258137	0.0186494	0.0178551	2.86266e-28	0.148253	FALSE	FALSE
9	rs7042232	14533251	G	A	430261	0.637921	0.117384	0.0267188	0.019286	0.0184964	1.15415e-09	0.148587	FALSE	FALSE
8	rs73563812	25900405	G	T	430261	0.76392	0.172892	0.0296387	0.0215622	0.0205519	1.07212e-15	0.149263	FALSE	FALSE
13	rs79231778	27868251	G	A	430261	0.885427	0.164746	-0.0393744	0.0285827	0.0273455	8.22316e-09	0.149899	FALSE	FALSE
17	rs11650511	1337960	C	T	430261	0.564326	-0.160416	-0.0253024	0.0184595	0.0176446	3.62061e-18	0.151572	FALSE	FALSE
5	rs10070207	74745228	G	T	430261	0.790414	0.14578	0.0305498	0.0223698	0.0213119	7.18148e-11	0.151726	FALSE	FALSE
5	rs782359406	140340300	CTTATTTTAGTCCA	C	430261	0.478577	0.104444	0.024998	0.0182418	0.0174545	1.03117e-08	0.152093	FALSE	FALSE
19	rs1982468	4953351	T	G	430261	0.637345	0.15332	0.0261734	0.0191561	0.0183366	1.20702e-15	0.153469	FALSE	FALSE
6	rs55775505	22057566	C	T	430261	0.685555	0.114737	0.0268811	0.0196872	0.0188456	5.60942e-09	0.153756	FALSE	FALSE
9	rs9407363	80763	G	A	430261	0.679165	-0.127414	-0.0292964	0.0213827	0.0205505	2.54187e-09	0.153988	FALSE	FALSE
19	rs12459965	18452195	C	T	430261	0.732518	0.13156	0.0280367	0.0205992	0.0197465	1.69536e-10	0.155658	FALSE	FALSE
12	rs56295994	116413873	T	A	430261	0.717599	-0.119566	-0.0274996	0.02039	0.0195131	4.51933e-09	0.158751	FALSE	FALSE
21	rs112728483	30132352	T	TTTTCTGGACTTC	430261	0.860771	-0.193718	-0.0359789	0.0268373	0.0256378	5.26629e-13	0.160511	FALSE	FALSE
5	rs17715065	158261163	C	T	430261	0.494115	-0.176533	-0.0239802	0.0182312	0.0174538	3.56026e-22	0.169465	FALSE	FALSE
2	rs6721594	305203	T	C	430261	0.597898	-0.105879	-0.0244851	0.0186681	0.0178313	1.41447e-08	0.169706	FALSE	FALSE
3	rs1010554	52542919	T	C	430261	0.526799	0.113752	0.0239598	0.0182818	0.0175021	4.90396e-10	0.17101	FALSE	FALSE
17	rs72842819	7328821	A	C	430261	0.878608	0.184934	-0.0367644	0.0280133	0.026968	4.06682e-11	0.1728	FALSE	FALSE
3	rs3821843	53558012	G	A	430261	0.320977	-0.12441	-0.0257905	0.0198087	0.0189609	3.373e-10	0.173768	FALSE	FALSE
14	rs696	35871093	C	T	430261	0.63598	-0.135465	-0.0246717	0.0190308	0.0181699	1.09333e-12	0.174517	FALSE	FALSE
7	rs1621	116437606	G	A	430261	0.327124	0.114475	0.0253076	0.019557	0.0186777	4.81526e-09	0.175429	FALSE	FALSE
11	rs4922591	32374199	T	C	430261	0.377169	-0.109013	-0.0246963	0.0190692	0.0182313	1.08615e-08	0.175543	FALSE	FALSE
14	rs11627052	103863476	G	A	430261	0.782699	-0.125275	-0.0287402	0.0221798	0.0212398	1.62177e-08	0.176014	FALSE	FALSE
2	2:203979578_GTT_G	203979578	GTT	G	430261	0.439674	0.149949	0.0240928	0.0186614	0.0178471	9.33831e-16	0.177029	FALSE	FALSE
12	rs17192565	90395602	T	C	430261	0.961461	0.39327	0.0607886	0.0470238	0.0451435	6.10414e-17	0.178121	FALSE	FALSE
5	rs2307111	75003678	T	C	430261	0.604891	0.117619	0.0239975	0.0186703	0.0178311	2.98073e-10	0.17836	FALSE	FALSE
4	rs28656774	70201103	T	G	430261	0.446548	0.113594	0.0252825	0.0196714	0.0188295	7.71549e-09	0.179367	FALSE	FALSE
17	rs11652589	79426756	C	T	430261	0.636902	0.107019	0.0246102	0.0192026	0.0183294	2.50145e-08	0.179382	FALSE	FALSE
10	rs138112129	104716767	T	A	430261	0.966511	-0.325204	-0.0687835	0.0537625	0.0512349	1.45834e-09	0.179429	FALSE	FALSE
16	rs77870048	69965021	C	T	430261	0.947741	-0.73325	0.0528659	0.0413816	0.0394277	2.98086e-70	0.179975	FALSE	FALSE
11	rs10792053	56468493	A	G	430261	0.878504	0.152962	0.0357828	0.0278978	0.0266919	4.18284e-08	0.180055	FALSE	FALSE
5	rs141339319	179499103	T	C	430261	0.88198	0.171035	0.0367309	0.0286122	0.0274061	2.2635e-09	0.180166	FALSE	FALSE
3	rs35950794	99919714	C	G	430261	0.753912	0.117473	-0.0273028	0.0213535	0.0204664	3.769e-08	0.182195	FALSE	FALSE
15	15:59278382_TTG_T	59278382	TTG	T	430261	0.248493	-0.129521	-0.028165	0.0221546	0.0211505	5.02812e-09	0.182976	FALSE	FALSE
16	rs35686695	60623261	C	T	430261	0.775244	0.145035	0.0275426	0.0218827	0.0209962	3.40679e-11	0.189591	FALSE	FALSE
17	rs2664008	43883103	G	A	430261	0.891155	-0.228659	-0.0382367	0.0305347	0.0291567	6.96743e-14	0.189715	FALSE	FALSE
12	rs375959834	89907027	G	GA	430261	0.514072	0.14956	0.0250731	0.020066	0.019174	9.09691e-14	0.190989	FALSE	FALSE
12	rs78374304	48403839	T	A	430261	0.382512	0.107814	0.0233973	0.0188385	0.0180145	1.04631e-08	0.194011	FALSE	FALSE
11	rs11605297	58296806	G	A	430261	0.766594	0.137853	0.026828	0.0215403	0.0206714	1.55629e-10	0.194346	FALSE	FALSE
21	rs2836411	39819830	C	T	430261	0.647098	0.118432	0.0239495	0.0192813	0.0184632	8.13167e-10	0.19458	FALSE	FALSE
12	rs10777538	94133284	A	G	430261	0.551613	-0.129214	-0.0228997	0.0184362	0.0176596	2.405e-12	0.194726	FALSE	FALSE
11	rs182996269	55753915	C	T	430261	0.89557	0.183584	0.0373651	0.0303257	0.0289977	1.4151e-09	0.197553	FALSE	FALSE
14	rs565888917	73690645	CA	C	430261	0.314676	-0.14118	-0.0245955	0.0199251	0.0191052	1.38508e-12	0.197964	FALSE	FALSE
1	1:46182893_GAA_G	46182893	GAA	G	430261	0.509059	0.113778	0.0227235	0.0184769	0.0176761	7.37407e-10	0.198601	FALSE	FALSE
3	rs11129743	36963420	C	T	430261	0.581445	0.1098	0.0228068	0.0186446	0.0178992	3.88301e-09	0.202598	FALSE	FALSE
10	rs12248718	12242326	A	G	430261	0.699418	-0.113627	-0.0245187	0.0201722	0.0192737	1.77258e-08	0.203328	FALSE	FALSE
18	rs10048404	54578482	C	T	430261	0.632752	0.114317	0.0230085	0.018862	0.0180945	1.35514e-09	0.203525	FALSE	FALSE
2	rs57947200	21217229	T	A	430261	0.797286	0.123875	0.0273989	0.0226811	0.0216733	4.71875e-08	0.206165	FALSE	FALSE
5	rs200354650	74376746	AT	A	430261	0.683413	0.112032	0.0238854	0.0199422	0.019017	1.93334e-08	0.209116	FALSE	FALSE
17	rs79089478	40317241	T	C	430261	0.972923	0.320279	0.0667401	0.0551846	0.0532972	6.48345e-09	0.210487	FALSE	FALSE
20	rs6074155	10512115	G	A	430261	0.828256	-0.20712	-0.0289858	0.0243016	0.0231792	1.55631e-17	0.211113	FALSE	FALSE
20	rs8121509	62712053	T	C	430261	0.547757	0.127823	0.0220396	0.018352	0.0176318	3.28235e-12	0.211301	FALSE	FALSE
16	rs72793372	30718873	C	T	430261	0.774792	-0.135727	-0.025802	0.0219156	0.0208993	5.89666e-10	0.216984	FALSE	FALSE
4	rs2726478	106254606	T	A	430261	0.58444	-0.119866	-0.0218233	0.0185774	0.0177697	1.10212e-10	0.219401	FALSE	FALSE
6	rs9358004	57625718	A	T	430261	0.528827	-0.127212	-0.0226339	0.0192684	0.0184462	4.05339e-11	0.219813	FALSE	FALSE
6	rs60255247	85283253	A	C	430261	0.886203	0.191067	-0.0338991	0.0289671	0.0276623	4.22409e-11	0.220401	FALSE	FALSE
18	rs9957388	42011008	G	C	430261	0.673293	0.171257	0.0228137	0.019505	0.0186672	1.63272e-18	0.221659	FALSE	FALSE
8	rs35420568	23768484	C	CT	430261	0.525457	-0.10077	-0.021295	0.0183511	0.0175587	3.99146e-08	0.225211	FALSE	FALSE
7	rs62443821	28661013	A	G	430261	0.610088	-0.14755	-0.021819	0.0188481	0.018041	4.94238e-15	0.226504	FALSE	FALSE
9	rs10817007	113155247	T	G	430261	0.870805	-0.170564	-0.0309967	0.0272019	0.026046	3.60403e-10	0.234017	FALSE	FALSE
5	rs72740636	32705952	A	C	430261	0.89254	0.222025	0.0337993	0.0295331	0.0284534	5.56912e-14	0.234879	FALSE	FALSE
8	rs1459182	76963405	T	C	430261	0.398442	-0.111962	-0.0211142	0.0186356	0.0177911	1.87861e-09	0.235314	FALSE	FALSE
10	rs7087162	21675186	A	G	430261	0.581821	-0.109054	-0.0212022	0.0186147	0.0178766	4.67131e-09	0.235611	FALSE	FALSE
10	rs4630220	105459116	G	A	430261	0.712197	-0.113297	-0.0229303	0.0203638	0.0194789	2.64209e-08	0.239121	FALSE	FALSE
8	rs11369610	77590909	A	AT	430261	0.85005	0.172104	0.0286466	0.0256864	0.0245947	2.08111e-11	0.244122	FALSE	FALSE
8	rs140428818	120087073	C	T	430261	0.982353	-0.414381	-0.0801382	0.0727973	0.0688137	1.25368e-08	0.244194	FALSE	FALSE
10	rs11010905	19934813	A	T	430261	0.486397	0.114707	0.0202237	0.018331	0.0175416	3.9116e-10	0.248952	FALSE	FALSE
16	rs56143613	56328811	G	A	430261	0.676903	-0.1315	-0.0217134	0.0198635	0.0189475	3.58675e-11	0.251804	FALSE	FALSE
6	rs11759438	169633335	T	C	430261	0.507538	0.171944	0.0199201	0.0182707	0.0174857	4.91793e-21	0.254611	FALSE	FALSE
1	rs474226	201690643	G	C	430261	0.400934	0.122981	0.0203362	0.0186556	0.0178947	4.33465e-11	0.255774	FALSE	FALSE
16	rs766205108	4608652	AC	A	430261	0.881107	-0.181874	-0.0310066	0.028518	0.0273292	1.79976e-10	0.25656	FALSE	FALSE
19	rs8102847	41048588	T	G	430261	0.636978	-0.13559	-0.0207922	0.0191109	0.0183396	1.2944e-12	0.256907	FALSE	FALSE
10	rs11190709	102552663	G	A	430261	0.111414	-0.240433	0.0314595	0.0290004	0.027943	1.1259e-16	0.260231	FALSE	FALSE
15	rs775238363	79164731	AC	A	430261	0.451003	0.157688	0.0197491	0.0184029	0.0176088	1.0471e-17	0.262055	FALSE	FALSE
2	rs184422946	164673111	T	G	430261	0.860719	0.159769	-0.0282807	0.026504	0.0252887	1.65871e-09	0.263434	FALSE	FALSE
13	rs9549328	113636156	C	T	430261	0.772484	-0.162624	-0.0232045	0.0218416	0.0208189	9.6509e-14	0.265026	FALSE	FALSE
3	rs62271373	150066540	T	A	430261	0.940257	-0.222844	-0.042004	0.0395947	0.0376903	1.8217e-08	0.265086	FALSE	FALSE
2	rs4465729	28039665	T	C	430261	0.540962	-0.101238	-0.0195437	0.0184124	0.017613	3.83316e-08	0.267163	FALSE	FALSE
16	rs35808095	69409823	T	C	430261	0.845127	-0.1422	-0.0265733	0.0252267	0.0241258	1.7316e-08	0.270702	FALSE	FALSE
8	8:8661026_CA_C	8661026	CA	C	430261	0.513302	-0.123875	-0.0195502	0.0185247	0.0177835	2.27744e-11	0.271618	FALSE	FALSE
14	rs11627326	85785251	G	C	430261	0.712649	-0.143044	-0.0213669	0.0203007	0.0194449	1.83751e-12	0.271836	FALSE	FALSE
12	rs7954260	95518223	T	C	430261	0.816741	0.147452	0.0247341	0.0234949	0.0225743	3.47653e-10	0.273221	FALSE	FALSE
3	3:169476991_CAA_C	169476991	CAA	C	430261	0.752294	0.132912	0.0222186	0.0212183	0.0203287	3.75164e-10	0.274408	FALSE	FALSE
15	rs12437967	50975658	T	G	430261	0.454877	0.137625	0.0189856	0.0184525	0.0176073	8.76139e-14	0.280908	FALSE	FALSE
15	rs16958266	74088373	C	A	430261	0.891429	-0.162523	-0.0305717	0.029789	0.0284715	4.87552e-08	0.282929	FALSE	FALSE
12	rs704191	22015022	T	C	430261	0.46631	0.111565	-0.0189716	0.0184729	0.017669	1.54677e-09	0.282949	FALSE	FALSE
5	rs201753018	87417104	CA	C	430261	0.80061	0.135498	0.0233362	0.0228312	0.0218046	2.94237e-09	0.284511	FALSE	FALSE
1	rs143167197	28734372	A	G	430261	0.929632	-0.237201	-0.036921	0.0361792	0.0346148	5.51649e-11	0.286142	FALSE	FALSE
2	rs13403907	145222038	A	G	430261	0.87409	-0.183802	-0.0284758	0.0280386	0.0268307	5.55248e-11	0.288546	FALSE	FALSE
4	rs2498323	3451109	G	A	430261	0.899882	-0.230658	-0.0306985	0.0305307	0.0292254	4.18992e-14	0.293533	FALSE	FALSE
6	6:73661250_AC_A	73661250	AC	A	430261	0.273969	0.147524	0.0206271	0.0206241	0.0197574	8.49048e-13	0.296477	FALSE	FALSE
9	rs10988442	101739709	A	G	430261	0.624171	0.155337	0.0188717	0.0188637	0.0181012	1.80023e-16	0.297149	FALSE	FALSE
1	rs14057	6683240	G	A	430261	0.643331	0.129761	-0.0188611	0.0191128	0.0182706	1.12731e-11	0.301923	FALSE	FALSE
11	rs16925531	30167146	C	A	430261	0.811424	-0.143948	-0.0232438	0.0235619	0.0225768	1.00036e-09	0.303224	FALSE	FALSE
19	rs73046792	49605705	G	A	430261	0.836584	0.190887	0.0241536	0.024498	0.0234618	6.5992e-15	0.303251	FALSE	FALSE
2	rs55881728	204306356	A	G	430261	0.424523	0.135977	0.0181631	0.0186233	0.0177757	2.84742e-13	0.306879	FALSE	FALSE
1	rs1416706	46602844	G	A	430261	0.332146	-0.106473	-0.0189391	0.0194536	0.018637	4.42013e-08	0.30953	FALSE	FALSE
4	rs144198753	99713350	C	T	430261	0.988639	0.661065	0.0849955	0.0878683	0.0840582	5.33852e-14	0.311945	FALSE	FALSE
7	rs1345283	127533339	A	G	430261	0.70312	0.118735	0.0192896	0.020051	0.0191646	3.18678e-09	0.314166	FALSE	FALSE
2	rs62145917	68311729	G	A	430261	0.864784	-0.146701	-0.0258101	0.0268737	0.0257688	4.79072e-08	0.316534	FALSE	FALSE
14	rs365990	23861811	A	G	430261	0.629337	0.246781	0.0179819	0.0188597	0.0180355	4.00607e-39	0.31875	FALSE	FALSE
17	rs365112	30065635	C	G	430261	0.765134	0.126575	0.0206942	0.02167	0.0208247	5.18791e-09	0.320352	FALSE	FALSE
6	rs111588693	7727271	G	A	430261	0.53149	-0.128217	-0.0174225	0.0184002	0.0175706	3.20936e-12	0.321406	FALSE	FALSE
13	rs7491248	47180671	G	A	430261	0.776273	-0.121793	-0.0207086	0.021955	0.0210275	2.89963e-08	0.324705	FALSE	FALSE
10	rs11188012	96306605	C	G	430261	0.523217	0.130064	-0.017113	0.0183478	0.0175579	1.35282e-12	0.329729	FALSE	FALSE
18	rs57954239	48272636	A	C	430261	0.860538	0.192965	0.0245333	0.0263476	0.0252551	2.41011e-13	0.33134	FALSE	FALSE
12	rs73075659	20373541	A	G	430261	0.653719	0.109919	-0.0178322	0.0192788	0.0183925	1.18724e-08	0.332277	FALSE	FALSE
17	17:75386428_TAAAAAAAAA_T	75386428	TAAAAAAAAA	T	430261	0.756893	0.131461	0.0197463	0.0215559	0.0205512	1.06996e-09	0.336635	FALSE	FALSE
9	rs550057	136146597	C	T	430261	0.743778	-0.125815	-0.0191439	0.0209031	0.0199504	1.75567e-09	0.337269	FALSE	FALSE
10	rs12258967	18727959	C	G	430261	0.700922	0.220333	0.0182073	0.0199445	0.019141	2.25892e-28	0.341494	FALSE	FALSE
12	rs7963801	79685226	T	C	430261	0.428652	-0.110911	-0.0168207	0.0185807	0.0177611	2.38521e-09	0.343612	FALSE	FALSE
14	14:36204241_TA_T	36204241	TA	T	430261	0.792129	0.163251	0.021554	0.023836	0.0227807	7.44167e-12	0.34407	FALSE	FALSE
11	rs12279078	130354045	A	G	430261	0.923793	0.211588	0.0306712	0.0340032	0.0324866	4.89041e-10	0.345109	FALSE	FALSE
2	rs34611819	164934709	G	A	430261	0.826074	0.313041	0.0215603	0.0240614	0.02297	1.07213e-38	0.347923	FALSE	FALSE
16	rs62039170	71085671	T	C	430261	0.958266	-0.507337	-0.0454504	0.0505886	0.0484999	1.14032e-23	0.348696	FALSE	FALSE
8	8:140775689_GTCCCCTCC_G	140775689	GTCCCCTCC	G	430261	0.980714	0.482285	-0.06268	0.0698829	0.0672883	5.15163e-12	0.351588	FALSE	FALSE
4	4:81170475_CT_C	81170475	CT	C	430261	0.706487	-0.273673	-0.0179062	0.0201382	0.0192904	4.60699e-42	0.353282	FALSE	FALSE
22	rs73165033	40469249	G	C	430261	0.935364	-0.252884	-0.0330588	0.0373741	0.0356819	1.32136e-11	0.354193	FALSE	FALSE
12	rs10858943	90418122	G	A	430261	0.746099	-0.124395	-0.0184638	0.0210083	0.0200003	3.19505e-09	0.355916	FALSE	FALSE
8	rs4454254	141060027	G	A	430261	0.371305	0.17564	-0.0166953	0.0189253	0.0181149	1.68409e-20	0.356719	FALSE	FALSE
6	rs199567903	152151929	T	TC	430261	0.866858	0.17901	0.023606	0.0269607	0.0259339	3.14438e-11	0.362696	FALSE	FALSE
2	rs2891077	219184430	A	C	430261	0.372738	0.108058	0.0165801	0.0190483	0.0182426	1.40431e-08	0.363422	FALSE	FALSE
3	3:128611007_CTT_C	128611007	CTT	C	430261	0.98215	-0.396202	-0.0608833	0.0707731	0.0673676	2.16579e-08	0.366129	FALSE	FALSE
19	rs12978472	7257990	C	G	430261	0.870959	0.280682	0.0233979	0.0271862	0.0262459	5.46443e-25	0.372667	FALSE	FALSE
17	rs138358307	43461346	C	A	430261	0.958516	-0.39858	-0.0425776	0.0496848	0.0477619	1.0389e-15	0.372685	FALSE	FALSE
11	rs11225165	102084574	C	T	430261	0.659614	0.115137	0.0165107	0.0193907	0.0185709	2.88988e-09	0.373971	FALSE	FALSE
2	rs57069400	101576746	C	T	430261	0.861008	-0.168035	-0.0222016	0.0265702	0.0253078	2.54557e-10	0.380343	FALSE	FALSE
11	rs373198871	47118762	A	G	430261	0.833378	0.186433	0.02077	0.0247608	0.0236773	5.10009e-14	0.380373	FALSE	FALSE
11	rs11605215	30443248	G	A	430261	0.805829	-0.161217	-0.0194145	0.0232121	0.0221617	3.77365e-12	0.381009	FALSE	FALSE
19	rs3760994	1435771	G	A	430261	0.503225	0.100092	0.0152522	0.0182247	0.01744	3.97194e-08	0.381818	FALSE	FALSE
20	rs6141766	31222769	A	G	430261	0.848361	-0.184366	-0.0214411	0.0255797	0.0245671	5.6994e-13	0.382796	FALSE	FALSE
5	rs171697	103956516	C	G	430261	0.671305	0.109768	0.015852	0.0193745	0.01851	1.46494e-08	0.391776	FALSE	FALSE
13	rs140094971	21547653	CTG	C	430261	0.148958	0.144276	0.0215793	0.0263738	0.0252124	4.48908e-08	0.392053	FALSE	FALSE
2	rs35994273	164667432	C	G	430261	0.954912	0.27351	0.0382573	0.0471454	0.0451273	6.57585e-09	0.396569	FALSE	FALSE
8	rs7814142	10637552	G	A	430261	0.403491	0.145274	0.0150483	0.0186661	0.0178496	7.0963e-15	0.399196	FALSE	FALSE
2	rs2196792	25259953	A	G	430261	0.235196	-0.134393	-0.0170964	0.0214813	0.0204426	3.94198e-10	0.402979	FALSE	FALSE
16	rs62055044	71386740	G	T	430261	0.950054	-0.410004	-0.0333443	0.0422518	0.0404429	2.9037e-22	0.409667	FALSE	FALSE
11	11:57522200_CCCCT_C	57522200	CCCCT	C	430261	0.663131	0.160778	0.0152535	0.0196358	0.0188058	2.65583e-16	0.417305	FALSE	FALSE
16	rs11641912	69157719	A	G	430261	0.836004	-0.138247	-0.0189986	0.0246421	0.0235207	2.02124e-08	0.419241	FALSE	FALSE
17	rs71163943	78241623	C	CT	430261	0.348002	0.111831	0.0153556	0.0198462	0.0190214	1.75166e-08	0.419505	FALSE	FALSE
4	rs766685048	120939486	CTGTT	C	430261	0.69075	-0.115546	-0.0152849	0.0198776	0.0190409	6.14021e-09	0.422126	FALSE	FALSE
5	5:123171526_TAA_T	123171526	TAA	T	430261	0.772722	-0.147732	-0.0167922	0.0219478	0.0209401	1.6841e-11	0.422602	FALSE	FALSE
4	rs200457494	55087241	C	CA	430261	0.788742	-0.173418	-0.0177211	0.0232277	0.0221404	8.26596e-14	0.423482	FALSE	FALSE
15	rs1027647	63374825	C	A	430261	0.519783	0.122565	0.0140224	0.0185762	0.0177562	4.16772e-11	0.42969	FALSE	FALSE
6	rs210633	117880699	A	G	430261	0.499026	0.12584	0.0137894	0.018303	0.0175006	6.18172e-12	0.430734	FALSE	FALSE
13	rs9509847	22318314	C	A	430261	0.630143	0.11567	0.0142861	0.0189531	0.0181616	1.04116e-09	0.431511	FALSE	FALSE
2	rs7562	28635740	T	C	430261	0.514553	0.112046	-0.0137999	0.0183647	0.0175758	1.05293e-09	0.432356	FALSE	FALSE
1	rs201741844	38458019	TC	T	430261	0.467439	-0.211432	-0.0139377	0.0187032	0.0179171	1.24579e-29	0.436631	FALSE	FALSE
2	rs4669370	9293180	C	T	430261	0.38406	-0.108261	-0.0139969	0.0188881	0.0180478	9.94409e-09	0.438017	FALSE	FALSE
3	rs1523475	187444210	T	C	430261	0.193753	-0.130257	-0.0170399	0.0229466	0.021985	1.37457e-08	0.4383	FALSE	FALSE
16	rs62048007	70769812	G	A	430261	0.937298	-0.429662	-0.028783	0.0391281	0.0373642	4.72216e-28	0.4411	FALSE	FALSE
8	8:10263345_TCA_T	10263345	TCA	T	430261	0.432685	0.131901	0.0135579	0.0185355	0.0177666	1.11035e-12	0.445396	FALSE	FALSE
22	rs73169099	41038192	C	T	430261	0.941562	-0.272345	-0.0285896	0.0391825	0.0377241	3.63547e-12	0.448535	FALSE	FALSE
6	rs10682133	121406517	G	GTA	430261	0.876897	0.166708	0.0199472	0.0278774	0.0266577	2.23095e-09	0.454296	FALSE	FALSE
2	rs4366932	191592247	C	T	430261	0.5962	0.112522	0.0133149	0.0187003	0.0178318	1.77526e-09	0.455247	FALSE	FALSE
3	rs9838517	53144363	T	C	430261	0.666171	0.116094	-0.0138139	0.0194182	0.0186104	2.25005e-09	0.457926	FALSE	FALSE
4	rs56388530	106910958	C	T	430261	0.240892	-0.124776	-0.0149073	0.0213191	0.0203218	4.8336e-09	0.463214	FALSE	FALSE
6	rs17080102	151004770	G	C	430261	0.929302	0.258694	0.0246158	0.0354307	0.0337346	2.84751e-13	0.465579	FALSE	FALSE
1	rs835436	59840052	T	C	430261	0.629929	0.104204	0.0129689	0.0190606	0.0182602	4.57823e-08	0.477566	FALSE	FALSE
2	rs71393609	165206155	C	CTG	430261	0.846253	0.150407	0.017351	0.0256511	0.0244644	4.5302e-09	0.478179	FALSE	FALSE
12	rs10772096	33732869	A	G	430261	0.618625	0.107491	0.0124848	0.0188297	0.0180263	1.13932e-08	0.488566	FALSE	FALSE
9	rs4838018	125612807	C	T	430261	0.872833	0.18845	0.018094	0.0274087	0.0262027	6.17508e-12	0.489855	FALSE	FALSE
12	rs12829213	24773562	G	A	430261	0.849574	-0.158731	-0.01683	0.0256455	0.0244655	6.03747e-10	0.49151	FALSE	FALSE
7	rs314373	100456595	G	A	430261	0.812634	0.196268	0.0152727	0.0232968	0.0223119	3.61729e-17	0.493654	FALSE	FALSE
4	rs35749478	69949580	A	T	430261	0.54557	-0.123699	-0.0121638	0.0185941	0.017796	2.88003e-11	0.494281	FALSE	FALSE
16	rs62051555	72830539	C	G	430261	0.951868	-0.352645	-0.0281188	0.0429794	0.041185	2.30627e-16	0.494768	FALSE	FALSE
16	16:83426554_AG_A	83426554	AG	A	430261	0.442029	-0.105154	0.0119714	0.0185302	0.0177818	1.38902e-08	0.500793	FALSE	FALSE
2	rs6760357	177526933	A	C	430261	0.431889	-0.10191	0.0117056	0.01843	0.0175938	3.2099e-08	0.505842	FALSE	FALSE
12	rs1126930	49399132	G	C	430261	0.964641	-0.306479	0.0318679	0.0503036	0.0481873	1.11099e-09	0.508398	FALSE	FALSE
4	rs1316861	23977778	G	A	430261	0.359992	0.11442	0.0120695	0.0190786	0.0182781	2.00648e-09	0.509045	FALSE	FALSE
10	rs1010245	82029333	T	C	430261	0.513949	0.116188	0.011396	0.0182844	0.0175226	2.09117e-10	0.515458	FALSE	FALSE
6	rs6941056	143591821	C	G	430261	0.561903	0.152728	-0.0114982	0.0184578	0.0177034	1.29037e-16	0.516018	FALSE	FALSE
2	rs74592614	19874131	A	G	430261	0.988945	0.509683	0.0518225	0.0845379	0.0798852	1.64929e-09	0.516525	FALSE	FALSE
17	rs9904409	42680402	A	G	430261	0.100065	0.244846	0.0190477	0.0308559	0.0295371	2.10239e-15	0.519009	FALSE	FALSE
10	rs10786679	104315667	G	A	430261	0.717768	-0.156442	-0.0125158	0.020364	0.0195226	1.56281e-14	0.521462	FALSE	FALSE
8	rs11782445	51933728	G	A	430261	0.82701	-0.180736	-0.0149354	0.0243794	0.0233161	1.23053e-13	0.521808	FALSE	FALSE
9	rs3780190	139099073	A	G	430261	0.457127	-0.10781	-0.0112055	0.0183647	0.0175483	4.3441e-09	0.523113	FALSE	FALSE
4	rs1487631	38395949	A	G	430261	0.495816	0.115596	0.0110756	0.01826	0.0174435	2.44254e-10	0.525468	FALSE	FALSE
2	rs56092602	97206932	C	G	430261	0.631754	0.142697	0.0114212	0.0188906	0.0180741	4.22479e-14	0.527446	FALSE	FALSE
17	rs9900613	74674857	C	T	430261	0.569069	0.107543	0.011243	0.0185711	0.0178204	7.00093e-09	0.528101	FALSE	FALSE
2	rs1015378	19775396	G	A	430261	0.776789	-0.146819	0.0136252	0.0227018	0.0216898	9.97748e-11	0.529883	FALSE	FALSE
9	9:116933749_CT_C	116933749	CT	C	430261	0.76921	0.120217	0.0128598	0.0216658	0.0207253	2.87851e-08	0.534936	FALSE	FALSE
17	17:41003048_CT_C	41003048	CT	C	430261	0.921928	-0.280945	-0.0223301	0.0381238	0.036325	1.71553e-13	0.538732	FALSE	FALSE
10	rs7070797	63551773	G	A	430261	0.858088	0.189116	0.0151014	0.0263596	0.0251893	7.26043e-13	0.54883	FALSE	FALSE
5	rs247095	128093756	G	A	430261	0.255812	-0.12416	0.0119388	0.0209634	0.0200794	3.16686e-09	0.552124	FALSE	FALSE
5	rs750838224	71544539	TTAAA	T	430261	0.383493	-0.153257	0.0105034	0.018805	0.0179823	3.64556e-16	0.559154	FALSE	FALSE
7	rs35392648	98756839	T	C	430261	0.965437	-0.276528	-0.0284838	0.0504644	0.0488116	4.2615e-08	0.559527	FALSE	FALSE
3	rs756125109	99702229	AATAAAT	A	430261	0.211003	-0.13535	-0.0125304	0.0225895	0.0216251	2.07649e-09	0.562295	FALSE	FALSE
11	11:104428889_AC_A	104428889	AC	A	430261	0.807369	0.13514	-0.0127746	0.0233708	0.0223694	7.3625e-09	0.567948	FALSE	FALSE
1	rs2820443	219753509	T	C	430261	0.703416	0.153028	0.0106865	0.0199546	0.0190833	1.73579e-14	0.575484	FALSE	FALSE
5	rs6882659	122430595	T	A	430261	0.963345	0.287545	0.0257091	0.0482305	0.0462063	2.49326e-09	0.577939	FALSE	FALSE
6	rs11154022	121748542	A	G	430261	0.309462	0.136564	0.0104383	0.0197742	0.0189646	4.97904e-12	0.582039	FALSE	FALSE
15	rs12916772	40312717	T	A	430261	0.664591	0.109578	-0.0104506	0.0199388	0.0190346	3.89173e-08	0.582984	FALSE	FALSE
17	rs55801023	57882679	C	A	430261	0.879785	0.16505	0.0145998	0.0279888	0.0269415	3.70131e-09	0.587882	FALSE	FALSE
22	rs4396807	38138379	G	C	430261	0.678306	-0.11827	-0.00998709	0.0195391	0.0186395	1.42188e-09	0.592095	FALSE	FALSE
3	rs764081487	151844775	TCTCCTGGTTGCCCTCCCATCCTACTGG	T	430261	0.85825	0.152001	0.0132342	0.0262896	0.025001	7.39102e-09	0.596566	FALSE	FALSE
17	rs1982271	55453393	G	C	430261	0.381243	0.103561	0.0093772	0.0188106	0.0180215	3.68191e-08	0.60283	FALSE	FALSE
3	rs547608481	124615593	T	TAA	430261	0.547246	0.102726	0.00914382	0.0185221	0.0177539	2.92104e-08	0.606531	FALSE	FALSE
5	rs6880250	53301715	C	A	430261	0.749112	-0.124149	-0.0100044	0.0211998	0.020296	4.73765e-09	0.622067	FALSE	FALSE
3	rs200817387	151997310	CT	C	430261	0.247158	0.123206	0.0101449	0.0217258	0.0207557	1.42021e-08	0.625001	FALSE	FALSE
3	3:49203576_TG_T	49203576	TG	T	430261	0.321956	0.115529	0.00934815	0.0200072	0.0191482	7.7228e-09	0.625408	FALSE	FALSE
16	rs62049970	69669655	G	C	430261	0.935691	-0.556399	0.0171464	0.0383216	0.0365078	9.15693e-48	0.638595	FALSE	FALSE
8	rs17786249	120198284	A	C	430261	0.942998	-0.279257	-0.0179956	0.0405513	0.0385495	5.71796e-12	0.640631	FALSE	FALSE
8	rs11997213	51677135	G	A	430261	0.804395	-0.143707	-0.0102516	0.0231268	0.0220477	5.17006e-10	0.641949	FALSE	FALSE
1	rs34538877	42383670	C	T	430261	0.564237	0.136765	0.00802753	0.0185235	0.0176971	1.54417e-13	0.650111	FALSE	FALSE
11	rs34591112	104683017	C	T	430261	0.796744	0.126635	-0.00966868	0.0226504	0.0217056	2.25965e-08	0.655997	FALSE	FALSE
1	rs17535443	59646056	G	A	430261	0.726012	0.297676	-0.0084999	0.0204477	0.0195057	5.20096e-48	0.663007	FALSE	FALSE
1	rs12133372	219521606	A	G	430261	0.989862	0.542331	0.0378512	0.0906759	0.0875046	2.21792e-09	0.665333	FALSE	FALSE
10	rs2177843	75409877	C	T	430261	0.850929	-0.185942	0.0106471	0.02601	0.0247738	8.74975e-13	0.667363	FALSE	FALSE
6	rs1630736	12295987	C	T	430261	0.535016	0.108646	0.00756355	0.0184086	0.0176633	3.59302e-09	0.668499	FALSE	FALSE
1	rs550778111	43843241	GT	G	430261	0.579907	-0.113195	-0.0072741	0.0185749	0.017802	1.10139e-09	0.682825	FALSE	FALSE
6	rs9453374	62602489	A	C	430261	0.499385	-0.10794	-0.00725081	0.0185919	0.0177651	6.4071e-09	0.683165	FALSE	FALSE
11	rs531935148	63629212	C	CT	430261	0.56276	-0.128244	-0.00736599	0.0190183	0.0182486	1.54958e-11	0.686472	FALSE	FALSE
10	rs80226362	134413500	G	T	430261	0.817725	-0.133386	-0.00913044	0.0237198	0.0227594	1.87245e-08	0.688293	FALSE	FALSE
5	rs11429307	55857025	G	GT	430261	0.809403	-0.130506	-0.00888337	0.0234219	0.02249	2.51891e-08	0.692848	FALSE	FALSE
1	rs10923038	88651771	C	A	430261	0.380808	-0.114691	0.00703251	0.0189063	0.0180825	1.3091e-09	0.69734	FALSE	FALSE
3	rs1581124	99390048	T	A	430261	0.40299	-0.107458	-0.0068944	0.0186183	0.0178229	7.8515e-09	0.698883	FALSE	FALSE
3	rs575550413	27285323	T	G	430261	0.984186	-0.443489	0.0301579	0.0806498	0.0781527	3.82075e-08	0.699583	FALSE	FALSE
1	rs112682076	10357806	G	C	430261	0.989447	0.519501	0.0325643	0.0892014	0.0854409	5.74853e-09	0.703105	FALSE	FALSE
17	rs150055076	42009211	G	A	430261	0.827788	-0.140605	-0.00844521	0.0243071	0.0231576	7.27238e-09	0.715347	FALSE	FALSE
11	rs77215306	8648403	G	A	430261	0.892121	-0.170259	-0.0102468	0.0297923	0.0286722	1.09789e-08	0.72081	FALSE	FALSE
3	rs11922435	63990807	C	T	430261	0.722267	0.125534	0.00693373	0.0203412	0.0194435	6.76884e-10	0.721384	FALSE	FALSE
2	rs34720456	177027292	G	A	430261	0.683243	-0.140608	-0.00658651	0.0197219	0.018905	1.0071e-12	0.72754	FALSE	FALSE
4	rs4835266	146821725	T	C	430261	0.516529	0.134218	0.00617799	0.0185598	0.0177536	4.77234e-13	0.727851	FALSE	FALSE
15	rs35251008	67468525	A	G	430261	0.721775	-0.126742	-0.00659684	0.0203521	0.0195427	4.74062e-10	0.735695	FALSE	FALSE
7	rs75562419	90410872	A	G	430261	0.531867	0.132946	0.00589349	0.0191688	0.0183513	4.04664e-12	0.748098	FALSE	FALSE
16	rs544157893	1331232	A	AT	430261	0.873594	-0.174731	-0.00826564	0.0280099	0.0267716	4.42631e-10	0.757515	FALSE	FALSE
4	rs78806058	146656092	G	A	430261	0.862763	0.151048	0.00774591	0.0264719	0.0253078	1.15679e-08	0.759553	FALSE	FALSE
1	rs7418429	87896851	A	G	430261	0.553143	-0.11043	0.00540023	0.0185902	0.0177945	2.84607e-09	0.761526	FALSE	FALSE
16	rs769305825	58566742	CACTG	C	430261	0.754196	-0.125388	-0.00613139	0.0212966	0.020386	3.91586e-09	0.763594	FALSE	FALSE
11	11:46765284_AAAAAG_A	46765284	AAAAAG	A	430261	0.232586	-0.11798	-0.00609772	0.021587	0.0206721	4.61999e-08	0.768014	FALSE	FALSE
4	rs747620072	86743432	TTGG	T	430261	0.891364	-0.242003	-0.00832149	0.0295591	0.0282237	2.67596e-16	0.768115	FALSE	FALSE
8	rs4841504	11024663	C	A	430261	0.500913	0.10565	-0.00508281	0.018348	0.0175863	8.50589e-09	0.772566	FALSE	FALSE
3	rs35312823	27605807	C	T	430261	0.975645	-0.351296	-0.0166655	0.0605362	0.0581872	6.51077e-09	0.774563	FALSE	FALSE
2	rs71427097	97526963	C	T	430261	0.970423	-0.341389	-0.0147231	0.0556749	0.0531424	8.68723e-10	0.781741	FALSE	FALSE
12	rs61918490	19932378	C	A	430261	0.902697	-0.202723	-0.00814195	0.0311338	0.0297958	7.44837e-11	0.784655	FALSE	FALSE
2	rs4852780	71620111	T	C	430261	0.402389	0.123299	0.00477834	0.0186601	0.0178617	3.90515e-11	0.78907	FALSE	FALSE
20	rs144144720	10984418	T	TATAAAAAA	430261	0.718737	-0.130714	-0.00516654	0.0205355	0.0196383	1.94969e-10	0.792485	FALSE	FALSE
21	rs9977093	35606344	G	A	430261	0.879642	0.169994	-0.00680179	0.0281251	0.026824	1.50151e-09	0.799827	FALSE	FALSE
15	rs2928141	41463736	G	A	430261	0.497397	0.101079	-0.00445587	0.018349	0.0175974	3.61473e-08	0.800105	FALSE	FALSE
16	16:71934230_CTTTTTTTTTTTT_C	71934230	CTTTTTTTTTTTT	C	430261	0.101148	0.238814	0.00770214	0.0317464	0.0305141	5.37163e-14	0.800722	FALSE	FALSE
7	rs194505	89841307	G	A	430261	0.45376	-0.134133	-0.00428956	0.0183054	0.01753	2.3451e-13	0.80669	FALSE	FALSE
10	10:18471750_CA_C	18471750	CA	C	430261	0.700809	-0.152572	-0.00460206	0.0203679	0.0194466	6.84634e-14	0.812927	FALSE	FALSE
7	7:151415746_GT_G	151415746	GT	G	430261	0.691264	-0.127375	0.00448632	0.0198416	0.0189777	1.36641e-10	0.813123	FALSE	FALSE
1	rs12082843	29003360	T	C	430261	0.916061	-0.187936	0.00736174	0.0331754	0.0317047	1.47085e-08	0.816385	FALSE	FALSE
10	rs713240	63810452	C	T	430261	0.475449	-0.11079	0.00370566	0.0183837	0.0175771	1.67523e-09	0.833025	FALSE	FALSE
7	rs76021734	92563344	C	T	430261	0.919673	0.197895	0.00606934	0.033241	0.0319732	2.62737e-09	0.849446	FALSE	FALSE
16	rs146270697	72187357	G	GA	430261	0.951029	-0.363435	-0.00780147	0.0435146	0.0416781	6.71047e-17	0.851516	FALSE	FALSE
1	1:50914609_CT_C	50914609	CT	C	430261	0.510306	0.109215	0.00347892	0.0196473	0.0187511	2.71643e-08	0.852812	FALSE	FALSE
3	rs729639	13826854	T	C	430261	0.340353	-0.111106	-0.00325769	0.0193522	0.0185183	9.39859e-09	0.860359	FALSE	FALSE
8	rs56347675	33386448	A	AG	430261	0.423857	0.107142	-0.0031307	0.0189523	0.0181386	1.57452e-08	0.862967	FALSE	FALSE
16	rs3874658	2157079	T	C	430261	0.867108	0.172874	0.00450784	0.0283275	0.027065	1.04301e-09	0.867719	FALSE	FALSE
16	rs17881561	70513010	C	T	430261	0.931796	-0.544089	0.00577382	0.0365077	0.0347607	3.13131e-50	0.868077	FALSE	FALSE
16	rs12934767	75456304	T	C	430261	0.416965	-0.169313	0.00287072	0.0186647	0.0179138	1.17643e-19	0.872683	FALSE	FALSE
5	rs4705298	148335243	T	C	430261	0.66794	-0.107912	-0.00284511	0.0194627	0.0185843	2.94732e-08	0.878326	FALSE	FALSE
10	rs10882399	95903188	C	T	430261	0.619657	-0.155368	0.00251153	0.0188247	0.0179798	1.53943e-16	0.888908	FALSE	FALSE
8	rs1126091	9806492	T	C	430261	0.469845	0.10444	0.00239088	0.0183393	0.0176257	1.23465e-08	0.8921	FALSE	FALSE
1	rs1337005	197265641	C	T	430261	0.539822	-0.103646	-0.00226766	0.018419	0.0175971	1.83246e-08	0.897464	FALSE	FALSE
16	rs62052916	72574550	A	T	430261	0.92617	-0.287701	-0.00372264	0.0352397	0.0337392	3.2374e-16	0.912143	FALSE	FALSE
9	rs7854147	125863350	A	G	430261	0.878157	0.184289	0.00292729	0.0279172	0.0267154	4.07641e-11	0.912748	FALSE	FALSE
16	rs62053102	71654365	A	T	430261	0.952846	-0.396084	-0.00456779	0.0447307	0.0429262	8.37918e-19	0.915257	FALSE	FALSE
22	rs390387	21912246	A	G	430261	0.186367	-0.138696	0.00235096	0.0239618	0.0228872	7.11415e-09	0.918186	FALSE	FALSE
1	rs12045477	42638163	C	T	430261	0.709631	0.114075	0.00149412	0.0201266	0.0192759	1.44587e-08	0.938216	FALSE	FALSE
11	rs547193816	65343399	C	CCCCGCT	430261	0.798307	-0.135355	-0.00168655	0.0231301	0.0221111	4.8607e-09	0.9392	FALSE	FALSE
22	rs73161324	42038786	C	T	430261	0.945259	-0.225214	0.00279769	0.0403546	0.0388137	2.39296e-08	0.942538	FALSE	FALSE
17	rs76258080	37426106	C	A	430261	0.940834	-0.247453	-0.00292746	0.0429479	0.0411279	8.32628e-09	0.943255	FALSE	FALSE
6	rs236349	36820565	A	G	430261	0.339087	0.121253	-0.00130523	0.0194375	0.0185624	4.42825e-10	0.943942	FALSE	FALSE
1	rs2474453	1869241	G	T	430261	0.49749	0.147647	0.00123508	0.0184896	0.0177068	1.40069e-15	0.944391	FALSE	FALSE
10	rs10997934	69873181	G	A	430261	0.748587	-0.11948	-0.00124739	0.0211851	0.0202683	1.70267e-08	0.950926	FALSE	FALSE
7	rs73725601	149472854	A	G	430261	0.933568	-0.248657	-0.00179121	0.0369479	0.0353775	1.69734e-11	0.959619	FALSE	FALSE
21	rs149487184	35605863	C	T	430261	0.977088	0.35923	0.00152241	0.0608365	0.0584943	3.53e-09	0.979236	FALSE	FALSE
16	rs3915425	15912544	T	C	430261	0.682037	0.13747	-0.000293742	0.0196815	0.0188118	2.85424e-12	0.987542	FALSE	FALSE
8	8:81407157_CAAA_C	81407157	CAAA	C	430261	0.760406	0.120372	0.000184534	0.0214903	0.0205333	2.12863e-08	0.992829	FALSE	FALSE
6	rs1962133	1679715	G	A	430261	0.664127	-0.127878	1.36603e-05	0.0193873	0.0185513	4.22502e-11	0.999412	FALSE	FALSE
Table 2
CHR	SNP	POS	A1	A2	N	AF1	BETA_G	BETA_G_by_E	SE_G	SE_G_by_E	P_G	P_G_by_E	interaction (P) < 5e-8	present_in_primary_inclusion2
7	rs17477177	106411858	T	C	430261	0.800344	-0.60098	-0.212291	0.0231769	0.022159	3.04807e-148	9.67382e-22	TRUE	FALSE
7	rs11977526	46008110	G	A	430261	0.596954	0.314926	0.140732	0.0185349	0.0177513	9.56823e-65	2.22735e-15	TRUE	FALSE
15	15:48864540_TA_T	48864540	TA	T	430261	0.0965048	-0.353428	-0.229498	0.0307366	0.0295489	1.34054e-30	8.05486e-15	TRUE	FALSE
3	rs370408735	41870038	C	T	430261	0.874037	0.457523	0.210346	0.0286475	0.0272146	2.04169e-57	1.08267e-14	TRUE	FALSE
6	rs3128992	29877572	A	G	430261	0.643003	-0.0592944	-0.116208	0.0198535	0.019078	0.00282099	1.12075e-09	TRUE	FALSE
6	6:27016373_ATT_A	27016373	ATT	A	430261	0.160285	0.194414	0.152458	0.026196	0.0251348	1.15778e-13	1.31441e-09	TRUE	FALSE
7	rs4722452	950652	T	C	430261	0.185666	0.0501909	0.137907	0.0238199	0.0227615	0.0351089	1.37131e-09	TRUE	FALSE
11	rs573455	117267884	A	G	430261	0.465627	0.19173	0.105381	0.0183106	0.0175521	1.17455e-25	1.92629e-09	TRUE	FALSE
8	rs7006122	124608614	T	G	430261	0.63428	0.0121708	-0.107791	0.0190727	0.0183061	0.52339	3.90225e-09	TRUE	FALSE
7	rs884843	73445789	A	G	430261	0.53212	-0.0910937	-0.102619	0.0183766	0.0175952	7.15771e-07	5.46933e-09	TRUE	FALSE
6	rs6915987	27515776	G	A	430261	0.415133	0.145853	0.102842	0.0185465	0.0177288	3.71411e-15	6.59753e-09	TRUE	FALSE
6	rs2523443	29415464	C	A	430261	0.877873	-0.184197	-0.154912	0.0280442	0.0270399	5.09689e-11	1.01011e-08	TRUE	FALSE
6	rs3132510	31172151	T	C	430261	0.864837	-0.138316	-0.1467	0.0267991	0.0257339	2.45334e-07	1.19336e-08	TRUE	FALSE
6	rs3094060	30323110	A	C	430261	0.85721	-0.136603	-0.143529	0.0265242	0.0254255	2.60326e-07	1.65099e-08	TRUE	FALSE
6	rs76091509	26706602	T	A	430261	0.903949	-0.237875	-0.177938	0.0333062	0.0320109	9.19327e-13	2.71816e-08	TRUE	FALSE
6	rs3132470	31451370	A	G	430261	0.856843	-0.132185	-0.138206	0.0261146	0.0251056	4.15445e-07	3.69258e-08	TRUE	FALSE
6	rs3117145	29046418	A	T	430261	0.885438	-0.209509	-0.158126	0.029882	0.0287562	2.36243e-12	3.82276e-08	TRUE	FALSE
17	rs3826537	60769803	A	G	430261	0.574429	-0.185257	-0.0967839	0.0185162	0.0176659	1.44695e-23	4.28762e-08	TRUE	FALSE
6	6:27770670_AT_A	27770670	AT	A	430261	0.595266	-0.160621	-0.105957	0.0204441	0.0195655	3.94652e-15	6.11199e-08	FALSE	FALSE
6	rs9467713	26338128	T	C	430261	0.877059	-0.203666	-0.147152	0.0283596	0.0271735	6.89154e-13	6.11901e-08	FALSE	FALSE
6	rs3131300	32151934	A	G	430261	0.801925	-0.130678	-0.118723	0.0229729	0.0220567	1.28252e-08	7.34033e-08	FALSE	FALSE
6	6:30871259_CTTTTTTTTTTTT_C	30871259	CTTTTTTTTTTTT	C	430261	0.849029	-0.129174	-0.131284	0.025599	0.0245533	4.51033e-07	8.9468e-08	FALSE	FALSE
6	rs67998226	28238059	T	C	430261	0.884604	-0.197155	-0.147977	0.028885	0.0277687	8.7606e-12	9.88084e-08	FALSE	FALSE
18	rs868533	43099143	G	T	430261	0.819189	-0.281321	-0.121526	0.0240275	0.0229405	1.15622e-31	1.17434e-07	FALSE	FALSE
6	rs9257147	28730558	A	G	430261	0.856832	-0.183079	-0.139807	0.0278903	0.0267923	5.2289e-11	1.80681e-07	FALSE	FALSE
10	rs7096778	30165983	T	C	430261	0.411162	-0.0536051	0.0930607	0.0186334	0.0178416	0.00401694	1.82891e-07	FALSE	FALSE
13	rs148153980	70717858	G	A	430261	0.982494	-0.218705	-0.347488	0.0710085	0.0679135	0.00207015	3.11051e-07	FALSE	FALSE
7	rs186092333	19028757	C	T	430261	0.801991	-0.178499	-0.114801	0.0235722	0.022503	3.66254e-14	3.36822e-07	FALSE	FALSE
1	rs28742181	9440261	C	G	430261	0.427947	-0.158833	-0.090143	0.0185487	0.0177407	1.09959e-17	3.7516e-07	FALSE	FALSE
1	rs7542713	169107365	A	G	430261	0.590415	0.162743	0.0903396	0.0185755	0.01778	1.93211e-18	3.7553e-07	FALSE	FALSE
16	rs7500448	83045790	A	G	430261	0.746447	0.274658	0.102043	0.0210297	0.0201052	5.54075e-39	3.86532e-07	FALSE	FALSE
11	rs11222084	130273230	A	T	430261	0.630269	-0.390787	-0.0917714	0.0189407	0.0180867	1.41216e-94	3.89586e-07	FALSE	FALSE
3	3:186888612_CTTAA_C	186888612	CTTAA	C	430261	0.951752	0.164541	0.21514	0.044196	0.0424627	0.000196874	4.05061e-07	FALSE	FALSE
6	rs9262132	30611350	C	A	430261	0.855772	-0.140021	-0.126257	0.0261393	0.0250606	8.47536e-08	4.70302e-07	FALSE	FALSE
6	rs17613437	32622282	T	C	430261	0.586448	-0.13134	-0.0956479	0.0200158	0.0191554	5.31418e-11	5.93677e-07	FALSE	FALSE
2	rs883650	85491747	T	C	430261	0.543744	0.171646	0.0875571	0.0184215	0.0175909	1.18891e-20	6.44418e-07	FALSE	FALSE
1	rs76326091	171459776	C	T	430261	0.980279	0.121486	0.313362	0.065979	0.0634368	0.0655791	7.82218e-07	FALSE	FALSE
17	rs17679866	14140080	C	T	430261	0.881697	0.0365919	0.131827	0.028146	0.0269008	0.193576	9.55958e-07	FALSE	FALSE
3	rs146115067	16993167	C	T	430261	0.9877	-0.163399	-0.396844	0.0850949	0.0810973	0.0548336	9.90933e-07	FALSE	FALSE
7	rs71107863	92233759	C	CT	430261	0.309048	-0.277605	-0.0958864	0.0204434	0.0196483	5.32e-42	1.06019e-06	FALSE	FALSE
6	rs72861130	42537156	C	T	430261	0.986857	-0.0636449	-0.39219	0.084781	0.0804051	0.452835	1.07343e-06	FALSE	FALSE
7	rs35008384	50924391	G	C	430261	0.472086	-0.0842183	-0.0849277	0.0183243	0.0175187	4.30671e-06	1.24813e-06	FALSE	FALSE
17	rs8069577	12303111	C	T	430261	0.796027	-0.0309028	-0.105631	0.0228598	0.0218671	0.176426	1.36123e-06	FALSE	FALSE
17	rs12603711	6472540	T	C	430261	0.580968	-0.177146	-0.0859109	0.0186447	0.0178077	2.07565e-21	1.40454e-06	FALSE	FALSE
17	17:47102672_CAA_C	47102672	CAA	C	430261	0.958136	-0.106739	-0.214607	0.0466197	0.0445253	0.0220466	1.43643e-06	FALSE	FALSE
11	rs539342	75067912	A	G	430261	0.648643	0.0608234	0.0879994	0.0191625	0.01827	0.00150313	1.46022e-06	FALSE	FALSE
1	rs192407397	5288884	A	G	430261	0.98915	0.140312	0.413694	0.0897416	0.0860675	0.117932	1.53505e-06	FALSE	TRUE
22	rs73159098	30120623	G	C	430261	0.948136	-0.0213183	-0.193014	0.0423883	0.0406488	0.615015	2.05102e-06	FALSE	FALSE
6	rs3117575	31726253	T	C	430261	0.86844	-0.156515	-0.123867	0.0271123	0.0261173	7.79561e-09	2.10896e-06	FALSE	FALSE
12	rs1921484	76322991	C	A	430261	0.173803	0.0646112	0.109676	0.0241548	0.023127	0.0074756	2.11268e-06	FALSE	FALSE
2	rs62149902	62134491	C	T	430261	0.767923	0.0489741	0.0982486	0.0216661	0.0207368	0.0237964	2.15954e-06	FALSE	FALSE
19	rs10425790	14140662	C	T	430261	0.781223	0.0677088	0.0993423	0.0221325	0.0210735	0.00221888	2.42788e-06	FALSE	FALSE
15	rs79269642	75123061	T	C	430261	0.902821	0.0805749	0.138371	0.030737	0.0294008	0.00875627	2.52155e-06	FALSE	FALSE
18	rs12966762	26742486	C	G	430261	0.342556	-0.0552106	-0.0868686	0.0193001	0.0184887	0.00422783	2.62117e-06	FALSE	FALSE
19	rs28795074	45436657	G	A	430261	0.912489	0.134868	0.148379	0.0333071	0.0317755	5.13852e-05	3.01781e-06	FALSE	FALSE
13	rs9805839	23304369	T	C	430261	0.927518	0.0560476	0.157727	0.0353285	0.0338196	0.112633	3.10463e-06	FALSE	FALSE
15	rs191302291	55088081	G	T	430261	0.984664	-0.0814942	-0.339349	0.0764453	0.0727927	0.286403	3.13365e-06	FALSE	FALSE
11	rs2065208	31239457	C	T	430261	0.631298	-0.0249456	-0.0840979	0.0189632	0.0181062	0.188351	3.4055e-06	FALSE	FALSE
20	rs6040076	10658882	G	C	430261	0.494768	0.287874	0.0819879	0.0184279	0.017652	5.18596e-55	3.40583e-06	FALSE	FALSE
11	rs4754194	107090187	C	T	430261	0.772236	0.119189	0.0967379	0.0217771	0.0208542	4.42115e-08	3.5047e-06	FALSE	FALSE
8	rs11781162	128110896	A	G	430261	0.985188	0.0313883	0.345474	0.0776794	0.0745518	0.686157	3.58646e-06	FALSE	FALSE
15	15:67426898_TAC_T	67426898	TAC	T	430261	0.838407	-0.0915628	-0.109962	0.0249552	0.0237394	0.000243419	3.6205e-06	FALSE	FALSE
3	3:101406332_GTT_G	101406332	GTT	G	430261	0.973527	-0.103279	-0.257508	0.0578858	0.055712	0.0743942	3.79821e-06	FALSE	FALSE
4	rs56251281	37735981	G	A	430261	0.919247	-0.0519842	-0.159028	0.0360611	0.0344898	0.149427	4.01011e-06	FALSE	FALSE
16	rs4782340	89032748	A	G	430261	0.226533	-0.014061	0.0965287	0.0219163	0.0209441	0.521146	4.04834e-06	FALSE	FALSE
17	rs189566296	76276410	A	G	430261	0.989484	0.228414	0.401246	0.0922471	0.0871808	0.0132824	4.17534e-06	FALSE	FALSE
10	rs117794596	133265972	C	T	430261	0.988143	0.232649	0.372721	0.0844307	0.0811265	0.00586027	4.34149e-06	FALSE	FALSE
10	rs11196205	114807047	G	C	430261	0.53312	-0.136504	-0.0804459	0.0183064	0.0175409	8.87495e-14	4.51388e-06	FALSE	FALSE
7	rs138886409	17457806	A	C	430261	0.977759	-0.127953	-0.2734	0.062489	0.0596688	0.0405985	4.60645e-06	FALSE	FALSE
7	rs9330377	616816	C	T	430261	0.0404891	0.0781989	0.217629	0.0496811	0.04753	0.115483	4.67701e-06	FALSE	FALSE
12	rs1049392	48527186	C	T	430261	0.865086	0.088246	0.116706	0.0267279	0.0255387	0.000961184	4.883e-06	FALSE	FALSE
7	7:21552032_AT_A	21552032	AT	A	430261	0.988297	-0.256958	-0.402701	0.0913632	0.0885084	0.00491598	5.36795e-06	FALSE	FALSE
10	rs7096678	96069208	C	T	430261	0.724613	0.0843798	0.0893417	0.0204725	0.0196493	3.7621e-05	5.44659e-06	FALSE	FALSE
16	16:17497957_TG_T	17497957	TG	T	430261	0.379576	-0.0929699	-0.0847273	0.0194123	0.0186384	1.67429e-06	5.47165e-06	FALSE	FALSE
13	rs34117150	22904865	A	G	430261	0.894178	0.0400745	0.128695	0.0296401	0.0283278	0.176364	5.54422e-06	FALSE	FALSE
17	rs112809949	29270446	A	G	430261	0.925541	0.0178003	0.153807	0.0354971	0.0339159	0.616048	5.76128e-06	FALSE	FALSE
4	4:114656443_AG_A	114656443	AG	A	430261	0.940984	0.0268483	0.168558	0.038935	0.0371981	0.490467	5.86048e-06	FALSE	FALSE
9	rs10976449	7611229	T	C	430261	0.788193	0.0475573	0.0970981	0.0224985	0.0214798	0.0345322	6.171e-06	FALSE	FALSE
7	rs512023	73780812	C	G	430261	0.577123	-0.0675161	-0.0798893	0.0184745	0.0176893	0.000257618	6.2943e-06	FALSE	FALSE
11	rs2289125	89224453	A	C	430261	0.213948	-0.286352	-0.0966251	0.0222873	0.021405	8.80121e-38	6.3574e-06	FALSE	FALSE
20	rs373019537	19515074	T	TTTTGTTTTGTTTTGA	430261	0.106445	0.223259	0.132323	0.0306221	0.0293511	3.08143e-13	6.53509e-06	FALSE	FALSE
3	rs76844915	56561465	G	A	430261	0.934319	-0.0348097	-0.160742	0.0370443	0.0356955	0.347383	6.69601e-06	FALSE	FALSE
11	rs2924439	61281430	G	A	430261	0.282644	-0.0418166	-0.0869115	0.020238	0.0194073	0.0388058	7.52468e-06	FALSE	FALSE
14	rs12895597	85663780	T	C	430261	0.760194	0.0347828	0.0912057	0.0213791	0.0204126	0.103747	7.89118e-06	FALSE	FALSE
14	rs10144106	97179949	C	T	430261	0.948391	-0.124918	-0.181057	0.0421016	0.0405464	0.00300653	7.99061e-06	FALSE	FALSE
15	15:56070348_CTTT_C	56070348	CTTT	C	430261	0.896676	-0.0407804	-0.135515	0.03149	0.0303665	0.195311	8.09592e-06	FALSE	FALSE
17	rs7208832	62760703	T	A	430261	0.828688	0.148354	0.104004	0.0244014	0.0233516	1.20398e-09	8.43546e-06	FALSE	FALSE
16	rs11861268	1010348	G	T	430261	0.748743	0.102766	0.0912896	0.0215054	0.0205507	1.76515e-06	8.90633e-06	FALSE	FALSE
3	rs56138756	27649948	A	G	430261	0.846383	0.167674	0.106765	0.0251286	0.024045	2.51281e-11	8.98714e-06	FALSE	FALSE
18	rs138340381	34267369	C	T	430261	0.983692	-0.470238	-0.317346	0.0750077	0.0715881	3.62926e-10	9.29583e-06	FALSE	FALSE
2	rs113192127	55998449	C	CCA	430261	0.765368	0.167171	0.0934178	0.0220052	0.0210808	3.03328e-14	9.36198e-06	FALSE	FALSE
11	rs112349188	31797141	C	G	430261	0.63433	0.0450725	0.0798876	0.0189398	0.018069	0.0173232	9.81352e-06	FALSE	FALSE
13	rs9521731	111032699	G	C	430261	0.661472	-0.0362414	-0.0822023	0.0194125	0.0185957	0.0619146	9.84707e-06	FALSE	FALSE
1	rs12095636	168921757	G	A	430261	0.894133	-0.0867922	-0.125715	0.0297186	0.0284412	0.00349506	9.86269e-06	FALSE	FALSE
2	rs299578	123815569	T	C	430261	0.646326	0.00233799	-0.0810748	0.0192058	0.0184034	0.90311	1.05578e-05	FALSE	FALSE
7	rs143693503	142804445	T	A	430261	0.989365	0.146217	0.381438	0.0910473	0.0866429	0.108286	1.07054e-05	FALSE	TRUE
11	rs369793709	31544586	A	AT	430261	0.69657	0.0512605	0.0840963	0.0200151	0.0191544	0.0104344	1.13126e-05	FALSE	FALSE
2	rs114631605	108933827	C	T	430261	0.96393	0.0465528	0.208912	0.049715	0.0475905	0.34907	1.13466e-05	FALSE	FALSE
5	rs78802445	87456158	T	A	430261	0.95928	-0.083151	-0.196131	0.0464755	0.0448045	0.073593	1.20054e-05	FALSE	FALSE
11	rs1232043	30814687	G	A	430261	0.576688	0.010158	-0.0778559	0.0185866	0.0177935	0.584705	1.21135e-05	FALSE	FALSE
11	rs187229435	805953	G	C	430261	0.98379	-0.392406	-0.315984	0.0752027	0.072229	1.80891e-07	1.21572e-05	FALSE	FALSE
6	rs80014319	56156003	T	C	430261	0.964672	0.0883666	0.205636	0.0494533	0.0470069	0.0739586	1.21666e-05	FALSE	FALSE
14	rs758036529	69325238	TG	T	430261	0.822989	-0.02208	-0.108037	0.0257647	0.0247082	0.391453	1.22817e-05	FALSE	FALSE
17	rs149815223	40415139	C	T	430261	0.974857	0.141882	0.256963	0.0619686	0.0587876	0.022046	1.23658e-05	FALSE	FALSE
6	rs112995571	66080699	A	G	430261	0.975167	0.098431	0.241014	0.0583629	0.0552767	0.0916931	1.29979e-05	FALSE	FALSE
5	rs300974	119869763	G	A	430261	0.20118	-0.0153605	-0.0948684	0.0228505	0.0217831	0.501447	1.32984e-05	FALSE	FALSE
1	rs72729080	208038547	T	C	430261	0.96333	0.202395	0.200172	0.0480115	0.0460147	2.49159e-05	1.36024e-05	FALSE	FALSE
3	rs6780224	167762046	C	T	430261	0.74333	0.0408304	0.0867177	0.0209506	0.0199562	0.0513081	1.39019e-05	FALSE	FALSE
4	rs4254712	178547871	T	C	430261	0.890984	0.0511431	0.121295	0.0291629	0.0279464	0.0794815	1.423e-05	FALSE	FALSE
1	rs140929754	89564619	T	C	430261	0.97763	-0.136383	-0.267478	0.0639966	0.0616341	0.0330815	1.4263e-05	FALSE	FALSE
13	rs2044732	42833400	A	G	430261	0.786518	0.0350242	-0.0933141	0.0224575	0.021503	0.11886	1.42757e-05	FALSE	FALSE
18	rs9748949	20111879	A	G	430261	0.925249	0.187101	0.143674	0.0347299	0.0331138	7.15149e-08	1.43272e-05	FALSE	FALSE
16	16:53927575_TAAA_T	53927575	TAAA	T	430261	0.985643	-0.0511319	-0.337667	0.0814103	0.0780351	0.529954	1.51077e-05	FALSE	FALSE
17	rs11409890	46269542	T	TA	430261	0.447899	-0.105928	-0.0765639	0.0185064	0.0176962	1.04125e-08	1.51453e-05	FALSE	FALSE
9	rs113367420	9992268	A	G	430261	0.98083	-0.0663247	-0.280054	0.0662765	0.0647959	0.316959	1.54557e-05	FALSE	FALSE
16	rs34033440	89539755	G	T	430261	0.952289	-0.101043	-0.17914	0.0430679	0.0415211	0.0189689	1.60004e-05	FALSE	FALSE
10	rs140473396	104795885	G	GAC	430261	0.906802	0.36109	0.13206	0.0321074	0.0306183	2.41435e-29	1.60982e-05	FALSE	FALSE
4	rs114541172	181302299	T	C	430261	0.987117	-0.126549	-0.35157	0.0846603	0.0817224	0.134971	1.69259e-05	FALSE	FALSE
5	rs17241319	81086933	T	C	430261	0.864776	-0.0381975	-0.110134	0.0268266	0.025607	0.154486	1.70081e-05	FALSE	FALSE
9	9:133778079_GC_G	133778079	GC	G	430261	0.694771	0.00454544	-0.0851524	0.0206366	0.0198304	0.825668	1.75462e-05	FALSE	FALSE
7	rs17680582	38885488	C	T	430261	0.986435	-0.046667	-0.334045	0.080764	0.0778123	0.563386	1.76307e-05	FALSE	FALSE
6	6:107434351_ACT_A	107434351	ACT	A	430261	0.949167	0.00436304	-0.179928	0.0436046	0.0419216	0.920297	1.77064e-05	FALSE	FALSE
3	rs36292	142673250	A	C	430261	0.634498	0.0488753	0.0785312	0.0191727	0.0183274	0.0107967	1.82811e-05	FALSE	FALSE
16	rs13185	81079641	G	A	430261	0.103843	0.122469	0.123573	0.030047	0.0288497	4.5836e-05	1.84109e-05	FALSE	FALSE
17	rs222837	7132556	C	T	430261	0.498379	-0.106013	-0.0748648	0.0183034	0.0174989	6.95604e-09	1.88355e-05	FALSE	FALSE
1	rs137869943	41339680	C	T	430261	0.981285	-0.00777333	-0.277505	0.0678959	0.064864	0.90885	1.88365e-05	FALSE	FALSE
5	rs72702723	499911	C	T	430261	0.895804	-0.0457463	-0.122782	0.0299583	0.0287148	0.126762	1.90361e-05	FALSE	FALSE
7	rs76118136	20711893	G	A	430261	0.980981	0.222861	0.27167	0.0665411	0.0635573	0.000810394	1.91636e-05	FALSE	FALSE
4	4:66835843_ATAT_A	66835843	ATAT	A	430261	0.944807	0.106997	0.172413	0.0420129	0.0403669	0.0108727	1.94465e-05	FALSE	FALSE
5	rs4073771	177485288	G	A	430261	0.74323	0.0183003	0.0860094	0.0209963	0.0201432	0.383427	1.95569e-05	FALSE	FALSE
19	19:46334427_AT_A	46334427	AT	A	430261	0.340764	0.0903364	0.082666	0.0202173	0.0193747	7.88566e-06	1.98382e-05	FALSE	FALSE
6	rs115648484	25938767	T	A	430261	0.906187	-0.23309	-0.132006	0.0321861	0.03094	4.42302e-13	1.98558e-05	FALSE	FALSE
12	rs73036502	5645405	T	C	430261	0.930476	0.0434567	0.146774	0.0358926	0.034434	0.225993	2.02185e-05	FALSE	FALSE
2	rs143940482	143216336	A	G	430261	0.9542	-0.103464	-0.180789	0.0440989	0.0424223	0.0189669	2.02925e-05	FALSE	FALSE
4	rs1970813	68173477	T	C	430261	0.512158	-0.0797899	-0.0744474	0.018316	0.0174714	1.32281e-05	2.03418e-05	FALSE	FALSE
2	rs71397677	169803858	A	AT	430261	0.395944	-0.145245	-0.0792514	0.019449	0.0186036	8.14355e-14	2.04419e-05	FALSE	FALSE
6	rs114572317	3384622	G	A	430261	0.98472	-0.169334	-0.303332	0.0752287	0.0712148	0.0243906	2.04983e-05	FALSE	FALSE
6	rs17693932	113554012	T	A	430261	0.950275	0.0925946	0.175913	0.0432859	0.0413203	0.0324244	2.06905e-05	FALSE	FALSE
2	rs4663420	234201658	T	C	430261	0.932366	-0.0781419	-0.147328	0.0362635	0.0346142	0.0311745	2.0784e-05	FALSE	FALSE
1	1:180897944_TG_T	180897944	TG	T	430261	0.217168	-0.0167593	-0.0916066	0.0225958	0.0215385	0.458269	2.10769e-05	FALSE	FALSE
15	15:87278833_CTG_C	87278833	CTG	C	430261	0.652832	-0.0304657	-0.080685	0.0197873	0.0189713	0.123644	2.10922e-05	FALSE	FALSE
14	rs140506371	54143363	T	TTATTA	430261	0.474907	0.0605045	0.0746846	0.0183967	0.0175729	0.00100589	2.13773e-05	FALSE	FALSE
12	rs7138083	119454647	C	G	430261	0.109192	0.0539699	0.11981	0.0293857	0.0281934	0.0662679	2.14166e-05	FALSE	FALSE
4	rs528838561	115833621	T	A	430261	0.978698	-0.135542	-0.268325	0.0656857	0.0631556	0.0390657	2.15081e-05	FALSE	FALSE
19	rs8102624	2161443	G	A	430261	0.92773	-0.402671	-0.143999	0.0356066	0.0338932	1.18573e-29	2.15102e-05	FALSE	FALSE
11	rs145684496	126981755	G	GAA	430261	0.984516	-0.151464	-0.302635	0.0751689	0.0712544	0.0439063	2.16414e-05	FALSE	FALSE
7	rs185529878	45885790	C	T	430261	0.954192	-0.0986792	-0.191993	0.0473361	0.0452273	0.0371011	2.18523e-05	FALSE	FALSE
8	rs985094	76004157	C	T	430261	0.62162	0.106064	0.0762082	0.0187986	0.0179564	1.67957e-08	2.19509e-05	FALSE	FALSE
13	rs749527424	48363634	CATGTAG	C	430261	0.985469	-0.0208992	-0.326486	0.0788578	0.0770005	0.790991	2.23466e-05	FALSE	FALSE
11	rs2525883	2021980	C	T	430261	0.812127	-0.19614	-0.0962712	0.0236579	0.022708	1.12605e-16	2.23987e-05	FALSE	FALSE
1	rs147777763	90244386	C	T	430261	0.948288	-0.117683	-0.171399	0.0422658	0.0404515	0.00536335	2.26384e-05	FALSE	FALSE
8	rs71522358	13453800	G	A	430261	0.985275	0.157879	0.32397	0.0808794	0.0764857	0.0509348	2.27847e-05	FALSE	FALSE
6	rs442580	159631854	C	T	430261	0.758601	-0.201525	-0.0869901	0.0214253	0.0205475	5.15597e-21	2.29974e-05	FALSE	FALSE
3	rs1500866	147028413	C	T	430261	0.650446	0.0263968	0.0775768	0.0191742	0.0183273	0.16861	2.30736e-05	FALSE	FALSE
17	rs72836492	20619398	C	A	430261	0.961658	-0.112515	-0.193483	0.0476056	0.0457102	0.0181045	2.30766e-05	FALSE	FALSE
1	rs41264045	158812247	A	G	430261	0.966812	-0.0944924	-0.210681	0.0517342	0.0497829	0.0677754	2.31635e-05	FALSE	FALSE
22	rs134557	29457582	A	G	430261	0.217276	-0.048053	-0.0917842	0.0226758	0.0216893	0.0340792	2.31848e-05	FALSE	FALSE
18	rs148131126	34722088	A	G	430261	0.972487	-0.224759	-0.233789	0.0576858	0.0552553	9.76886e-05	2.32573e-05	FALSE	FALSE
11	rs174617	61629166	A	G	430261	0.538024	0.0680078	0.0741988	0.0183479	0.0175434	0.000210076	2.34285e-05	FALSE	FALSE
10	rs2975113	89818987	G	A	430261	0.41982	-0.0907244	-0.0749315	0.0185284	0.0177199	9.75584e-07	2.35093e-05	FALSE	FALSE
10	rs111813538	106116433	A	AT	430261	0.733016	0.00601603	0.0864064	0.021345	0.0204371	0.778061	2.3587e-05	FALSE	FALSE
9	rs12004127	13927683	A	C	430261	0.960382	0.0666178	0.187481	0.0466753	0.0443477	0.153505	2.36272e-05	FALSE	FALSE
2	rs707284	212839046	T	C	430261	0.311934	-0.0385244	-0.0797014	0.0197533	0.0188666	0.0511434	2.39508e-05	FALSE	FALSE
11	rs72977275	98496903	A	C	430261	0.893142	0.0554428	0.121251	0.0301723	0.0287099	0.0661304	2.40729e-05	FALSE	FALSE
2	rs12990490	218750377	C	T	430261	0.915129	-0.00767071	-0.131403	0.0326794	0.0311161	0.814421	2.41093e-05	FALSE	FALSE
2	rs116661617	97204048	C	G	430261	0.979189	-0.0276687	0.257841	0.064207	0.0610924	0.66652	2.43748e-05	FALSE	FALSE
11	rs11036360	41355213	G	A	430261	0.925537	0.0966675	0.14097	0.0348083	0.0334139	0.00548391	2.45503e-05	FALSE	FALSE
1	rs561519115	80600840	C	T	430261	0.866658	0.0810842	0.110817	0.0275873	0.0262702	0.0032907	2.46087e-05	FALSE	FALSE
3	rs568638235	87936668	T	C	430261	0.979893	0.13007	0.26134	0.0646532	0.0619603	0.0442402	2.46623e-05	FALSE	FALSE
4	4:63182013_CT_C	63182013	CT	C	430261	0.325747	0.041781	0.0795852	0.0197318	0.0188707	0.0342223	2.47131e-05	FALSE	FALSE
2	rs55680940	243041411	C	T	430261	0.988859	-0.319023	-0.351281	0.0883494	0.0833746	0.000305104	2.51688e-05	FALSE	TRUE
8	rs149741792	136802864	G	C	430261	0.980564	0.191744	0.283606	0.0699506	0.0673316	0.00612262	2.53022e-05	FALSE	FALSE
5	5:157324796_CT_C	157324796	CT	C	430261	0.792552	0.00304223	-0.0961945	0.0239911	0.0228485	0.899094	2.55251e-05	FALSE	FALSE
19	rs2289286	1822668	T	C	430261	0.790418	0.113613	0.0902436	0.0224295	0.0214367	4.07715e-07	2.55623e-05	FALSE	FALSE
4	rs142299852	47094312	C	T	430261	0.971187	-0.122348	-0.221464	0.0548995	0.052625	0.0258417	2.57247e-05	FALSE	FALSE
8	rs1449544	76591880	A	C	430261	0.545144	0.154787	0.0736131	0.0183584	0.0175144	3.41515e-17	2.63382e-05	FALSE	FALSE
6	rs11450046	123268947	C	CA	430261	0.660222	0.0142151	0.0777263	0.0193174	0.0184948	0.46181	2.63865e-05	FALSE	FALSE
1	rs112557609	56576924	G	A	430261	0.655061	-0.170647	-0.0778057	0.0193494	0.0185283	1.15218e-18	2.67741e-05	FALSE	FALSE
15	rs4321166	84544614	A	T	430261	0.538068	0.0463201	0.0735222	0.018311	0.0175261	0.0114181	2.7286e-05	FALSE	FALSE
7	7:159122723_AGC_A	159122723	AGC	A	430261	0.972458	-0.00637984	-0.23339	0.0576964	0.055654	0.911953	2.7458e-05	FALSE	FALSE
16	rs142314514	90130996	A	G	430261	0.97154	0.148195	0.243122	0.0603039	0.0579835	0.0139919	2.75355e-05	FALSE	FALSE
16	rs2191423	6387348	A	C	430261	0.451662	0.033195	0.0741621	0.018492	0.0177028	0.0726379	2.79841e-05	FALSE	FALSE
1	rs112940043	47718105	C	T	430261	0.975396	0.147621	0.237521	0.058923	0.0567555	0.0122343	2.8518e-05	FALSE	FALSE
17	rs9901431	74206638	T	C	430261	0.537745	0.00124342	0.0747537	0.0186605	0.0178731	0.946873	2.88357e-05	FALSE	FALSE
3	rs76699125	64701535	T	C	430261	0.937401	-0.0365057	0.153021	0.0382555	0.0365887	0.339953	2.88703e-05	FALSE	FALSE
2	rs11684772	119580473	T	C	430261	0.787175	0.0252269	0.0890612	0.0222961	0.0213041	0.257865	2.90912e-05	FALSE	FALSE
7	7:46254578_CTT_C	46254578	CTT	C	430261	0.246516	-0.157348	-0.0846466	0.0211406	0.020259	9.84831e-14	2.93807e-05	FALSE	FALSE
3	rs780933	9009084	A	G	430261	0.16526	0.0289686	0.0985391	0.0245966	0.0235864	0.238897	2.94351e-05	FALSE	FALSE
17	rs34786235	46884282	C	T	430261	0.970424	-0.44916	-0.218331	0.0548489	0.0522758	2.63331e-16	2.95989e-05	FALSE	FALSE
11	rs73019251	116253169	C	T	430261	0.903568	0.0100631	0.126094	0.0315827	0.0301922	0.750009	2.96186e-05	FALSE	FALSE
3	rs4074136	171950431	C	A	430261	0.968396	-0.109695	-0.213936	0.053328	0.0512271	0.0396878	2.96398e-05	FALSE	FALSE
5	rs72806693	153553631	T	C	430261	0.956054	-0.0788047	-0.179234	0.0450244	0.0429575	0.0800725	3.01468e-05	FALSE	FALSE
1	rs557495276	34718601	G	A	430261	0.986364	-0.156439	-0.354168	0.0882042	0.0848846	0.0761289	3.01475e-05	FALSE	FALSE
16	rs7404072	73096750	C	T	430261	0.279965	-0.108095	-0.0809151	0.0202736	0.0193997	9.72381e-08	3.03338e-05	FALSE	FALSE
7	rs732360	44261978	G	A	430261	0.822468	-0.15301	-0.0967221	0.0242672	0.0231999	2.87805e-10	3.05845e-05	FALSE	FALSE
6	6:132802702_ACT_A	132802702	ACT	A	430261	0.582845	-0.0598005	-0.0741497	0.018587	0.017797	0.00129392	3.0941e-05	FALSE	FALSE
11	rs570532741	18522357	C	CT	430261	0.552446	0.0222997	0.0747202	0.0187697	0.0179365	0.234805	3.10225e-05	FALSE	FALSE
1	rs12084744	14474668	T	C	430261	0.979169	0.0110053	-0.256752	0.0647412	0.0617006	0.865018	3.16493e-05	FALSE	FALSE
4	4:19974600_CT_C	19974600	CT	C	430261	0.947469	0.0781833	0.161295	0.0407162	0.0387686	0.0548323	3.17627e-05	FALSE	FALSE
4	rs73812261	44379852	C	T	430261	0.987152	0.0338539	-0.321607	0.0806668	0.0773162	0.674723	3.18763e-05	FALSE	FALSE
1	rs113652876	53614388	G	A	430261	0.930513	-0.0432477	-0.143659	0.0358593	0.0345464	0.227804	3.20427e-05	FALSE	FALSE
1	rs4907909	100996399	C	T	430261	0.889428	-0.07089	-0.116775	0.0294049	0.0281051	0.0159167	3.25389e-05	FALSE	FALSE
4	rs139487831	116401398	T	C	430261	0.983202	0.0706303	0.291817	0.0739757	0.0702383	0.33969	3.25759e-05	FALSE	FALSE
10	rs374438693	117610632	A	AT	430261	0.362498	0.0577265	0.0816041	0.0204645	0.0196478	0.00479014	3.27644e-05	FALSE	FALSE
2	rs10204380	59624711	G	A	430261	0.748861	-0.0858939	-0.0850485	0.0213519	0.0204793	5.7516e-05	3.28284e-05	FALSE	FALSE
11	rs180800088	116111198	G	A	430261	0.938164	-0.0795087	-0.152045	0.038143	0.0366269	0.0371157	3.30751e-05	FALSE	FALSE
3	rs181074596	187242927	G	C	430261	0.989695	-0.151633	-0.373394	0.0942991	0.0899528	0.107834	3.3103e-05	FALSE	FALSE
16	rs28394853	78334933	C	G	430261	0.986378	0.15043	0.31591	0.0802978	0.0761119	0.0610134	3.31601e-05	FALSE	FALSE
16	rs148957249	71454613	G	A	430261	0.941318	-0.0834184	-0.154566	0.0387801	0.037252	0.0314713	3.33639e-05	FALSE	FALSE
19	rs75439715	48643746	C	T	430261	0.980817	-0.180745	-0.262783	0.0675904	0.0633734	0.00749244	3.37486e-05	FALSE	FALSE
16	rs35093198	1967533	G	A	430261	0.985358	-0.0466927	0.303879	0.0758114	0.0733405	0.537957	3.422e-05	FALSE	FALSE
5	rs28617172	147835365	A	T	430261	0.715342	0.111084	0.0803131	0.0203088	0.0193939	4.50757e-08	3.45549e-05	FALSE	FALSE
8	rs4875607	5511450	A	C	430261	0.611053	0.0168087	0.0747355	0.0188449	0.0180526	0.37242	3.47507e-05	FALSE	FALSE
9	rs11794302	115894202	T	C	430261	0.971175	0.0628284	0.218469	0.0552439	0.0527743	0.255417	3.47792e-05	FALSE	FALSE
16	16:56087229_CAAA_C	56087229	CAAA	C	430261	0.103515	-0.0209779	-0.125395	0.0318459	0.0303037	0.510069	3.50446e-05	FALSE	FALSE
1	rs1576975	170402086	T	A	430261	0.777065	-0.0310983	-0.0874032	0.0221287	0.0211303	0.159921	3.52797e-05	FALSE	FALSE
7	rs143861054	27273227	T	A	430261	0.967543	-0.252698	-0.218428	0.0544852	0.0528214	3.51924e-06	3.54609e-05	FALSE	FALSE
14	rs745726561	54462556	CAT	C	430261	0.218678	0.0755997	0.0885414	0.0222826	0.0214116	0.000691891	3.54625e-05	FALSE	FALSE
1	rs34758372	16120195	C	CA	430261	0.282056	-0.0506729	-0.0867354	0.0219985	0.0209797	0.0212526	3.56111e-05	FALSE	FALSE
2	rs72919397	174747988	C	T	430261	0.654061	0.0235296	0.0767978	0.0193682	0.0185767	0.224421	3.56357e-05	FALSE	FALSE
2	rs55653266	225097922	G	GA	430261	0.219983	-0.0802248	-0.087168	0.022096	0.0211027	0.000282613	3.61725e-05	FALSE	FALSE
3	rs67915742	84607323	T	C	430261	0.856669	-0.0503113	-0.103562	0.0261494	0.0250789	0.0543553	3.63657e-05	FALSE	FALSE
1	rs79717008	152167054	C	T	430261	0.844202	-0.0581494	-0.100966	0.0255393	0.0244582	0.0227947	3.6573e-05	FALSE	FALSE
17	17:11356094_CCT_C	11356094	CCT	C	430261	0.959616	-0.123332	-0.185194	0.0471109	0.0448626	0.00884702	3.65902e-05	FALSE	FALSE
10	rs1418275	30297785	A	C	430261	0.582624	0.136484	0.0733244	0.0185827	0.0177649	2.06253e-13	3.66738e-05	FALSE	FALSE
1	rs79176703	90885649	C	T	430261	0.982729	-0.128412	-0.295332	0.0737879	0.0715647	0.0818081	3.67886e-05	FALSE	FALSE
19	rs6510133	58801186	C	T	430261	0.374167	0.0214792	0.0748249	0.0189243	0.0181668	0.256372	3.80883e-05	FALSE	FALSE
12	rs897392	123326326	G	A	430261	0.141245	-0.085183	-0.103325	0.0263812	0.025092	0.00124254	3.82408e-05	FALSE	FALSE
2	rs6432960	167796957	T	G	430261	0.493778	0.0433541	0.0723106	0.0183513	0.017566	0.0181547	3.84659e-05	FALSE	FALSE
21	rs74349957	41861395	T	G	430261	0.972442	-0.121673	-0.230542	0.0582161	0.0560383	0.0366164	3.88849e-05	FALSE	FALSE
11	rs538339055	107780499	C	CT	430261	0.509878	-0.0420367	-0.0775478	0.0196904	0.0188597	0.0327705	3.92535e-05	FALSE	FALSE
6	rs28450443	38348685	T	C	430261	0.938406	-0.0219265	-0.150987	0.0382912	0.0367533	0.566898	3.9889e-05	FALSE	FALSE
9	rs190044414	88041411	A	G	430261	0.989633	-0.10636	-0.383274	0.0975039	0.0933171	0.275349	4.00449e-05	FALSE	FALSE
1	rs2507180	69087555	G	A	430261	0.412831	-0.0195436	-0.0732074	0.0186546	0.0178392	0.294796	4.06512e-05	FALSE	FALSE
10	rs943347	97278123	T	C	430261	0.806193	-0.0966653	-0.0912633	0.0232293	0.022241	3.16369e-05	4.07153e-05	FALSE	FALSE
2	rs116445551	60517252	C	A	430261	0.976452	-0.00053684	-0.238076	0.0607037	0.0580587	0.992944	4.12055e-05	FALSE	FALSE
6	rs2764095	7329873	T	C	430261	0.243501	0.0497623	0.090994	0.0232512	0.0221941	0.032338	4.13286e-05	FALSE	FALSE
5	rs219289	137837867	A	G	430261	0.975984	0.258423	0.231794	0.0584204	0.056539	9.7111e-06	4.13645e-05	FALSE	FALSE
8	rs73212721	17335613	G	C	430261	0.966851	0.118762	-0.215685	0.0542096	0.0526452	0.0284661	4.18617e-05	FALSE	FALSE
10	rs142511123	56595476	C	A	430261	0.970654	-0.0862432	-0.21247	0.0547626	0.0518657	0.11529	4.19358e-05	FALSE	FALSE
19	rs8100811	41706300	T	C	430261	0.505404	0.0409066	0.0720645	0.0184029	0.0175916	0.0262266	4.19408e-05	FALSE	FALSE
7	rs322823	127727400	G	A	430261	0.365833	0.0868665	0.0746444	0.0190045	0.0182245	4.85796e-06	4.20675e-05	FALSE	FALSE
16	rs74019704	57849373	A	T	430261	0.972073	-0.284965	-0.223376	0.0571176	0.0545507	6.06612e-07	4.22467e-05	FALSE	FALSE
18	rs73363948	966913	T	A	430261	0.986572	-0.100038	-0.31954	0.0798395	0.0780813	0.210211	4.2692e-05	FALSE	FALSE
1	rs151203789	162930173	T	A	430261	0.974138	-0.135975	-0.229229	0.0583108	0.056032	0.0197054	4.29455e-05	FALSE	FALSE
15	rs79604798	49174311	C	T	430261	0.959565	0.257857	0.183103	0.0467066	0.0447756	3.37471e-08	4.32594e-05	FALSE	FALSE
20	rs2295380	3248436	G	A	430261	0.750612	-0.0220253	-0.0829028	0.0211737	0.0202738	0.298237	4.32927e-05	FALSE	FALSE
11	rs4938810	120379488	C	T	430261	0.940767	-0.0873868	-0.153957	0.0392417	0.037651	0.025955	4.33138e-05	FALSE	FALSE
5	rs11950054	38788671	C	T	430261	0.334266	-0.0530514	-0.0760171	0.0194246	0.0185911	0.00631151	4.33412e-05	FALSE	FALSE
17	rs9913553	71001529	G	A	430261	0.102695	-0.0332321	-0.117906	0.0300652	0.0288544	0.269014	4.38399e-05	FALSE	FALSE
7	rs59184047	9125290	A	C	430261	0.732955	0.0351218	0.0821845	0.0210244	0.0201231	0.0948157	4.42495e-05	FALSE	FALSE
20	20:11256407_TCTCC_T	11256407	TCTCC	T	430261	0.414119	0.0729433	0.0779067	0.0199095	0.0190891	0.000248556	4.48009e-05	FALSE	FALSE
2	rs560890565	63777749	T	TG	430261	0.77379	-0.096647	-0.0859328	0.0218875	0.021056	1.00719e-05	4.4812e-05	FALSE	FALSE
21	rs62216184	33775039	C	G	430261	0.770073	-0.0768349	-0.0866804	0.0221662	0.0212526	0.000527651	4.53126e-05	FALSE	FALSE
18	rs150679603	73656765	G	T	430261	0.988258	0.143857	0.341669	0.0900998	0.0838368	0.110346	4.59338e-05	FALSE	FALSE
3	3:159246858_TATAG_T	159246858	TATAG	T	430261	0.983787	-0.0361411	-0.293299	0.0748888	0.0719793	0.629382	4.60606e-05	FALSE	FALSE
1	rs10305739	150789953	T	A	430261	0.948093	-0.137884	-0.164433	0.0420625	0.0403886	0.00104516	4.67558e-05	FALSE	FALSE
16	rs11648141	60188542	T	C	430261	0.877594	0.0854429	0.108557	0.0278821	0.0266836	0.00218086	4.7359e-05	FALSE	FALSE
4	rs146510063	134512614	C	A	430261	0.986455	-0.0808546	-0.33753	0.0851128	0.0829953	0.342127	4.76521e-05	FALSE	FALSE
4	rs6838741	149141262	G	A	430261	0.452031	-0.0273162	-0.0726989	0.0186616	0.0178902	0.143257	4.83188e-05	FALSE	FALSE
13	rs73163993	34245432	G	A	430261	0.94475	-0.09973	-0.159201	0.0408516	0.0391833	0.0146356	4.84511e-05	FALSE	FALSE
11	rs141032070	38868597	G	T	430261	0.969749	0.0162579	0.211829	0.0544044	0.0521463	0.765066	4.86119e-05	FALSE	FALSE
12	rs2532504	6557748	G	A	430261	0.117871	0.0572089	0.122209	0.0314542	0.0300989	0.0689421	4.90215e-05	FALSE	FALSE
12	rs11064275	6705937	G	T	430261	0.834417	0.0311397	0.096053	0.0246783	0.0236616	0.207011	4.91905e-05	FALSE	FALSE
9	rs11142515	73239062	C	T	430261	0.616799	0.03561	0.0730073	0.018843	0.0179873	0.0587805	4.93203e-05	FALSE	FALSE
15	rs17271730	62757722	A	G	430261	0.642116	0.137277	0.0739024	0.019098	0.0182154	6.57375e-13	4.96797e-05	FALSE	FALSE
2	rs141552226	96879915	C	T	430261	0.989278	0.0849021	0.345872	0.0883204	0.0852711	0.336403	4.98892e-05	FALSE	FALSE
