# Supplementary material for: An evaluation of age-varying genetic effects underlying body-mass index and blood pressure in the UK Biobank
Source: PLoS Genet. 2026 Mar 20;22(3):e1012080. doi: 10.1371/journal.pgen.1012080 (PMC13029756; doi:10.1371/journal.pgen.1012080)
Supplement: S15 Table — (XLSX) [file pgen.1012080.s015.xlsx]

## Sheet: S15_Table
S15 Table: SNPs with evidence of a SNP*Age interaction effect on SBP from our individual level analysis.
Table 1: Main SNP effects identified (Main P<5.10-08, r2<0.01 and SNP*Age interaction P<0.05); Main effects (BETA_G, SE_G, P_G) & Interaction effects (BETA_G_by_E, SE_G_by_E, P_G_by_E), indication if SNP present in inclusion 1 subset of SNPs from meta-regression. Table 2: SNPs identified based on thresholds analogouse with inclusion 2 SNPs (SNP*Age P<5x10-05, r2<0.01) and indication if SNP presen…
Table 1
CHR	SNP	POS	A1	A2	N	AF1	BETA_G	BETA_G_by_E	SE_G	SE_G_by_E	P_G	P_G_by_E	interaction (P) < 0.05	present_in_primary_inclusion1
7	rs2023843	27243221	C	T	430261	0.0739847	-0.564643	-0.197808	0.0465949	0.0446756	8.46782e-34	9.52601e-06	TRUE	TRUE
7	rs62481856	106412082	G	A	430261	0.802522	-0.529792	-0.132775	0.0313815	0.030125	6.0726e-64	1.04583e-05	TRUE	TRUE
11	rs612652	1887216	T	C	430261	0.416439	-0.373409	-0.100937	0.0252612	0.0242316	1.91625e-49	3.10692e-05	TRUE	FALSE
20	rs6031431	42795152	A	G	430261	0.539331	-0.196145	-0.0925787	0.0251165	0.0240805	5.74564e-15	0.000120772	TRUE	FALSE
16	rs7187250	53810546	C	A	430261	0.605251	-0.166305	0.0919891	0.0254096	0.0243519	5.95079e-11	0.000158411	TRUE	FALSE
1	rs4335411	249191706	G	A	430261	0.237221	-0.206205	-0.112346	0.0310633	0.0297834	3.17509e-11	0.000161877	TRUE	TRUE
10	rs11191841	105639611	T	C	430261	0.494586	0.182879	0.0899607	0.0248995	0.0238846	2.06234e-13	0.000165567	TRUE	TRUE
11	rs7125631	1948186	T	C	430261	0.645965	0.20524	0.0931677	0.0260971	0.0250459	3.70689e-15	0.000199323	TRUE	FALSE
11	rs208078	31128721	G	T	430261	0.36709	-0.167493	-0.0894584	0.0258661	0.024718	9.45796e-11	0.00029556	TRUE	FALSE
12	rs35443	115552878	G	C	430261	0.61811	0.320128	0.0861977	0.0255041	0.0244663	3.8752e-36	0.000426502	TRUE	FALSE
11	rs34447279	47328630	C	CT	430261	0.629215	0.204482	0.0897216	0.0268787	0.0257175	2.79276e-14	0.000485303	TRUE	FALSE
3	rs2643826	27562988	C	T	430261	0.54844	-0.278675	-0.0824479	0.0251242	0.0240808	1.37338e-28	0.000617505	TRUE	TRUE
2	rs1275988	26914364	C	T	430261	0.384411	0.360276	0.0839688	0.0257305	0.0246409	1.51755e-44	0.000655132	TRUE	FALSE
2	rs35523245	43501585	T	C	430261	0.81894	0.205516	0.103989	0.0324755	0.0311749	2.47828e-10	0.00085093	TRUE	TRUE
1	rs1230003	56614831	T	G	430261	0.625888	-0.208309	-0.0823352	0.0257833	0.024737	6.51886e-16	0.000873406	TRUE	FALSE
2	rs35692182	23989790	G	GA	430261	0.473119	0.151281	0.0828968	0.0261878	0.0251156	7.61518e-09	0.000964729	TRUE	TRUE
13	rs2104224	32216399	C	T	430261	0.512929	-0.142269	-0.0785446	0.0248368	0.0237975	1.01515e-08	0.000964983	TRUE	TRUE
17	rs7226020	6473828	T	C	430261	0.56423	-0.165094	-0.0811384	0.0256687	0.0246167	1.26157e-10	0.000980465	TRUE	TRUE
2	rs6708660	43752382	T	C	430261	0.595959	0.19219	0.0789998	0.0253764	0.0242874	3.6313e-14	0.00114309	TRUE	TRUE
13	13:115004524_AT_A	115004524	AT	A	430261	0.767751	-0.226401	-0.0913728	0.0296502	0.0283766	2.24501e-14	0.00128187	TRUE	TRUE
3	rs760930275	27234087	GA	G	430261	0.359777	-0.214658	-0.0792656	0.026778	0.0256405	1.09046e-15	0.00199204	TRUE	TRUE
12	rs7306710	66376091	T	C	430261	0.479522	-0.192818	-0.0742164	0.0249955	0.0240189	1.21845e-14	0.00200216	TRUE	FALSE
12	rs7956131	110340053	A	G	430261	0.925776	0.30671	0.137184	0.0475467	0.04534	1.11325e-10	0.00248085	TRUE	TRUE
7	rs42032	92237426	G	A	430261	0.737069	0.277002	0.0821852	0.0282399	0.0271949	1.03104e-22	0.00251046	TRUE	TRUE
3	rs6803322	84986088	C	A	430261	0.682572	0.150999	0.0767624	0.0266685	0.0255816	1.49574e-08	0.00269375	TRUE	FALSE
6	rs375456190	166178418	A	G	430261	0.936642	0.345114	0.146187	0.0511811	0.049468	1.55161e-11	0.00312484	TRUE	TRUE
17	rs1000423	59475642	C	T	430261	0.266354	-0.251143	-0.0793113	0.0280827	0.0268785	3.78818e-19	0.00317014	TRUE	FALSE
21	rs2823139	16576783	G	A	430261	0.662744	-0.147312	-0.0744385	0.0263898	0.0252691	2.37577e-08	0.00322089	TRUE	TRUE
7	rs10260816	46010100	C	G	430261	0.559765	0.203304	0.0699534	0.0250526	0.0240538	4.85426e-16	0.0036351	TRUE	FALSE
19	rs2289286	1822668	T	C	430261	0.790418	0.210136	0.0850888	0.0304706	0.0293132	5.33547e-12	0.00369902	TRUE	FALSE
15	rs4775769	48939888	T	G	430261	0.0934837	-0.245501	-0.118235	0.0426613	0.0410838	8.68174e-09	0.00400342	TRUE	TRUE
7	rs10282122	2529623	C	T	430261	0.334392	0.18552	-0.0719344	0.0263597	0.025229	1.9503e-12	0.0043546	TRUE	TRUE
2	rs2059352	86427821	G	A	430261	0.654855	0.164461	0.071247	0.0261009	0.0250224	2.95802e-10	0.00440879	TRUE	TRUE
2	rs11689667	85491365	T	C	430261	0.543902	0.15298	0.0665859	0.0250766	0.0240166	1.05742e-09	0.0055629	TRUE	TRUE
3	rs3821843	53558012	G	A	430261	0.320977	-0.219309	-0.0716374	0.0269605	0.0259188	4.138e-16	0.00571122	TRUE	TRUE
11	rs7107356	47676170	A	G	430261	0.492809	-0.286139	-0.0655997	0.0248816	0.0238485	1.31901e-30	0.00594713	TRUE	TRUE
14	rs7154256	75252587	T	C	430261	0.531239	-0.155199	-0.0654472	0.0248704	0.0238995	4.36681e-10	0.00617334	TRUE	TRUE
5	rs289034	114122165	T	C	430261	0.360151	0.166099	0.068309	0.0260295	0.0249737	1.75713e-10	0.00623345	TRUE	TRUE
8	rs3802230	143992864	C	A	430261	0.459224	0.195558	0.0655222	0.0249598	0.023964	4.69065e-15	0.00625342	TRUE	TRUE
2	rs11429078	144146660	G	GT	430261	0.818609	-0.188764	-0.0860544	0.0328663	0.0315168	9.27966e-09	0.00632521	TRUE	TRUE
5	5:122481429_AAT_A	122481429	AAT	A	430261	0.614913	-0.241638	0.0669919	0.0257292	0.024679	5.90953e-21	0.00663691	TRUE	TRUE
2	rs2356423	171837367	G	A	430261	0.389313	0.1401	0.0658937	0.0255549	0.0244236	4.19759e-08	0.00697674	TRUE	FALSE
8	rs7015858	1724307	C	T	430261	0.295185	-0.152944	-0.0701482	0.0272993	0.0261465	2.11288e-08	0.00729894	TRUE	TRUE
17	rs78744936	7461343	G	A	430261	0.733827	-0.230745	-0.0726482	0.0284091	0.0272006	4.57824e-16	0.00756631	TRUE	TRUE
5	rs286749	107403454	C	T	430261	0.82888	0.190783	0.0846844	0.0330752	0.0317426	8.01376e-09	0.00763394	TRUE	FALSE
17	rs5418	7185092	G	A	430261	0.427282	-0.225517	-0.063629	0.0251443	0.0240894	2.99516e-19	0.00825732	TRUE	TRUE
7	rs1870735	155744303	C	G	430261	0.452114	0.143333	0.0637827	0.0252538	0.0242783	1.3813e-08	0.00861027	TRUE	TRUE
11	rs78799967	118266523	C	T	430261	0.973984	0.481639	0.199576	0.0789246	0.0760512	1.04408e-09	0.00868432	TRUE	FALSE
5	rs4076057	114386094	A	T	430261	0.484256	0.177657	0.0624919	0.0249354	0.0238933	1.04304e-12	0.00891079	TRUE	FALSE
10	rs1934967	96741426	C	T	430261	0.776102	-0.257658	-0.0751166	0.0299244	0.0287357	7.28687e-18	0.0089476	TRUE	TRUE
9	rs62536879	38084431	A	T	430261	0.644619	0.148665	0.0654647	0.0261903	0.0251354	1.3762e-08	0.0092014	TRUE	FALSE
3	rs146071762	85396778	T	A	430261	0.491811	-0.142284	-0.0624211	0.0249971	0.0239835	1.25553e-08	0.00925025	TRUE	FALSE
1	rs60259384	9439983	T	G	430261	0.434734	-0.143212	-0.0630601	0.0254057	0.0243615	1.73044e-08	0.009639	TRUE	TRUE
11	rs2289125	89224453	A	C	430261	0.213948	-0.169443	-0.073893	0.0305087	0.0294024	2.79346e-08	0.0119656	TRUE	TRUE
17	rs4491576	46408636	A	T	430261	0.907385	0.277505	0.104676	0.0431595	0.0416574	1.27806e-10	0.0119783	TRUE	FALSE
15	rs2062316	81010249	A	G	430261	0.556065	-0.258892	-0.0599436	0.0250733	0.0240501	5.40882e-25	0.0126867	TRUE	TRUE
13	rs117153183	25252900	A	T	430261	0.882144	-0.236718	-0.0933098	0.0390015	0.0375166	1.28345e-09	0.0128767	TRUE	FALSE
10	rs191784289	106894942	C	T	430261	0.987411	-0.739102	-0.274373	0.115236	0.110927	1.41927e-10	0.0133814	TRUE	FALSE
2	rs13003727	164699934	T	C	430261	0.696265	0.197909	-0.0643454	0.0272378	0.0260727	3.70318e-13	0.01359	TRUE	FALSE
11	rs7928810	17372443	C	A	430261	0.381291	0.178354	0.0606911	0.0257227	0.0246575	4.09913e-12	0.013841	TRUE	FALSE
7	rs42089	27702940	C	T	430261	0.589339	-0.160556	-0.0587848	0.0253095	0.0242696	2.24302e-10	0.0154286	TRUE	TRUE
14	rs76715069	98597420	G	C	430261	0.792452	-0.215867	-0.0717487	0.0309505	0.02977	3.06774e-12	0.0159482	TRUE	TRUE
17	rs1991401	62502435	A	G	430261	0.686955	0.154981	0.0621634	0.0269278	0.0258307	8.6428e-09	0.0161032	TRUE	FALSE
10	rs145158522	106629859	C	T	430261	0.987558	-0.739165	-0.262709	0.116581	0.111574	2.29208e-10	0.0185446	TRUE	FALSE
17	17:20245128_GA_G	20245128	GA	G	430261	0.564715	0.146533	0.0575125	0.0257473	0.0246326	1.26142e-08	0.0195531	TRUE	FALSE
1	rs10776752	113044328	G	T	430261	0.926943	-0.525243	-0.108377	0.0484166	0.0464179	2.02909e-27	0.0195534	TRUE	FALSE
19	rs7248104	7224431	G	A	430261	0.584859	0.174768	0.0562968	0.0252546	0.0241692	4.50818e-12	0.0198444	TRUE	TRUE
11	rs6485612	45330686	C	A	430261	0.712653	0.164078	0.0617735	0.0276119	0.0265243	2.81065e-09	0.0198623	TRUE	TRUE
6	rs434578	159693220	C	T	430261	0.139579	0.285222	0.0804201	0.0360171	0.0345766	2.39323e-15	0.0200265	TRUE	FALSE
10	rs10883543	102552752	G	T	430261	0.111097	-0.410533	0.088608	0.0395807	0.0380984	3.32346e-25	0.0200309	TRUE	TRUE
4	rs57400569	89752276	G	A	430261	0.785684	0.196484	0.0674612	0.0303054	0.0291348	8.96472e-11	0.0205865	TRUE	TRUE
2	2:162771163_AT_A	162771163	AT	A	430261	0.885132	0.289575	0.0889878	0.0399801	0.0385471	4.38911e-13	0.0209686	TRUE	FALSE
7	rs12668436	47548893	T	C	430261	0.752631	-0.157456	-0.0636996	0.0288395	0.0276597	4.76859e-08	0.0212801	TRUE	TRUE
19	rs479486	49229323	G	A	430261	0.448668	-0.177466	-0.0550893	0.0249663	0.0239782	1.17565e-12	0.0215918	TRUE	FALSE
3	rs1687318	14891798	T	C	430261	0.269421	0.220576	0.0615492	0.028022	0.0269183	3.50338e-15	0.0222238	TRUE	FALSE
1	rs284317	10731625	A	G	430261	0.504051	0.155703	0.0541211	0.0250266	0.0240215	4.92398e-10	0.0242572	TRUE	TRUE
17	17:44221169_CAAAAAAAAAA_C	44221169	CAAAAAAAAAA	C	430261	0.717724	0.15805	0.0620951	0.0286764	0.0275798	3.55789e-08	0.024356	TRUE	FALSE
6	rs76785323	127182811	C	A	430261	0.570568	-0.349934	-0.0543911	0.025251	0.0241746	1.13383e-43	0.0244533	TRUE	FALSE
14	rs77694099	73398446	G	A	430261	0.89728	-0.263917	-0.0882776	0.0411979	0.0395684	1.493e-10	0.0256802	TRUE	TRUE
1	rs17035646	10796547	G	A	430261	0.662478	-0.319948	-0.0568891	0.026573	0.0255318	2.18008e-33	0.0258695	TRUE	TRUE
7	rs550215668	27338039	ATTTTTTTTT	A	430261	0.85085	-0.264893	-0.0759389	0.0354535	0.034112	7.92477e-14	0.0260033	TRUE	TRUE
1	1:150574138_CTTT_C	150574138	CTTT	C	430261	0.338214	-0.17457	-0.0583907	0.0273744	0.0262338	1.80425e-10	0.0260288	TRUE	TRUE
17	rs56288724	60767135	A	G	430261	0.575458	-0.164792	-0.0531713	0.0252005	0.0241002	6.18417e-11	0.027366	TRUE	FALSE
11	rs559786902	117229664	C	CT	430261	0.811496	-0.179578	-0.0690233	0.0328671	0.0313901	4.6613e-08	0.0278859	TRUE	FALSE
9	rs10982007	116695205	G	A	430261	0.448337	0.153702	0.0527942	0.0251045	0.0240911	9.21286e-10	0.0284198	TRUE	TRUE
18	rs61735998	34289285	G	T	430261	0.974796	-0.473323	-0.168174	0.0795624	0.0769255	2.69658e-09	0.0288019	TRUE	FALSE
1	rs12740492	16048951	A	T	430261	0.754102	0.16687	0.0602523	0.0287942	0.027713	6.82112e-09	0.0296936	TRUE	TRUE
1	rs1262894	1217011	A	C	430261	0.923656	0.279685	0.0967501	0.0464475	0.0446697	1.72783e-09	0.0303189	TRUE	FALSE
9	rs1856201	33661582	C	A	430261	0.60309	-0.163055	-0.0524617	0.0255395	0.0245355	1.72073e-10	0.0325007	TRUE	TRUE
16	rs2075636	4938321	A	T	430261	0.438496	-0.171777	-0.0509979	0.0250191	0.0239746	6.61128e-12	0.0334067	TRUE	FALSE
21	rs2298359	33671140	T	C	430261	0.935141	0.300018	0.101515	0.0500607	0.0478927	2.05902e-09	0.0340363	TRUE	TRUE
21	rs2229742	16339172	G	C	430261	0.896413	-0.229914	-0.0832096	0.0409561	0.0393974	1.98082e-08	0.0346811	TRUE	TRUE
18	rs7236548	43097750	C	A	430261	0.815747	-0.224803	-0.0651151	0.0323209	0.0308672	3.51677e-12	0.034899	TRUE	TRUE
18	rs7232858	773092	T	C	430261	0.815652	0.199236	-0.0634606	0.0321634	0.0307681	5.84727e-10	0.039156	TRUE	FALSE
11	rs7129204	122527212	G	C	430261	0.880519	-0.225772	0.0761717	0.0385315	0.0369419	4.64498e-09	0.039214	TRUE	FALSE
17	rs62057151	43903842	C	T	430261	0.767371	0.187133	0.0583262	0.0295128	0.0283841	2.28681e-10	0.03989	TRUE	FALSE
10	rs9787525	133772323	C	T	430261	0.351508	0.153955	0.0515762	0.0261883	0.0251472	4.13359e-09	0.0402694	TRUE	FALSE
19	rs3786516	30100319	T	A	430261	0.222588	-0.162973	-0.0584798	0.0298008	0.0286026	4.53244e-08	0.040898	TRUE	FALSE
6	rs11751075	97065751	G	A	430261	0.785275	-0.224821	-0.0592234	0.0303046	0.0290618	1.18272e-13	0.0415652	TRUE	FALSE
1	rs11249244	25347711	G	A	430261	0.374651	-0.161303	-0.0505316	0.0259052	0.0249032	4.76535e-10	0.0424455	TRUE	TRUE
16	rs7404754	49767921	C	T	430261	0.428706	0.15241	0.0488395	0.0252153	0.0240847	1.50015e-09	0.0425782	TRUE	FALSE
11	rs150493060	46648659	G	A	430261	0.885967	-0.274021	-0.0764716	0.0392896	0.0378015	3.07208e-12	0.0430757	TRUE	FALSE
17	rs546735951	43495119	C	CAA	430261	0.834772	0.191825	0.0670045	0.0347562	0.0334242	3.4066e-08	0.0449983	TRUE	FALSE
3	rs3836508	53701367	T	TG	430261	0.672425	-0.195897	-0.0512944	0.0266817	0.0256763	2.10421e-13	0.045746	TRUE	FALSE
17	rs34848191	19918626	G	T	430261	0.477855	-0.170922	-0.0476596	0.0249432	0.0239146	7.26026e-12	0.0462719	TRUE	FALSE
19	19:11299167_CA_C	11299167	CA	C	430261	0.915792	-0.33315	-0.0861575	0.0450867	0.0432388	1.47812e-13	0.0463056	TRUE	FALSE
10	rs11592107	122968964	G	A	430261	0.689527	-0.192676	-0.0511819	0.0269094	0.0257816	8.05758e-13	0.047121	TRUE	FALSE
3	rs55968737	154658913	C	G	430261	0.893797	0.236514	0.0764488	0.0402829	0.0385312	4.32331e-09	0.0472472	TRUE	FALSE
5	rs17677603	127857493	A	G	430261	0.607374	-0.253357	-0.0486881	0.0256097	0.0245656	4.46555e-23	0.0474834	TRUE	TRUE
11	rs72910075	46359645	C	T	430261	0.889644	-0.302884	-0.0757894	0.0398522	0.0383443	2.95714e-14	0.0480929	TRUE	TRUE
17	rs17608766	45013271	T	C	430261	0.854768	-0.400549	-0.066519	0.0352385	0.0338089	6.12017e-30	0.0491256	TRUE	FALSE
16	rs2285815	3536444	C	T	430261	0.268074	0.206783	0.0531017	0.0281958	0.0270954	2.23651e-13	0.0500183	FALSE	FALSE
4	rs3215145	52744145	T	TAGAC	430261	0.725583	-0.197149	-0.053159	0.0283634	0.0272852	3.63168e-12	0.0513829	FALSE	FALSE
11	rs476636	120326277	G	A	430261	0.145572	-0.195458	-0.0656898	0.0353051	0.0339012	3.09018e-08	0.052662	FALSE	FALSE
11	rs11220480	126277570	A	G	430261	0.760723	0.17412	0.0540437	0.0292346	0.0279434	2.58549e-09	0.0531079	FALSE	FALSE
11	rs7936748	2133958	G	A	430261	0.933946	-0.322649	-0.0936522	0.0503693	0.0484693	1.49709e-10	0.0533352	FALSE	FALSE
8	rs6983488	143455701	C	A	430261	0.637092	0.158427	0.0479475	0.025899	0.0248741	9.52852e-10	0.0539042	FALSE	FALSE
10	rs74157129	106285359	T	C	430261	0.989899	-0.936006	-0.234986	0.128057	0.122445	2.68551e-13	0.0549691	FALSE	FALSE
12	rs11608477	8830774	A	T	430261	0.686523	0.176329	0.0496777	0.0271291	0.0259967	8.05221e-11	0.0560147	FALSE	FALSE
10	rs34130368	48411796	G	T	430261	0.885045	0.241589	0.0702813	0.0387966	0.0369524	4.75268e-10	0.0571786	FALSE	FALSE
11	rs200226996	48086529	G	GGGC	430261	0.957909	-0.394885	-0.115401	0.0632001	0.0608941	4.15301e-10	0.058079	FALSE	FALSE
7	rs73033340	1195692	A	G	430261	0.968419	0.603559	0.126531	0.0700318	0.0668263	6.7925e-18	0.0583001	FALSE	FALSE
20	rs6040076	10658882	G	C	430261	0.494768	0.220518	0.0455392	0.025067	0.0240625	1.40353e-18	0.0584189	FALSE	FALSE
16	rs766205108	4608652	AC	A	430261	0.881107	-0.251536	-0.069877	0.0387169	0.0372285	8.20524e-11	0.0605211	FALSE	FALSE
11	rs142065594	107091429	T	TTG	430261	0.511768	-0.254019	-0.0449031	0.0248943	0.0239426	1.90476e-24	0.0607305	FALSE	FALSE
6	rs7763558	43349215	G	A	430261	0.678385	-0.246963	-0.0476827	0.0266286	0.0255062	1.78685e-20	0.0615589	FALSE	FALSE
4	rs13125101	81174592	G	A	430261	0.707592	-0.568499	0.0488097	0.0272911	0.0261909	2.26957e-96	0.0623755	FALSE	FALSE
5	rs4632824	121243867	C	G	430261	0.369743	0.14156	0.0461375	0.0258433	0.0248074	4.31059e-08	0.0629095	FALSE	FALSE
5	rs112381697	141752054	T	G	430261	0.788318	0.19364	0.0563693	0.0317241	0.0303248	1.03529e-09	0.063048	FALSE	FALSE
2	rs2311412	69010557	T	C	430261	0.504736	0.142198	0.0443624	0.0249228	0.0238983	1.1597e-08	0.063411	FALSE	FALSE
9	rs35069206	130072021	C	CA	430261	0.782617	-0.179629	-0.0536347	0.0301835	0.0290268	2.66114e-09	0.0646367	FALSE	FALSE
16	rs28802661	65265028	C	T	430261	0.470281	-0.15877	-0.0442632	0.0250064	0.0239565	2.16506e-10	0.0646534	FALSE	FALSE
18	rs11874040	42595996	A	G	430261	0.706006	-0.168682	-0.0484304	0.0273466	0.0262874	6.90277e-10	0.065425	FALSE	FALSE
19	rs7246865	17219105	G	A	430261	0.73918	-0.207212	-0.0505445	0.0285583	0.0274718	3.99465e-13	0.0657881	FALSE	FALSE
3	rs56401299	30422563	C	T	430261	0.641364	-0.149827	-0.0464609	0.0263374	0.0252801	1.27985e-08	0.0660851	FALSE	FALSE
9	9:34252466_GCTAA_G	34252466	GCTAA	G	430261	0.266083	0.213155	0.0498492	0.0281849	0.0271593	3.94672e-14	0.0664408	FALSE	FALSE
11	rs11222084	130273230	A	T	430261	0.630269	-0.246975	-0.0451952	0.0257493	0.0246698	8.67756e-22	0.0669511	FALSE	FALSE
22	22:29032706_ATTAT_A	29032706	ATTAT	A	430261	0.931445	0.283158	0.0862697	0.0492906	0.047134	9.21048e-09	0.0672039	FALSE	FALSE
13	13:27100226_AC_A	27100226	AC	A	430261	0.739456	-0.164076	-0.050087	0.0285891	0.0274271	9.51853e-09	0.0678222	FALSE	FALSE
11	rs112718063	47941723	G	A	430261	0.861799	0.354692	0.0625192	0.0357889	0.034255	3.74034e-23	0.0679845	FALSE	FALSE
20	rs11472766	19716810	A	ACCTTTTT	430261	0.344217	0.158975	0.0473872	0.0271579	0.0260241	4.80667e-09	0.0686232	FALSE	FALSE
4	rs76540949	48527209	T	C	430261	0.534658	0.17589	0.0432711	0.0249554	0.0239178	1.81258e-12	0.0704264	FALSE	FALSE
17	rs62065796	46508156	G	A	430261	0.963671	-0.420534	-0.115047	0.0666635	0.0636112	2.82085e-10	0.0705143	FALSE	FALSE
4	rs34070396	77408065	T	TA	430261	0.467484	0.171985	0.043255	0.0249468	0.0239184	5.42194e-12	0.0705382	FALSE	FALSE
12	rs73075659	20373541	A	G	430261	0.653719	0.265817	-0.0453741	0.0262423	0.0251168	4.09479e-24	0.0708363	FALSE	FALSE
9	rs10993958	136535677	G	A	430261	0.92064	0.361621	-0.0813778	0.0470727	0.0450894	1.56415e-14	0.0711046	FALSE	FALSE
17	rs76586925	46198168	G	A	430261	0.963578	-0.39971	-0.115051	0.0670623	0.0639113	2.51811e-09	0.0718338	FALSE	FALSE
12	rs11612002	50824232	A	G	430261	0.781253	0.214506	0.0517838	0.0300166	0.0288153	8.91971e-13	0.0723206	FALSE	FALSE
7	rs112323104	25899923	G	GA	430261	0.779635	0.186228	0.0518141	0.0300319	0.0288801	5.60986e-10	0.0727954	FALSE	FALSE
1	1:89441719_GAA_G	89441719	GAA	G	430261	0.621173	-0.217929	-0.0444427	0.0258143	0.0248058	3.11478e-17	0.0731928	FALSE	FALSE
20	rs6039211	8616588	A	G	430261	0.638497	0.217858	0.0443849	0.0259216	0.0248987	4.29812e-17	0.074648	FALSE	FALSE
11	rs71481218	49931219	T	A	430261	0.960945	-0.354115	-0.110854	0.0647534	0.062241	4.53437e-08	0.0749055	FALSE	FALSE
12	rs76895963	4384844	T	G	430261	0.979402	0.54469	0.162394	0.0950435	0.0911827	9.98689e-09	0.0749173	FALSE	FALSE
11	rs4930676	69070800	C	T	430261	0.891492	0.263398	0.067796	0.0398452	0.038219	3.82957e-11	0.0760831	FALSE	FALSE
10	rs543302184	96009182	T	TA	430261	0.58042	0.348002	0.0432111	0.0255091	0.0244501	2.24595e-42	0.0771752	FALSE	FALSE
10	rs9420589	94450233	G	T	430261	0.566373	0.137174	0.0421713	0.0251333	0.0240424	4.81908e-08	0.0794243	FALSE	FALSE
10	rs11594736	28244438	G	A	430261	0.543644	-0.172318	-0.0417003	0.0249723	0.0238874	5.18781e-12	0.0808627	FALSE	FALSE
7	rs201137902	91537151	T	A	430261	0.530084	-0.150904	-0.0425442	0.0255594	0.0244734	3.54645e-09	0.082143	FALSE	FALSE
8	rs5894481	120355693	C	CT	430261	0.184092	0.238225	0.0532166	0.0322665	0.0308936	1.54727e-13	0.0849651	FALSE	FALSE
1	rs34538877	42383670	C	T	430261	0.564237	0.202463	-0.041557	0.0252103	0.024184	9.67181e-16	0.0857287	FALSE	FALSE
10	rs35079883	60317104	C	CT	430261	0.471742	-0.182896	-0.0414073	0.0252356	0.0241601	4.24446e-13	0.0865528	FALSE	FALSE
11	rs737617	9672468	C	T	430261	0.760598	-0.160473	0.0482303	0.0293261	0.0281425	4.44983e-08	0.0865673	FALSE	FALSE
11	rs12577418	17101554	C	G	430261	0.688427	-0.164739	-0.0440142	0.026884	0.0257943	8.91108e-10	0.0879419	FALSE	FALSE
4	rs13141838	48808989	C	T	430261	0.472443	-0.176397	-0.0405401	0.0249397	0.0238988	1.51713e-12	0.0898247	FALSE	FALSE
5	rs35224232	3705734	A	C	430261	0.741065	-0.15525	-0.0461926	0.0283801	0.0272411	4.49061e-08	0.0899441	FALSE	FALSE
8	rs73227871	22331874	T	G	430261	0.810608	-0.199716	-0.0519937	0.0319873	0.0307872	4.2761e-10	0.0912557	FALSE	FALSE
11	rs72931748	69825414	A	G	430261	0.911728	0.242984	0.0705541	0.0438026	0.0420013	2.90183e-08	0.092995	FALSE	FALSE
3	rs145414836	158147861	C	CA	430261	0.64086	-0.16554	0.0417033	0.0259809	0.0248563	1.87051e-10	0.0933909	FALSE	FALSE
6	rs62430713	143180726	T	C	430261	0.822913	0.21519	0.0521287	0.0325066	0.0312309	3.59505e-11	0.0950899	FALSE	FALSE
2	rs62169534	146897539	T	C	430261	0.55058	0.152901	0.0401495	0.025107	0.0240978	1.12937e-09	0.0956925	FALSE	FALSE
10	rs7916830	103111057	T	C	430261	0.715068	0.157842	0.0441481	0.027606	0.0265018	1.07991e-08	0.0957425	FALSE	FALSE
17	rs10664154	79375625	A	ACT	430261	0.344458	0.207961	0.0422981	0.0265128	0.0254806	4.37091e-15	0.0969124	FALSE	FALSE
2	rs352180	138377815	T	C	430261	0.725017	-0.170155	-0.0442526	0.0279085	0.0266757	1.08152e-09	0.0971341	FALSE	FALSE
11	rs10835623	30166452	G	T	430261	0.660563	0.145497	0.0423625	0.0266561	0.0255447	4.80775e-08	0.0972435	FALSE	FALSE
17	rs4480845	1958609	T	C	430261	0.359229	0.259454	0.0414604	0.0260961	0.0250175	2.72565e-23	0.0974677	FALSE	FALSE
12	rs73099903	53440779	C	T	430261	0.915422	-0.321282	-0.0715237	0.0450539	0.043209	9.96029e-13	0.0978646	FALSE	FALSE
6	6:144289599_GT_G	144289599	GT	G	430261	0.86432	-0.210382	-0.0586368	0.0369743	0.0354443	1.2707e-08	0.0980592	FALSE	FALSE
15	rs17678138	42043067	G	A	430261	0.653911	-0.14746	-0.04151	0.0261825	0.0250919	1.78098e-08	0.0980624	FALSE	FALSE
11	rs71481247	50342237	A	C	430261	0.960748	-0.360269	-0.102441	0.0644436	0.0619646	2.26478e-08	0.0982858	FALSE	FALSE
12	rs869073048	54443741	AAAC	A	430261	0.708792	0.270019	0.043533	0.0275824	0.0264787	1.24883e-22	0.100161	FALSE	FALSE
3	rs537069642	50119387	C	CTT	430261	0.573318	0.166906	0.0413254	0.0261934	0.0251632	1.86497e-10	0.100528	FALSE	FALSE
2	rs2358891	175558804	G	A	430261	0.760632	-0.166742	-0.0465365	0.029634	0.0283843	1.83677e-08	0.101106	FALSE	FALSE
17	rs431804	60994308	G	A	430261	0.921604	0.262359	-0.0725275	0.0462183	0.044395	1.37468e-08	0.102325	FALSE	FALSE
17	rs1436138	75316880	A	G	430261	0.63981	0.199948	0.0404743	0.0260156	0.0248724	1.5214e-14	0.103678	FALSE	FALSE
16	rs62048010	70803755	T	C	430261	0.935633	-0.326359	-0.0808474	0.0517562	0.049792	2.86892e-10	0.104439	FALSE	FALSE
19	rs11405745	31867694	A	AT	430261	0.602913	-0.205154	-0.0396042	0.0255232	0.0244515	9.13673e-16	0.105296	FALSE	FALSE
7	rs917275	28658522	A	G	430261	0.609343	-0.145507	-0.0395694	0.0256858	0.0246087	1.47141e-08	0.107848	FALSE	FALSE
16	rs62039170	71085671	T	C	430261	0.958266	-0.435745	-0.105646	0.0683248	0.065809	1.7994e-10	0.108419	FALSE	FALSE
2	rs62188141	162273891	G	A	430261	0.922143	0.324964	0.071538	0.0463113	0.0446495	2.26769e-12	0.109108	FALSE	FALSE
11	rs7110547	32447347	C	G	430261	0.618016	-0.151218	-0.0391922	0.0256366	0.0245271	3.66779e-09	0.110062	FALSE	FALSE
10	rs9335643	27992448	G	GA	430261	0.200063	-0.185077	-0.0483351	0.0315832	0.030274	4.62881e-09	0.110358	FALSE	FALSE
16	rs142076278	51828329	A	G	430261	0.985374	-0.686388	-0.170752	0.111864	0.107347	8.46573e-10	0.111688	FALSE	FALSE
11	rs140628616	56201709	AAT	A	430261	0.835088	0.269053	0.054476	0.0356904	0.0343011	4.75361e-14	0.112247	FALSE	FALSE
12	rs4763297	12889289	A	C	430261	0.566824	-0.146751	-0.0380456	0.0251855	0.0241633	5.64979e-09	0.115368	FALSE	FALSE
2	rs2571445	218683154	A	G	430261	0.394464	0.157982	-0.0383235	0.0253877	0.0243586	4.88468e-10	0.115648	FALSE	FALSE
15	rs3736290	40321351	C	A	430261	0.470088	-0.178529	0.037779	0.0251048	0.0240841	1.14931e-12	0.116735	FALSE	FALSE
8	rs2894446	129410924	G	T	430261	0.659946	0.153291	0.0395168	0.0262583	0.0252221	5.28862e-09	0.117173	FALSE	FALSE
3	rs743395	37598382	C	T	430261	0.623256	-0.187907	-0.0392872	0.0261984	0.0250911	7.36663e-13	0.1174	FALSE	FALSE
8	rs10100245	77226919	G	A	430261	0.435343	-0.170258	-0.0376725	0.0251322	0.0240781	1.2483e-11	0.117679	FALSE	FALSE
13	rs7491248	47180671	G	A	430261	0.776273	-0.176207	-0.0448641	0.0299264	0.0287114	3.90831e-09	0.118149	FALSE	FALSE
8	rs11774829	105978368	T	A	430261	0.899686	0.29154	0.0619551	0.0415887	0.0397356	2.38201e-12	0.118953	FALSE	FALSE
2	rs13397444	172616423	G	A	430261	0.702364	0.154148	-0.0404755	0.0272142	0.0261625	1.47668e-08	0.121844	FALSE	FALSE
11	rs376004148	48875846	G	T	430261	0.838471	0.336211	0.0507501	0.0343161	0.0328771	1.15448e-22	0.122678	FALSE	FALSE
9	9:147009_C_G	147009	C	G	430261	0.713097	-0.185409	-0.0441549	0.0297488	0.0286212	4.59159e-10	0.122895	FALSE	FALSE
3	rs9876697	176852755	C	G	430261	0.232152	-0.166613	-0.0444331	0.029962	0.0288419	2.68503e-08	0.123421	FALSE	FALSE
10	rs12358530	97021876	A	G	430261	0.900627	-0.258503	-0.0619311	0.0421402	0.0403504	8.5505e-10	0.124825	FALSE	FALSE
10	rs140590393	76198163	T	TA	430261	0.583658	0.181785	0.0375448	0.0255096	0.0244661	1.03234e-12	0.124892	FALSE	FALSE
6	rs9376273	137693167	G	A	430261	0.633242	-0.15077	-0.0381593	0.0261249	0.0250351	7.87462e-09	0.127452	FALSE	FALSE
22	rs112854918	30588910	C	G	430261	0.977395	-0.464868	-0.122191	0.0842157	0.0802786	3.39049e-08	0.127987	FALSE	FALSE
17	rs2240121	46152322	T	C	430261	0.908866	0.2701	0.0632915	0.0431284	0.0415975	3.78351e-10	0.128129	FALSE	FALSE
16	rs62055044	71386740	G	T	430261	0.950054	-0.357204	-0.0829319	0.0572188	0.0549905	4.29877e-10	0.131526	FALSE	FALSE
15	rs199887978	41460307	G	GGCT	430261	0.522664	-0.23381	0.0362112	0.0250307	0.0240756	9.5465e-21	0.132564	FALSE	FALSE
10	rs11191580	104906211	T	C	430261	0.922159	0.662324	0.0660897	0.0459716	0.0440132	4.65931e-47	0.133203	FALSE	FALSE
6	rs1033451	27593501	T	G	430261	0.809456	-0.182383	-0.0457399	0.0317361	0.0305256	9.09162e-09	0.134026	FALSE	FALSE
17	rs59549190	57384444	G	A	430261	0.659799	0.152324	0.0380043	0.0264325	0.0253845	8.27472e-09	0.134356	FALSE	FALSE
20	rs145077631	30117956	T	G	430261	0.971594	0.484859	0.112274	0.0793251	0.0753144	9.82e-10	0.136029	FALSE	FALSE
3	rs71318356	183875419	C	T	430261	0.977421	-0.471167	0.122146	0.0859047	0.0819413	4.14006e-08	0.136054	FALSE	FALSE
21	rs631462	44752680	G	A	430261	0.405204	0.16108	-0.0365523	0.0256858	0.0246611	3.58394e-10	0.138292	FALSE	FALSE
2	rs7575113	181885295	G	C	430261	0.689714	0.15639	0.038159	0.02693	0.0257538	6.34963e-09	0.138423	FALSE	FALSE
9	rs7852065	128462023	T	C	430261	0.588739	0.142888	0.0356342	0.0252617	0.0242391	1.54676e-08	0.141531	FALSE	FALSE
1	rs6661281	156074845	T	C	430261	0.589265	0.150148	0.0355611	0.0252202	0.0242292	2.62519e-09	0.142187	FALSE	FALSE
11	rs10160382	76127214	T	C	430261	0.653787	-0.162775	-0.0368633	0.0261948	0.0251745	5.16513e-10	0.143109	FALSE	FALSE
2	rs6734118	37559355	C	A	430261	0.7817	0.20758	0.0423184	0.0301302	0.0289327	5.60117e-12	0.143564	FALSE	FALSE
1	rs57748895	115826169	A	T	430261	0.982221	-0.769782	0.134241	0.0946259	0.0919028	4.11935e-16	0.144101	FALSE	FALSE
8	rs4075359	9487813	T	C	430261	0.374825	0.214123	-0.0359551	0.0257717	0.024742	9.69529e-17	0.146167	FALSE	FALSE
4	rs231708	2694773	G	C	430261	0.312581	0.190308	0.0373609	0.0269213	0.0258033	1.55977e-12	0.147643	FALSE	FALSE
4	4:69943014_AT_A	69943014	AT	A	430261	0.543365	-0.144659	-0.0347828	0.0250351	0.0240336	7.54902e-09	0.147826	FALSE	FALSE
12	rs4767366	116197113	T	C	430261	0.899955	0.254903	-0.0578141	0.0418076	0.0400541	1.08044e-09	0.148907	FALSE	FALSE
9	rs34715258	128056931	G	GT	430261	0.596698	0.18511	0.0356814	0.0259485	0.0248188	9.76797e-13	0.150527	FALSE	FALSE
2	2:227075969_AT_A	227075969	AT	A	430261	0.326307	-0.150361	0.0365247	0.0267591	0.0255971	1.91999e-08	0.153607	FALSE	FALSE
17	rs370272184	40495473	CTT	C	430261	0.401158	0.163346	0.0371971	0.0271871	0.0260913	1.87557e-09	0.153969	FALSE	FALSE
4	rs6815273	111337478	G	A	430261	0.567696	0.190525	0.034641	0.0253788	0.0243105	6.0391e-14	0.154174	FALSE	FALSE
9	rs13440002	34583636	G	T	430261	0.520563	0.141824	0.0340986	0.0249525	0.0239531	1.31762e-08	0.154575	FALSE	FALSE
1	rs12033913	42761522	T	C	430261	0.706774	0.154963	-0.0372702	0.0273058	0.0261895	1.38604e-08	0.154709	FALSE	FALSE
2	rs4531890	19737299	A	G	430261	0.575411	-0.211187	-0.0343062	0.0252535	0.0241801	6.12968e-17	0.155964	FALSE	FALSE
2	rs3820755	144964365	A	G	430261	0.480587	0.169728	0.0340812	0.0251085	0.0240685	1.3818e-11	0.156773	FALSE	FALSE
11	rs10894224	130471929	G	A	430261	0.416107	-0.156035	-0.0342783	0.0252879	0.0242565	6.81393e-10	0.157609	FALSE	FALSE
8	8:81407157_CAAA_C	81407157	CAAA	C	430261	0.760406	0.229984	-0.0395138	0.0292437	0.0279866	3.70852e-15	0.157984	FALSE	FALSE
17	rs117154502	45280802	T	G	430261	0.938563	-0.45379	-0.0700459	0.0518842	0.0496573	2.20653e-18	0.158366	FALSE	FALSE
20	rs78473917	47420709	T	C	430261	0.850461	0.288463	-0.0471895	0.0349381	0.0334844	1.50111e-16	0.158747	FALSE	FALSE
16	rs2188717	24730230	T	C	430261	0.19494	-0.29524	-0.0423436	0.0313661	0.0300486	4.83453e-21	0.158784	FALSE	FALSE
15	rs1440371	66941084	G	A	430261	0.713196	-0.175211	-0.0370715	0.027548	0.0263618	2.01488e-10	0.159647	FALSE	FALSE
14	rs8005236	69232517	G	C	430261	0.508379	0.141936	-0.0334136	0.0248231	0.0238232	1.07853e-08	0.160746	FALSE	FALSE
7	rs4507656	22156538	C	G	430261	0.695847	-0.172935	-0.0368406	0.0273587	0.0263048	2.59863e-10	0.161355	FALSE	FALSE
17	17:56843964_GTA_G	56843964	GTA	G	430261	0.836005	0.221227	0.0492785	0.0368029	0.0353576	1.84233e-09	0.163403	FALSE	FALSE
1	rs14057	6683240	G	A	430261	0.643331	0.187053	-0.0346076	0.0259942	0.0248929	6.2021e-13	0.16445	FALSE	FALSE
11	rs11042906	10665235	C	T	430261	0.712917	-0.178577	0.0362275	0.0274296	0.0262495	7.4956e-11	0.167549	FALSE	FALSE
20	rs4809370	62470872	C	T	430261	0.608488	0.208443	0.0334406	0.0253745	0.0243091	2.12754e-16	0.168933	FALSE	FALSE
11	rs751984	61278246	T	C	430261	0.884551	0.274552	0.0515784	0.0391535	0.0375704	2.3462e-12	0.1698	FALSE	FALSE
22	rs56845271	31088926	C	T	430261	0.854382	-0.194307	-0.0465139	0.0355813	0.0340963	4.73674e-08	0.172508	FALSE	FALSE
2	rs11123203	114423065	A	G	430261	0.803035	0.176176	0.040729	0.0311316	0.029914	1.5219e-08	0.173344	FALSE	FALSE
10	rs11196563	115721179	G	A	430261	0.95145	-0.37783	0.0777433	0.0601283	0.0573514	3.30548e-10	0.175239	FALSE	FALSE
11	rs777989296	27298822	TGTAAAAAACAAA	T	430261	0.67215	0.15598	0.0343068	0.0266015	0.025483	4.52981e-09	0.178218	FALSE	FALSE
12	rs11054925	12625848	T	C	430261	0.656228	0.174576	0.0341434	0.0264485	0.0254246	4.09507e-11	0.179296	FALSE	FALSE
4	rs144198753	99713350	C	T	430261	0.988639	0.786972	-0.155126	0.12046	0.115848	6.44358e-11	0.180557	FALSE	FALSE
5	rs9327295	122742602	T	G	430261	0.727831	0.170108	0.0358194	0.0279088	0.0267711	1.09353e-09	0.180902	FALSE	FALSE
19	rs74444983	45745607	T	C	430261	0.74073	-0.195206	0.0365946	0.0284942	0.0273579	7.34716e-12	0.181019	FALSE	FALSE
12	rs2681492	90013089	T	C	430261	0.82835	0.498984	0.0420753	0.0328807	0.0314955	5.13299e-52	0.181576	FALSE	FALSE
5	rs464605	55807370	C	T	430261	0.253266	-0.161987	-0.0362702	0.0285413	0.0272753	1.38246e-08	0.183591	FALSE	FALSE
2	rs13432340	170436157	A	G	430261	0.432782	0.146853	0.0319596	0.025118	0.0240766	5.01928e-09	0.184372	FALSE	FALSE
12	rs747996275	19990538	TGGCAGTGGACTAGTCGGGGGACAA	T	430261	0.813931	0.230442	0.0409743	0.0322025	0.03091	8.30595e-13	0.184972	FALSE	FALSE
4	rs12507812	49116293	A	C	430261	0.373558	0.206632	0.034822	0.0277056	0.026536	8.77615e-14	0.189433	FALSE	FALSE
2	rs3811632	112754828	G	T	430261	0.708952	0.172984	0.0341611	0.0272465	0.0261169	2.16935e-10	0.190871	FALSE	FALSE
17	rs76635230	45938281	G	C	430261	0.93236	-0.346863	-0.0623838	0.0500897	0.0476981	4.36434e-12	0.190911	FALSE	FALSE
7	rs377694807	1944896	C	T	430261	0.463084	0.196934	0.032042	0.0256404	0.0246007	1.58345e-14	0.192752	FALSE	FALSE
11	rs141250596	55104771	C	A	430261	0.868436	0.291712	0.0457262	0.0366491	0.0351294	1.72596e-15	0.193036	FALSE	FALSE
2	rs776523195	182993366	TGTAC	T	430261	0.794548	0.211329	-0.0385425	0.0309472	0.0296825	8.56857e-12	0.194119	FALSE	FALSE
1	1:67115430_CA_C	67115430	CA	C	430261	0.567794	-0.171878	-0.0344273	0.0278177	0.0266629	6.46212e-10	0.196632	FALSE	FALSE
1	rs200641754	89146660	C	CT	430261	0.611602	-0.242575	-0.0317115	0.0256511	0.0246064	3.17848e-21	0.197486	FALSE	FALSE
1	rs10158357	228480964	A	G	430261	0.602054	0.142003	0.031409	0.025494	0.0243941	2.54663e-08	0.197897	FALSE	FALSE
3	rs9290354	168700605	G	A	430261	0.180543	-0.240598	-0.0397442	0.0322317	0.0309534	8.35307e-14	0.199142	FALSE	FALSE
7	rs6965936	91914218	A	G	430261	0.55298	0.140551	0.0306875	0.0249681	0.0239068	1.81026e-08	0.199271	FALSE	FALSE
19	rs411386	3113903	G	T	430261	0.4435	0.143915	0.0308994	0.0251009	0.0240935	9.84104e-09	0.199675	FALSE	FALSE
1	rs10798788	180731728	C	A	430261	0.533949	0.137047	0.0305962	0.0249593	0.0239017	4.00061e-08	0.200516	FALSE	FALSE
10	10:121641533_CA_C	121641533	CA	C	430261	0.670614	-0.146297	-0.033003	0.0268111	0.025811	4.85311e-08	0.201023	FALSE	FALSE
19	rs55678414	2177625	T	G	430261	0.941918	-0.402014	-0.0655976	0.0536651	0.0513779	6.82604e-14	0.201684	FALSE	FALSE
8	rs28575479	26382839	C	T	430261	0.827161	-0.200295	-0.0403437	0.0329984	0.0316648	1.28032e-09	0.202633	FALSE	FALSE
11	rs7131442	16348061	A	T	430261	0.786541	-0.29682	-0.0370869	0.0304175	0.0292112	1.70161e-22	0.204222	FALSE	FALSE
19	rs2613765	5066330	G	A	430261	0.527044	0.200849	0.0301533	0.0248978	0.0238822	7.20766e-16	0.206738	FALSE	FALSE
4	rs2006754	14882122	G	A	430261	0.519737	-0.147631	-0.030308	0.0250994	0.0240502	4.05739e-09	0.207599	FALSE	FALSE
5	rs3923059	138775173	T	C	430261	0.262588	-0.157729	-0.0341068	0.0282486	0.027065	2.35608e-08	0.207605	FALSE	FALSE
22	rs71313932	19960198	G	C	430261	0.714826	-0.201079	-0.033467	0.027674	0.0265765	3.70304e-13	0.207933	FALSE	FALSE
8	rs201233572	141120808	T	TC	430261	0.290712	0.188006	0.0332144	0.0274881	0.0264135	7.94439e-12	0.208581	FALSE	FALSE
11	rs2276153	58407740	C	G	430261	0.759648	0.206306	0.0350953	0.0290417	0.0279408	1.21372e-12	0.209094	FALSE	FALSE
5	5:157480290_GCTTGCCTTACCAGTGGGATGA_G	157480290	GCTTGCCTTACCAGTGGGATGA	G	430261	0.74029	-0.239072	-0.0348027	0.0288664	0.0277081	1.21089e-16	0.209099	FALSE	FALSE
10	10:96471765_AT_A	96471765	AT	A	430261	0.485507	-0.235053	-0.0307675	0.0257145	0.0246924	6.19616e-20	0.212753	FALSE	FALSE
12	rs11834380	50080878	C	A	430261	0.904504	0.283774	0.0502425	0.0421634	0.0404762	1.69267e-11	0.2145	FALSE	FALSE
6	rs9340788	152143389	C	A	430261	0.941244	0.337082	0.0634222	0.0530503	0.0511061	2.09766e-10	0.214609	FALSE	FALSE
2	rs17404648	37263508	T	C	430261	0.679534	-0.149701	-0.0318265	0.0267508	0.0256505	2.19184e-08	0.21469	FALSE	FALSE
7	rs3807925	18543250	A	G	430261	0.648502	-0.144787	-0.0310913	0.026132	0.0250918	3.01452e-08	0.215307	FALSE	FALSE
10	rs11191447	104652323	C	T	430261	0.920313	0.605394	0.0540801	0.0455883	0.0436576	3.04028e-40	0.215444	FALSE	FALSE
6	rs9361418	79359823	C	T	430261	0.670915	-0.155663	-0.0316125	0.0267065	0.0256055	5.58754e-09	0.21698	FALSE	FALSE
9	rs10817007	113155247	T	G	430261	0.870805	-0.281791	-0.0438016	0.0370121	0.0354945	2.66777e-14	0.217188	FALSE	FALSE
11	rs61657582	50762942	C	CT	430261	0.820701	0.265294	0.0384239	0.0326009	0.0311556	4.03084e-16	0.217469	FALSE	FALSE
6	rs9349379	12903957	A	G	430261	0.594801	0.168857	0.030065	0.0253717	0.024395	2.82698e-11	0.217791	FALSE	FALSE
19	rs73040771	30350919	C	T	430261	0.937395	0.287059	0.0609432	0.0513145	0.049471	2.21767e-08	0.217988	FALSE	FALSE
12	rs753563421	90563552	GAATCTTCCCA	G	430261	0.703453	-0.193636	0.0331844	0.0281461	0.0269799	5.99874e-12	0.218709	FALSE	FALSE
11	rs200593837	54700697	A	C	430261	0.860503	0.316072	0.0460001	0.0390544	0.0374465	5.81597e-16	0.219289	FALSE	FALSE
16	rs9934758	3880281	T	C	430261	0.199755	0.19164	0.0366376	0.0312032	0.0298989	8.16495e-10	0.220431	FALSE	FALSE
3	rs73164066	157828781	T	C	430261	0.679446	-0.155634	0.0313332	0.0267502	0.0256204	5.95363e-09	0.221338	FALSE	FALSE
3	rs11915143	133985901	G	A	430261	0.602902	-0.192444	-0.029747	0.0254104	0.0243518	3.63483e-14	0.221878	FALSE	FALSE
16	rs8044723	51365467	T	C	430261	0.254467	-0.158413	-0.0333962	0.0285894	0.0273531	3.00788e-08	0.222112	FALSE	FALSE
20	rs6141766	31222769	A	G	430261	0.848361	-0.267436	-0.040847	0.0347605	0.0334946	1.42981e-14	0.222651	FALSE	FALSE
11	11:51291511_TA_T	51291511	TA	T	430261	0.867692	0.292665	0.0426765	0.0365962	0.0350703	1.27327e-15	0.223649	FALSE	FALSE
5	rs34569927	158421240	A	C	430261	0.72008	0.162726	0.0322091	0.0276097	0.026518	3.77367e-09	0.224515	FALSE	FALSE
8	rs716100	135661278	G	A	430261	0.687167	-0.170626	-0.0311072	0.0267901	0.0256773	1.90264e-10	0.225716	FALSE	FALSE
6	rs179984	16348869	C	T	430261	0.597084	-0.142036	-0.0293824	0.0254538	0.0244133	2.40293e-08	0.228766	FALSE	FALSE
16	rs2060664	60652439	T	C	430261	0.749053	0.212772	0.0330988	0.0286472	0.0275421	1.10797e-13	0.229459	FALSE	FALSE
6	rs204883	32032743	G	A	430261	0.614927	-0.242517	-0.0294767	0.0255393	0.0245326	2.18457e-21	0.229545	FALSE	FALSE
1	rs2760061	228191075	T	A	430261	0.520176	-0.196262	-0.0289917	0.025214	0.0241404	7.03379e-15	0.229765	FALSE	FALSE
1	rs143287206	113121938	C	T	430261	0.93931	0.344554	0.0596393	0.052246	0.0498218	4.25689e-11	0.231286	FALSE	FALSE
4	rs201062605	107215353	C	CT	430261	0.828717	-0.201582	-0.0385108	0.0335606	0.0323345	1.89543e-09	0.233648	FALSE	FALSE
19	rs10409243	10332988	C	T	430261	0.398154	0.204132	0.0293263	0.0258231	0.0247902	2.67892e-15	0.236817	FALSE	FALSE
17	rs79553110	45675925	A	G	430261	0.953524	-0.412139	-0.0700285	0.061943	0.0592749	2.86154e-11	0.237436	FALSE	FALSE
11	rs13328893	50272145	C	T	430261	0.854422	0.295592	0.0397908	0.0351904	0.0336826	4.47321e-17	0.237465	FALSE	FALSE
14	rs34504915	51091803	G	GA	430261	0.326983	0.149202	-0.0299692	0.0265744	0.0254323	1.97107e-08	0.238641	FALSE	FALSE
3	rs6789511	7489621	G	A	430261	0.516952	-0.15298	0.0285485	0.025325	0.0242666	1.53464e-09	0.239413	FALSE	FALSE
5	rs1694068	53283630	T	A	430261	0.381829	-0.159105	-0.0288596	0.0255839	0.0245334	5.00453e-10	0.23946	FALSE	FALSE
1	1:230847562_TAAA_T	230847562	TAAA	T	430261	0.591455	-0.229843	0.0283761	0.0253524	0.0243276	1.23509e-19	0.243446	FALSE	FALSE
17	rs77530532	2208874	G	A	430261	0.655735	0.204741	-0.0292669	0.0261878	0.0250963	5.35809e-15	0.243539	FALSE	FALSE
11	rs80203896	55463314	A	C	430261	0.87079	0.291068	0.0411733	0.0369535	0.0354193	3.36435e-15	0.245051	FALSE	FALSE
5	rs709668	96174186	A	G	430261	0.203574	-0.202084	0.0344891	0.0309435	0.0297624	6.54391e-11	0.246532	FALSE	FALSE
16	rs56844452	80864776	C	T	430261	0.930595	0.305091	0.0541889	0.0489447	0.0467745	4.56485e-10	0.246654	FALSE	FALSE
10	rs60204118	82039316	C	T	430261	0.628171	0.165873	0.0283703	0.0257755	0.0247011	1.23227e-10	0.250744	FALSE	FALSE
11	rs9630239	51579096	C	T	430261	0.188242	-0.274647	-0.0359206	0.0327487	0.0312777	5.00813e-17	0.250786	FALSE	FALSE
12	rs1098708	27321112	A	G	430261	0.533218	-0.15052	-0.0273336	0.0248964	0.0238969	1.48616e-09	0.252701	FALSE	FALSE
11	rs10769602	49688172	A	T	430261	0.847021	0.302782	0.0385972	0.0352965	0.0338065	9.63443e-18	0.253575	FALSE	FALSE
1	rs35229620	28995254	T	TGGC	430261	0.9185	-0.250699	0.0494269	0.0458473	0.0438656	4.54793e-08	0.259835	FALSE	FALSE
20	rs78387210	47823441	C	T	430261	0.909436	0.291626	-0.0480811	0.0446336	0.0428252	6.41328e-11	0.261552	FALSE	FALSE
3	rs6777317	197070959	G	A	430261	0.714962	-0.152663	-0.0297845	0.0278322	0.0266727	4.13191e-08	0.264138	FALSE	FALSE
11	rs11605215	30443248	G	A	430261	0.805829	-0.190542	-0.033675	0.0316726	0.0302778	1.78783e-09	0.266052	FALSE	FALSE
16	rs12596721	51539762	T	A	430261	0.0907489	0.281182	0.0482267	0.0452937	0.0434122	5.3672e-10	0.26661	FALSE	FALSE
4	rs979532	17901679	C	T	430261	0.26014	-0.215388	-0.029961	0.0283632	0.027192	3.1041e-14	0.270535	FALSE	FALSE
2	rs71427097	97526963	C	T	430261	0.970423	-0.420703	0.0787755	0.0748729	0.0715833	1.92189e-08	0.271126	FALSE	FALSE
6	rs6457477	31977391	C	T	430261	0.271053	-0.198827	0.0316069	0.0299721	0.0287864	3.27331e-11	0.272213	FALSE	FALSE
11	rs12294396	49418158	T	G	430261	0.856898	0.29508	0.0371895	0.0354093	0.0339083	7.85473e-17	0.272743	FALSE	FALSE
5	rs4594837	158267974	A	C	430261	0.607635	-0.217381	-0.0266867	0.0255221	0.0244527	1.63208e-17	0.275115	FALSE	FALSE
21	rs79033729	44718696	C	T	430261	0.962074	-0.361679	-0.0690004	0.0662237	0.0633705	4.7221e-08	0.276224	FALSE	FALSE
5	rs11168048	147842353	T	C	430261	0.581527	0.147374	0.0259927	0.0251103	0.0239746	4.38295e-09	0.278286	FALSE	FALSE
10	rs2177843	75409877	C	T	430261	0.850929	-0.264405	0.0363223	0.035265	0.0336561	6.4968e-14	0.280489	FALSE	FALSE
4	rs150485174	96097349	A	G	430261	0.405548	0.14992	-0.0263227	0.0253879	0.0244029	3.52288e-09	0.280734	FALSE	FALSE
8	rs2935545	101675872	G	A	430261	0.697751	0.176105	0.027901	0.0271471	0.0260607	8.75279e-11	0.284342	FALSE	FALSE
2	rs4246616	174953295	C	T	430261	0.525994	-0.162269	-0.0252978	0.0250113	0.0239099	8.70836e-11	0.290035	FALSE	FALSE
2	rs111524356	65284156	C	CGTGGATGCAGCA	430261	0.631903	0.229998	0.0263679	0.0259909	0.0249941	8.81732e-19	0.291442	FALSE	FALSE
3	rs3774620	53885799	G	A	430261	0.400904	-0.169044	-0.0266872	0.0262522	0.0253027	1.2009e-10	0.291556	FALSE	FALSE
10	rs2804531	76956633	C	T	430261	0.754169	-0.160627	-0.0291145	0.0289283	0.0276232	2.81471e-08	0.291889	FALSE	FALSE
11	11:128567929_TC_T	128567929	TC	T	430261	0.299452	0.159221	-0.0274928	0.0271949	0.0261102	4.77595e-09	0.292363	FALSE	FALSE
6	rs9340995	152342779	G	C	430261	0.895831	-0.266172	-0.0410365	0.0408957	0.0391815	7.58694e-11	0.294941	FALSE	FALSE
17	rs753645751	59240686	GA	G	430261	0.203336	0.172652	-0.0315699	0.0314787	0.0301605	4.14154e-08	0.295223	FALSE	FALSE
5	rs35375873	43190647	G	C	430261	0.887171	0.220278	0.0397367	0.0395587	0.0381053	2.57108e-08	0.297035	FALSE	FALSE
17	rs138358307	43461346	C	A	430261	0.958516	-0.444057	0.0671709	0.0670054	0.0644308	3.42154e-11	0.297167	FALSE	FALSE
17	rs60603802	42665402	A	G	430261	0.901884	-0.333363	0.0421907	0.0422817	0.0405694	3.16209e-15	0.298356	FALSE	FALSE
20	rs1887320	10965998	G	A	430261	0.524729	-0.267997	-0.024878	0.0249658	0.0239308	7.00236e-27	0.298535	FALSE	FALSE
21	rs137923903	44829595	C	T	430261	0.986279	0.838805	0.107871	0.107556	0.103863	6.24945e-15	0.298994	FALSE	FALSE
10	rs72834437	124205304	A	G	430261	0.885318	-0.252308	-0.0388443	0.0392628	0.0374669	1.30902e-10	0.299847	FALSE	FALSE
11	rs138429802	871030	G	A	430261	0.904676	0.272533	0.0420412	0.042339	0.0406179	1.21915e-10	0.300649	FALSE	FALSE
2	rs2162003	205077128	T	C	430261	0.609161	0.154603	0.025626	0.0258328	0.0247869	2.16709e-09	0.301204	FALSE	FALSE
18	rs4482366	35796930	T	C	430261	0.530971	-0.139321	-0.0246666	0.0250011	0.0239691	2.50967e-08	0.303433	FALSE	FALSE
20	rs4812536	40258709	A	G	430261	0.658152	0.157714	0.0259769	0.0264529	0.0253421	2.49074e-09	0.305339	FALSE	FALSE
1	rs72654647	25022314	G	A	430261	0.752906	-0.185857	0.0282933	0.0289043	0.0276408	1.27518e-10	0.306022	FALSE	FALSE
13	rs140094971	21547653	CTG	C	430261	0.148958	0.199746	0.0350649	0.0358219	0.0344241	2.46006e-08	0.308386	FALSE	FALSE
11	rs79347271	49164368	A	T	430261	0.858536	0.310491	0.0346942	0.0355879	0.0340708	2.67081e-18	0.308537	FALSE	FALSE
14	rs72714597	62229682	C	A	430261	0.882428	0.223648	0.0373562	0.0384331	0.0367903	5.91501e-09	0.309924	FALSE	FALSE
2	rs12714414	651407	T	C	430261	0.84757	0.255523	-0.0345924	0.0358067	0.0341626	9.59606e-13	0.311261	FALSE	FALSE
15	rs3743157	85680532	C	A	430261	0.831449	-0.189285	-0.0325334	0.0333545	0.0321383	1.38734e-08	0.311398	FALSE	FALSE
2	rs268263	164954174	T	A	430261	0.247595	-0.387847	0.0279076	0.0289356	0.0276434	5.74458e-41	0.312707	FALSE	FALSE
10	rs2271751	105175131	T	C	430261	0.680121	0.189197	-0.0256467	0.0266636	0.0254713	1.28682e-12	0.31399	FALSE	FALSE
1	rs1830958	196900860	T	C	430261	0.762475	-0.174153	0.0283457	0.0292798	0.0282223	2.71597e-09	0.3152	FALSE	FALSE
1	rs60659886	26994245	A	T	430261	0.905805	-0.24373	-0.0411986	0.0428031	0.0412677	1.23948e-08	0.318122	FALSE	FALSE
20	rs1571217	6316526	G	T	430261	0.398604	-0.160058	-0.0241633	0.0253648	0.0242765	2.78588e-10	0.319574	FALSE	FALSE
10	rs10997517	68879803	T	C	430261	0.811845	0.181107	0.0302498	0.0320929	0.0307668	1.66904e-08	0.32551	FALSE	FALSE
16	rs62053102	71654365	A	T	430261	0.952846	-0.342855	-0.0573219	0.0607587	0.0583689	1.67223e-08	0.326069	FALSE	FALSE
8	rs117982737	26241010	C	T	430261	0.762418	-0.161805	-0.0276751	0.0294293	0.0282464	3.83969e-08	0.327198	FALSE	FALSE
6	rs2744133	22392260	A	G	430261	0.721743	0.220776	0.0259192	0.0276939	0.0265783	1.56147e-15	0.32946	FALSE	FALSE
15	rs12917120	75329091	T	C	430261	0.337193	0.167677	0.0244636	0.0263582	0.02519	1.99806e-10	0.331468	FALSE	FALSE
4	4:17940040_CT_C	17940040	CT	C	430261	0.771795	-0.177942	0.0291147	0.0313485	0.0300554	1.37665e-08	0.332695	FALSE	FALSE
12	rs10858938	90301679	G	T	430261	0.724017	-0.286344	0.0258515	0.0279353	0.0267708	1.18053e-24	0.334216	FALSE	FALSE
4	rs13143677	148419040	G	A	430261	0.707232	-0.183421	-0.0253173	0.0274544	0.0263622	2.37459e-11	0.336873	FALSE	FALSE
11	11:47347688_TG_T	47347688	TG	T	430261	0.822849	0.34974	0.0298168	0.0324607	0.0311475	4.55326e-27	0.338428	FALSE	FALSE
6	rs9348967	35117235	G	A	430261	0.272476	0.171913	0.0255501	0.0279709	0.026823	7.93871e-10	0.34082	FALSE	FALSE
5	rs11531420	148069705	T	C	430261	0.771657	0.169251	0.0271148	0.0296597	0.0285838	1.15364e-08	0.342821	FALSE	FALSE
2	rs2059752	235793752	C	T	430261	0.103836	0.236873	-0.0392713	0.0433126	0.0415154	4.52777e-08	0.344176	FALSE	FALSE
17	rs17706790	46826136	G	A	430261	0.821695	-0.214944	-0.0296089	0.0326814	0.031444	4.80214e-11	0.346378	FALSE	FALSE
2	rs4672882	219149639	C	T	430261	0.597155	-0.151985	0.0228365	0.0253659	0.0243394	2.07667e-09	0.348116	FALSE	FALSE
10	rs537008421	75801495	C	CA	430261	0.579922	0.191334	0.0234539	0.0261852	0.0250719	2.73294e-13	0.349549	FALSE	FALSE
8	rs1531576	11338146	A	G	430261	0.414228	0.21689	0.022492	0.0253054	0.0242618	1.02659e-17	0.353898	FALSE	FALSE
11	rs11040675	49969615	C	T	430261	0.824377	0.264326	0.0287481	0.032607	0.0311528	5.21295e-16	0.356107	FALSE	FALSE
12	rs11065822	111600134	G	T	430261	0.645409	-0.188157	-0.0234929	0.0266708	0.0255779	1.72831e-12	0.358367	FALSE	FALSE
2	rs12694861	231270165	G	A	430261	0.397504	-0.146297	0.0221248	0.0253252	0.0242466	7.61571e-09	0.361511	FALSE	FALSE
5	rs369319062	87540401	C	CT	430261	0.827334	0.225032	0.0296174	0.0339458	0.0325374	3.3765e-11	0.362687	FALSE	FALSE
6	rs210633	117880699	A	G	430261	0.499026	0.150119	-0.0217048	0.024908	0.0238637	1.67085e-09	0.363069	FALSE	FALSE
15	rs117561659	69929692	T	C	430261	0.956947	0.388842	-0.0532531	0.0613009	0.0585914	2.25089e-10	0.363408	FALSE	FALSE
8	rs35341564	64632662	A	AT	430261	0.498317	-0.16078	-0.0227308	0.0261297	0.0250408	7.59614e-10	0.364008	FALSE	FALSE
5	5:77863820_AGT_A	77863820	AGT	A	430261	0.535432	0.178386	0.0217034	0.0249814	0.0239596	9.28247e-13	0.365024	FALSE	FALSE
4	rs71602277	157714979	T	TA	430261	0.685912	0.162103	-0.0232198	0.0267998	0.0256785	1.46051e-09	0.365863	FALSE	FALSE
15	rs565506240	51484087	A	AAT	430261	0.803742	-0.199624	-0.0284268	0.0328077	0.0314607	1.16732e-09	0.366227	FALSE	FALSE
2	rs143953401	159334725	A	AT	430261	0.724459	0.155702	0.0240694	0.0278576	0.0266862	2.28096e-08	0.367087	FALSE	FALSE
11	rs77215306	8648403	G	A	430261	0.892121	-0.254329	0.0349651	0.0404693	0.038887	3.28912e-10	0.368574	FALSE	FALSE
13	rs3803266	30154349	G	C	430261	0.231551	0.193314	0.0253744	0.0295819	0.0282686	6.3667e-11	0.36939	FALSE	FALSE
10	rs7915250	69554894	G	C	430261	0.387666	0.157162	-0.0219966	0.0257184	0.0246341	9.90853e-10	0.371894	FALSE	FALSE
10	rs200177314	65351176	AT	A	430261	0.690745	-0.161265	-0.0231563	0.026982	0.0259388	2.27623e-09	0.372004	FALSE	FALSE
8	rs7838131	11596163	G	A	430261	0.425991	0.268405	0.0215556	0.0251967	0.0241509	1.69953e-26	0.372103	FALSE	FALSE
4	rs33966350	111431444	G	A	430261	0.987502	-0.800671	-0.0953544	0.114008	0.107482	2.17212e-12	0.374988	FALSE	FALSE
5	rs13179413	55868097	C	T	430261	0.71535	-0.183359	0.0238507	0.0280126	0.0269261	5.9264e-11	0.375735	FALSE	FALSE
11	rs368792858	48388376	G	GTT	430261	0.847677	0.347984	0.0302415	0.0357016	0.0341738	1.89975e-22	0.376193	FALSE	FALSE
2	rs7561414	24879449	A	G	430261	0.0976326	-0.267164	-0.0351152	0.0417327	0.0396885	1.53561e-10	0.376282	FALSE	FALSE
19	rs73030276	32178927	C	T	430261	0.729398	0.155341	0.0240775	0.0283634	0.0272164	4.33056e-08	0.376335	FALSE	FALSE
8	rs4873492	51947549	C	T	430261	0.828304	-0.278299	-0.0281132	0.0332809	0.0319636	6.16113e-17	0.379109	FALSE	FALSE
7	7:75095477_TA_T	75095477	TA	T	430261	0.429582	-0.192886	0.0208333	0.0255276	0.0244436	4.15797e-14	0.394049	FALSE	FALSE
1	rs4573493	166023209	T	C	430261	0.508183	0.138287	0.0202723	0.0250147	0.0239813	3.23498e-08	0.397923	FALSE	FALSE
13	13:27862213_TG_T	27862213	TG	T	430261	0.882101	0.261068	-0.0314326	0.0387636	0.0372429	1.64055e-11	0.398675	FALSE	FALSE
6	rs79491228	1616773	G	GGAA	430261	0.569328	0.145744	0.0204074	0.0251778	0.0241831	7.09746e-09	0.398741	FALSE	FALSE
3	rs9838517	53144363	T	C	430261	0.666171	0.186471	-0.021181	0.0264432	0.0254005	1.76682e-12	0.404348	FALSE	FALSE
2	rs34720456	177027292	G	A	430261	0.683243	-0.196766	0.0213472	0.0268424	0.0257419	2.29485e-13	0.406947	FALSE	FALSE
10	rs71463509	65008158	G	GTAAACCCAGCTACCCC	430261	0.701672	-0.171415	-0.0219526	0.0275224	0.0264873	4.7185e-10	0.407219	FALSE	FALSE
11	rs6591385	56453599	C	T	430261	0.879248	0.263397	0.0301381	0.0380397	0.0364688	4.38297e-12	0.408573	FALSE	FALSE
14	rs113044050	104007751	C	T	430261	0.857391	0.225166	0.0283012	0.0357954	0.0343231	3.16694e-10	0.409626	FALSE	FALSE
1	rs861585	184737925	G	A	430261	0.545887	-0.15653	-0.0198588	0.0251484	0.0241352	4.83918e-10	0.410613	FALSE	FALSE
7	rs2529055	24590331	A	G	430261	0.812387	0.20188	-0.0250014	0.0320628	0.0305989	3.04635e-10	0.41389	FALSE	FALSE
5	rs434517	113845984	C	A	430261	0.80535	-0.186773	-0.0248525	0.0317415	0.0305208	4.00028e-09	0.415483	FALSE	FALSE
11	rs73412899	10177348	A	G	430261	0.937374	0.288268	-0.0398449	0.0510602	0.0489549	1.64563e-08	0.415697	FALSE	FALSE
3	rs1290784	169096900	C	T	430261	0.553342	-0.248966	-0.0195086	0.0250827	0.0240229	3.21485e-23	0.416745	FALSE	FALSE
15	rs1757463	41783814	A	G	430261	0.714082	-0.197673	-0.0215393	0.0277221	0.0265694	1.00002e-12	0.417548	FALSE	FALSE
20	20:62707234_CTTTCT_C	62707234	CTTTCT	C	430261	0.749692	-0.235546	0.0224255	0.0288343	0.0277191	3.11102e-16	0.4185	FALSE	FALSE
14	rs365990	23861811	A	G	430261	0.629337	0.17156	-0.0198986	0.0256963	0.0246231	2.44813e-11	0.419018	FALSE	FALSE
2	rs7575523	59335104	T	G	430261	0.396763	0.170809	0.019721	0.0254926	0.0244902	2.07973e-11	0.42067	FALSE	FALSE
19	rs1065853	45413233	G	T	430261	0.919705	0.277926	0.0352608	0.0455411	0.0437929	1.04255e-09	0.420721	FALSE	FALSE
3	rs6770911	169295764	A	C	430261	0.296106	-0.172087	-0.0211131	0.0274218	0.0262855	3.4837e-10	0.421846	FALSE	FALSE
18	rs16940823	22137319	C	A	430261	0.814815	0.185417	0.0248557	0.032183	0.0309669	8.34531e-09	0.422176	FALSE	FALSE
16	rs72793372	30718873	C	T	430261	0.774792	-0.185978	-0.0228117	0.0297604	0.0284327	4.12632e-10	0.422377	FALSE	FALSE
2	rs11681016	239864510	C	T	430261	0.457393	-0.142535	-0.0191646	0.024967	0.0239429	1.13683e-08	0.42346	FALSE	FALSE
2	rs71393609	165206155	C	CTG	430261	0.846253	0.215375	0.0266625	0.0349354	0.0333785	7.05091e-10	0.424411	FALSE	FALSE
12	rs4931017	32690857	A	G	430261	0.24068	-0.162262	0.022323	0.0292177	0.0279591	2.79908e-08	0.42463	FALSE	FALSE
12	rs112591226	90431828	C	A	430261	0.976281	0.5802	0.0633331	0.0828225	0.0795951	2.46381e-12	0.426212	FALSE	FALSE
2	rs6430078	145840378	G	A	430261	0.361319	-0.157618	-0.0197085	0.0258188	0.0248166	1.02939e-09	0.427098	FALSE	FALSE
2	rs139354822	242344695	T	C	430261	0.972191	0.479167	0.0589749	0.0776865	0.0745695	6.91764e-10	0.429019	FALSE	FALSE
4	rs17083718	54801549	A	G	430261	0.904621	0.255552	0.0317522	0.0423548	0.0402234	1.60356e-09	0.429881	FALSE	FALSE
1	rs12752457	27520879	G	A	430261	0.639414	-0.143914	-0.0194639	0.0259193	0.0249033	2.81761e-08	0.434462	FALSE	FALSE
3	rs575550413	27285323	T	G	430261	0.984186	-0.66704	0.0827547	0.110325	0.106306	1.48361e-09	0.436299	FALSE	FALSE
8	rs6601644	11847078	G	A	430261	0.516989	-0.210463	-0.0186203	0.0249938	0.0240828	3.74533e-17	0.439416	FALSE	FALSE
19	rs167479	11526765	G	T	430261	0.527547	0.407108	-0.0184068	0.0248671	0.0238315	3.06291e-60	0.439893	FALSE	FALSE
7	rs57301765	19052733	G	A	430261	0.844219	-0.329949	-0.0255403	0.0343842	0.0330781	8.31333e-22	0.440043	FALSE	FALSE
1	rs35479618	153662423	G	A	430261	0.982608	-0.8027	0.070799	0.0949633	0.0917615	2.84562e-17	0.440379	FALSE	FALSE
2	2:28641573_CTT_C	28641573	CTT	C	430261	0.408425	-0.170433	0.0194974	0.0264537	0.0254457	1.17388e-10	0.443535	FALSE	FALSE
15	rs11856991	85973698	T	C	430261	0.867672	0.210149	0.0269557	0.036659	0.0351877	9.89465e-09	0.443643	FALSE	FALSE
2	rs687914	45878760	G	T	430261	0.74827	-0.18074	-0.0210537	0.0288013	0.027553	3.48669e-10	0.444798	FALSE	FALSE
2	2:177532181_CT_C	177532181	CT	C	430261	0.433421	-0.156718	0.018329	0.0250849	0.0240492	4.1708e-10	0.445973	FALSE	FALSE
20	rs12479904	51779225	T	C	430261	0.763494	-0.174713	-0.0215348	0.0293508	0.0282565	2.63966e-09	0.445989	FALSE	FALSE
11	rs79889784	1702117	G	T	430261	0.982921	0.549557	0.0702811	0.0948911	0.0924148	6.9781e-09	0.446958	FALSE	FALSE
11	rs12222770	50328061	G	A	430261	0.900169	-0.229716	-0.0302297	0.0421241	0.0402566	4.94425e-08	0.452697	FALSE	FALSE
9	rs10816094	9336098	C	A	430261	0.858772	-0.214439	0.0256215	0.0356698	0.034135	1.83493e-09	0.452897	FALSE	FALSE
4	rs141454330	156424016	A	AT	430261	0.310037	0.273058	-0.0194031	0.0271156	0.0260918	7.48567e-24	0.45709	FALSE	FALSE
4	rs9286351	138441530	A	G	430261	0.582034	-0.17453	-0.0177245	0.0252539	0.024219	4.81227e-12	0.464264	FALSE	FALSE
8	8:38262493_CAAACA_C	38262493	CAAACA	C	430261	0.7708	-0.178825	-0.020695	0.0295601	0.0285278	1.45258e-09	0.468186	FALSE	FALSE
10	rs531053423	104348149	C	CA	430261	0.922768	0.272563	-0.0337612	0.0485676	0.0466484	1.99965e-08	0.469227	FALSE	FALSE
12	12:50559224_GA_G	50559224	GA	G	430261	0.625606	-0.207069	0.0178023	0.0257115	0.0246243	8.04274e-16	0.469707	FALSE	FALSE
2	rs13412750	191634958	G	A	430261	0.721664	0.193503	0.0191866	0.0277487	0.0266648	3.09407e-12	0.471803	FALSE	FALSE
2	rs116734066	25262928	C	T	430261	0.907725	0.345259	0.0294813	0.042964	0.0409883	9.2826e-16	0.471979	FALSE	FALSE
7	rs75562419	90410872	A	G	430261	0.531867	0.158185	0.0179374	0.0260547	0.0249613	1.26902e-09	0.472383	FALSE	FALSE
4	rs28667801	26785356	A	T	430261	0.592914	-0.178488	0.0175454	0.0254586	0.0244187	2.36733e-12	0.472434	FALSE	FALSE
11	rs616772	48433956	C	T	430261	0.948446	-0.330591	-0.0385969	0.0563218	0.054099	4.36656e-09	0.475568	FALSE	FALSE
2	rs981037	56194773	C	T	430261	0.418604	0.174985	0.0172215	0.0252857	0.0242383	4.50695e-12	0.47739	FALSE	FALSE
10	rs72831343	63515681	T	G	430261	0.854789	0.473537	0.0239197	0.0351997	0.033742	2.96194e-41	0.478386	FALSE	FALSE
3	rs79503475	160375267	A	C	430261	0.678207	0.167803	0.018803	0.0279279	0.0268379	1.87309e-09	0.483543	FALSE	FALSE
17	rs146808712	7785257	A	ACAGG	430261	0.903396	-0.290805	-0.0280247	0.0421855	0.0401874	5.44472e-12	0.485583	FALSE	FALSE
10	rs566056389	69855526	T	TAGGGGG	430261	0.527681	-0.167211	-0.0175171	0.0264334	0.0253352	2.51963e-10	0.489306	FALSE	FALSE
2	rs5831974	69704336	T	TA	430261	0.456072	-0.146404	-0.0165208	0.0250038	0.0239611	4.76296e-09	0.490517	FALSE	FALSE
12	rs117913411	48254353	T	A	430261	0.96572	-0.433431	-0.046037	0.0697926	0.0672576	5.28918e-10	0.493668	FALSE	FALSE
3	rs547649546	49789921	C	CA	430261	0.516452	0.229221	0.0167596	0.0254851	0.0245232	2.37734e-19	0.494344	FALSE	FALSE
6	rs372106593	98328592	G	GTA	430261	0.55368	0.194207	0.0165962	0.0253335	0.0242881	1.77409e-14	0.494414	FALSE	FALSE
2	rs76328456	135605014	A	G	430261	0.835997	0.214379	0.0221638	0.0340393	0.0324528	3.01499e-10	0.494635	FALSE	FALSE
7	rs3918226	150690176	C	T	430261	0.918851	-0.468473	0.0304988	0.0468023	0.0448348	1.38296e-23	0.496347	FALSE	FALSE
5	rs35860535	33167175	C	T	430261	0.714421	-0.17101	-0.0179351	0.0275581	0.0264771	5.45499e-10	0.498163	FALSE	FALSE
16	rs7200589	349331	G	A	430261	0.727493	0.152738	-0.0181633	0.0279441	0.0268775	4.60725e-08	0.499179	FALSE	FALSE
11	rs61876939	9945336	C	T	430261	0.914074	-0.415154	0.0288567	0.044657	0.0428642	1.45155e-20	0.500812	FALSE	FALSE
16	rs77870048	69965021	C	T	430261	0.947741	-0.580016	0.036086	0.0559898	0.053707	3.79654e-25	0.501645	FALSE	FALSE
14	rs125505	73709015	T	C	430261	0.90168	-0.235131	-0.0270848	0.0421642	0.040389	2.45331e-08	0.502477	FALSE	FALSE
4	rs13129779	169726027	C	T	430261	0.49907	0.168257	0.015961	0.0250803	0.0240389	1.96331e-11	0.506712	FALSE	FALSE
6	rs6905288	43758873	G	A	430261	0.431796	-0.138027	-0.0158997	0.0250957	0.0240599	3.79699e-08	0.508715	FALSE	FALSE
2	rs12611608	40577162	G	C	430261	0.518926	0.146187	0.0157832	0.0249441	0.0239142	4.61253e-09	0.509258	FALSE	FALSE
11	rs3867466	111668256	A	C	430261	0.719983	-0.16219	-0.0174446	0.0276965	0.0265294	4.7423e-09	0.510823	FALSE	FALSE
10	rs10824220	76454149	A	C	430261	0.455798	0.159878	0.0158055	0.0251021	0.0240604	1.90103e-10	0.51124	FALSE	FALSE
1	1:8457648_GA_G	8457648	GA	G	430261	0.573124	0.20187	0.0160408	0.0254667	0.0244255	2.24875e-15	0.511357	FALSE	FALSE
17	rs10852858	1357751	C	T	430261	0.562112	-0.194564	0.0158124	0.0251253	0.0240807	9.65246e-15	0.511411	FALSE	FALSE
11	rs34106312	49123674	G	C	430261	0.95062	-0.347386	-0.0365641	0.0581496	0.0557755	2.31499e-09	0.512109	FALSE	FALSE
5	rs13163533	61592576	C	G	430261	0.920564	-0.286527	0.028919	0.0461894	0.044493	5.52915e-10	0.515714	FALSE	FALSE
7	rs144198315	69642799	T	TTGGAATTATCCCCTCTCTC	430261	0.758775	-0.182463	-0.0185662	0.0298789	0.0285993	1.01684e-09	0.516218	FALSE	FALSE
8	rs393155	9033093	G	A	430261	0.507067	-0.227034	-0.0155674	0.0249668	0.0239889	9.59706e-20	0.516376	FALSE	FALSE
19	rs4804219	7265908	T	A	430261	0.953372	-0.373326	0.0367848	0.0591306	0.0567782	2.72642e-10	0.51707	FALSE	FALSE
1	rs4293010	204097047	G	T	430261	0.0734589	-0.261586	-0.0292511	0.0476478	0.045504	4.01954e-08	0.520339	FALSE	FALSE
11	rs624584	107344724	T	G	430261	0.294676	0.180725	0.016952	0.0274829	0.026427	4.83578e-11	0.52122	FALSE	FALSE
6	rs201141556	50774397	C	CAT	430261	0.85601	-0.24281	-0.0233414	0.0380196	0.0365233	1.69775e-10	0.522768	FALSE	FALSE
20	rs11696516	50131816	A	C	430261	0.544189	0.157232	0.015319	0.0250319	0.0240296	3.35814e-10	0.523794	FALSE	FALSE
7	rs1646764	134216444	C	G	430261	0.531035	0.140002	0.0153175	0.0250418	0.0240472	2.26147e-08	0.52414	FALSE	FALSE
5	rs141339319	179499103	T	C	430261	0.88198	0.247938	0.0239293	0.0389964	0.0375871	2.04436e-10	0.524361	FALSE	FALSE
10	rs12258967	18727959	C	G	430261	0.700922	0.410465	-0.0165589	0.0271744	0.0260611	1.50437e-51	0.525176	FALSE	FALSE
1	rs11121210	8708529	T	C	430261	0.359593	-0.161803	-0.0156969	0.0258851	0.0247744	4.08263e-10	0.526346	FALSE	FALSE
11	rs182996269	55753915	C	T	430261	0.89557	0.313813	0.0250464	0.0413454	0.0395788	3.19807e-14	0.52685	FALSE	FALSE
11	11:46139968_TA_T	46139968	TA	T	430261	0.160543	-0.201583	-0.0220046	0.0364614	0.0350173	3.22634e-08	0.529747	FALSE	FALSE
11	rs139008775	47932121	G	A	430261	0.943902	-0.30488	0.0325969	0.0543747	0.0518975	2.05832e-08	0.529938	FALSE	FALSE
16	rs140869992	2158570	G	A	430261	0.985072	0.608961	0.0655455	0.109122	0.104499	2.39785e-08	0.530503	FALSE	FALSE
22	rs5844832	29455687	C	CCTT	430261	0.563	0.159458	0.0157624	0.0263682	0.0251984	1.47238e-09	0.531621	FALSE	FALSE
6	rs58321169	126868567	C	T	430261	0.731679	0.21173	0.0168558	0.028086	0.026987	4.75004e-14	0.532239	FALSE	FALSE
7	rs12154627	130422934	T	C	430261	0.505193	0.149057	0.0151017	0.0252303	0.0241955	3.46568e-09	0.532527	FALSE	FALSE
1	rs751802315	1685921	TCCCTGGGACCGAAGTCGCCCCA	T	430261	0.502575	0.21011	0.0148848	0.0249522	0.0239236	3.74841e-17	0.533824	FALSE	FALSE
22	rs4396807	38138379	G	C	430261	0.678306	-0.150961	-0.0158056	0.0265736	0.0254633	1.34035e-08	0.534783	FALSE	FALSE
5	rs994446	148348395	G	A	430261	0.7967	0.239495	-0.0181593	0.0308968	0.0295346	9.08351e-15	0.538656	FALSE	FALSE
17	rs8077276	61547562	G	A	430261	0.375296	0.183181	0.0150968	0.0258129	0.0247027	1.27963e-12	0.541108	FALSE	FALSE
17	rs2288276	46670422	G	C	430261	0.103805	-0.262951	-0.0239531	0.040949	0.0392673	1.35001e-10	0.54186	FALSE	FALSE
8	rs36092215	142367246	G	A	430261	0.960186	0.35448	0.0370949	0.0642439	0.0615739	3.43405e-08	0.546877	FALSE	FALSE
4	rs17770341	90048177	C	A	430261	0.909359	0.248481	0.0252198	0.0437906	0.042098	1.39262e-08	0.549123	FALSE	FALSE
18	rs10460108	73034151	A	G	430261	0.478713	0.137296	-0.0143565	0.0249942	0.0239649	3.94903e-08	0.549131	FALSE	FALSE
12	rs61917655	48210787	C	T	430261	0.904782	-0.265439	-0.024615	0.0428229	0.0412674	5.699e-10	0.550856	FALSE	FALSE
8	rs930868	95260016	C	T	430261	0.874699	-0.242038	-0.0214823	0.0377074	0.0361852	1.37321e-10	0.552729	FALSE	FALSE
13	rs17245822	73131694	A	C	430261	0.627133	-0.156823	0.014783	0.025975	0.0249732	1.56548e-09	0.55388	FALSE	FALSE
4	rs71602302	158372372	G	GT	430261	0.662997	0.150369	0.0155361	0.0272963	0.0263014	3.61326e-08	0.554726	FALSE	FALSE
19	rs12978472	7257990	C	G	430261	0.870959	0.563458	0.0210598	0.0370762	0.0357247	3.68441e-52	0.555524	FALSE	FALSE
2	rs1047891	211540507	C	A	430261	0.684423	0.15861	-0.0150893	0.0267481	0.0256557	3.03356e-09	0.556434	FALSE	FALSE
4	4:156929863_GTAAA_G	156929863	GTAAA	G	430261	0.838298	-0.192133	0.0190641	0.0340588	0.0327062	1.68854e-08	0.559969	FALSE	FALSE
16	rs9972727	31149142	A	G	430261	0.356232	-0.143387	0.0145628	0.0260804	0.0250195	3.84388e-08	0.560528	FALSE	FALSE
9	rs58012568	125614393	G	A	430261	0.872236	0.21716	0.0206258	0.0373363	0.0358255	6.01574e-09	0.564798	FALSE	FALSE
14	rs72681869	50655357	G	C	430261	0.989186	1.0758	0.0643119	0.117758	0.111874	6.50028e-20	0.565385	FALSE	FALSE
1	rs182050989	27262545	C	T	430261	0.971644	-0.451881	0.041592	0.0753467	0.0724189	2.00546e-09	0.565748	FALSE	FALSE
11	rs10832013	13295353	G	T	430261	0.304512	-0.175345	-0.0147696	0.0269924	0.0259001	8.24325e-11	0.568505	FALSE	FALSE
12	rs760929726	113165247	TACACACACAGAC	T	430261	0.340415	0.164847	0.0146195	0.0267414	0.0257515	7.07066e-10	0.570229	FALSE	FALSE
12	rs4767332	115932272	C	A	430261	0.422742	-0.183917	-0.0136203	0.0252344	0.0242075	3.13777e-13	0.573674	FALSE	FALSE
1	rs550778111	43843241	GT	G	430261	0.579907	-0.214588	0.013653	0.0253135	0.0242728	2.30641e-17	0.573788	FALSE	FALSE
17	rs117319569	44237751	C	T	430261	0.937615	-0.466976	-0.0298881	0.0560658	0.0536069	8.14823e-17	0.577157	FALSE	FALSE
8	rs77375686	26043622	A	G	430261	0.890198	-0.243893	-0.0214325	0.0400481	0.0388376	1.12906e-09	0.581052	FALSE	FALSE
6	rs143799059	150998847	G	GA	430261	0.929191	0.519816	0.0254174	0.0483149	0.0462317	5.38015e-27	0.582469	FALSE	FALSE
4	rs1487631	38395949	A	G	430261	0.495816	0.210125	0.0129968	0.0248673	0.0237842	2.9165e-17	0.584758	FALSE	FALSE
1	rs78710142	227320948	G	A	430261	0.267585	0.159949	0.0146539	0.0280953	0.0270208	1.24753e-08	0.587598	FALSE	FALSE
14	14:23384705_CT_C	23384705	CT	C	430261	0.403559	0.149629	0.0131903	0.0255894	0.0244659	4.99612e-09	0.589797	FALSE	FALSE
11	rs760205711	116083315	CA	C	430261	0.300765	-0.151778	0.0139218	0.0270545	0.0259763	2.02228e-08	0.592	FALSE	FALSE
16	rs7185765	4107990	T	C	430261	0.855506	0.231099	0.0179856	0.0354231	0.0339344	6.84823e-11	0.596104	FALSE	FALSE
3	3:48867239_CAT_C	48867239	CAT	C	430261	0.903979	0.296274	0.0227728	0.0446595	0.0429944	3.2656e-11	0.596341	FALSE	FALSE
1	rs12758643	59669918	C	T	430261	0.710081	0.200464	-0.0137995	0.0273036	0.0261191	2.10356e-13	0.59727	FALSE	FALSE
2	rs6729305	161654943	A	G	430261	0.278558	-0.16898	-0.0148694	0.0293521	0.0282145	8.56215e-09	0.598184	FALSE	FALSE
3	rs11391697	168583730	A	AT	430261	0.632981	-0.171966	0.0135801	0.027127	0.0260715	2.30799e-10	0.60245	FALSE	FALSE
15	rs1027647	63374825	C	A	430261	0.519783	0.143264	-0.0126328	0.0253073	0.0242579	1.50509e-08	0.602527	FALSE	FALSE
16	rs12923439	12073958	C	T	430261	0.689969	-0.153387	-0.0134409	0.0268938	0.0258221	1.17432e-08	0.602703	FALSE	FALSE
1	rs143167197	28734372	A	G	430261	0.929632	-0.292907	-0.0245154	0.0492609	0.0472294	2.74727e-09	0.603711	FALSE	FALSE
8	rs4841504	11024663	C	A	430261	0.500913	0.226382	-0.0124187	0.0249344	0.0239442	1.09476e-19	0.604005	FALSE	FALSE
7	rs10279669	69321370	T	C	430261	0.947143	-0.323949	-0.0276142	0.0558897	0.0539308	6.78282e-09	0.60863	FALSE	FALSE
16	rs62049035	70491655	G	A	430261	0.933836	-0.433043	-0.0249253	0.0508691	0.0488183	1.69658e-17	0.609649	FALSE	FALSE
12	rs138650910	49305787	A	T	430261	0.96452	-0.512575	0.0337194	0.0685788	0.0661425	7.76461e-14	0.610192	FALSE	FALSE
1	1:115490751_CT_C	115490751	CT	C	430261	0.983401	-0.619722	-0.0523155	0.10602	0.103075	5.05543e-09	0.611772	FALSE	FALSE
16	rs62052380	73127723	C	T	430261	0.86384	-0.260738	-0.0186649	0.0382378	0.0368062	9.17743e-12	0.612075	FALSE	FALSE
7	7:151415746_GT_G	151415746	GT	G	430261	0.691264	-0.256749	-0.0130426	0.0270513	0.0259484	2.28415e-21	0.615221	FALSE	FALSE
10	rs72786794	32105718	T	C	430261	0.703697	-0.152428	-0.0131396	0.0272479	0.0261886	2.21739e-08	0.615859	FALSE	FALSE
6	rs9275274	32662566	G	C	430261	0.634127	-0.184552	0.0124114	0.0258214	0.0248333	8.85404e-13	0.617224	FALSE	FALSE
17	rs2301597	43173273	T	C	430261	0.42495	0.296673	0.012049	0.0251995	0.0241454	5.38077e-32	0.617766	FALSE	FALSE
18	rs525839	55877936	C	T	430261	0.660337	-0.153138	0.012493	0.0262507	0.0251701	5.42185e-09	0.619652	FALSE	FALSE
5	rs35807464	61941653	G	A	430261	0.933437	-0.305552	-0.0235438	0.0499079	0.0481879	9.22198e-10	0.625136	FALSE	FALSE
7	rs3735260	69064637	A	G	430261	0.925272	-0.283852	-0.0221922	0.0477193	0.0459417	2.70832e-09	0.629059	FALSE	FALSE
10	rs1923402	4160469	A	C	430261	0.0771963	-0.296685	0.021434	0.0463909	0.0443906	1.602e-10	0.629203	FALSE	FALSE
12	rs1480043	26389769	T	C	430261	0.504614	-0.14831	-0.0116387	0.0251419	0.0241439	3.65927e-09	0.629768	FALSE	FALSE
1	rs2493296	3327032	C	T	430261	0.861159	-0.306115	-0.0163839	0.0362096	0.034622	2.81539e-17	0.636054	FALSE	FALSE
7	rs75511781	131323710	A	G	430261	0.956456	-0.362883	-0.0270915	0.0609135	0.0578854	2.56377e-09	0.639771	FALSE	FALSE
4	rs1899565	143619167	A	T	430261	0.372892	0.1536	0.0115217	0.025788	0.0247986	2.58069e-09	0.642212	FALSE	FALSE
14	rs7156903	94466910	G	T	430261	0.622535	0.148103	0.0111864	0.0258333	0.0247627	9.86533e-09	0.651455	FALSE	FALSE
15	rs12906962	95312071	T	C	430261	0.679649	-0.176464	0.0114852	0.026754	0.0256572	4.23028e-11	0.654411	FALSE	FALSE
3	rs9844972	150097635	G	C	430261	0.929021	-0.313877	-0.0211354	0.0494549	0.0473643	2.19929e-10	0.65543	FALSE	FALSE
3	rs55914222	128202943	G	C	430261	0.971358	-0.424816	-0.0322045	0.0759326	0.0723805	2.21072e-08	0.656368	FALSE	FALSE
6	rs9268247	32295419	A	C	430261	0.145151	-0.207568	-0.0150111	0.0352342	0.0337488	3.83657e-09	0.656473	FALSE	FALSE
8	rs10958099	51673736	G	A	430261	0.804502	-0.224468	-0.0132862	0.0314242	0.0300995	9.11978e-13	0.658918	FALSE	FALSE
3	rs35312823	27605807	C	T	430261	0.975645	-0.499051	-0.034848	0.0824154	0.0791422	1.40144e-09	0.659705	FALSE	FALSE
14	14:36221013_AACAAC_A	36221013	AACAAC	A	430261	0.920707	0.282738	0.0211246	0.0500293	0.0481381	1.5911e-08	0.660782	FALSE	FALSE
8	rs112070444	135611317	C	T	430261	0.967723	0.38512	-0.0291267	0.0690199	0.0665282	2.40742e-08	0.661524	FALSE	FALSE
17	rs34177018	34912592	CTTTTTTTTTTTT	C	430261	0.608265	-0.149024	-0.0113965	0.0271355	0.0260525	3.97757e-08	0.66179	FALSE	FALSE
1	rs848309	16308447	T	C	430261	0.426398	-0.145001	-0.0104968	0.0251502	0.0240581	8.14643e-09	0.66261	FALSE	FALSE
3	rs113569731	47093206	C	A	430261	0.905746	-0.290357	-0.0182627	0.0439943	0.0420848	4.11475e-11	0.664325	FALSE	FALSE
19	rs11672460	2588423	A	C	430261	0.983655	0.57254	0.0426676	0.10441	0.100317	4.16838e-08	0.670599	FALSE	FALSE
4	rs4835266	146821725	T	C	430261	0.516529	0.166027	0.0101092	0.0252874	0.0242598	5.18193e-11	0.676894	FALSE	FALSE
1	rs10922177	197153767	T	C	430261	0.839117	-0.213612	0.0136259	0.033894	0.0328124	2.93151e-10	0.677947	FALSE	FALSE
11	rs11026585	22515504	T	A	430261	0.934536	-0.304126	0.0202427	0.0510048	0.0488595	2.48109e-09	0.678651	FALSE	FALSE
11	rs75248620	9909127	G	A	430261	0.916569	0.301211	-0.0180971	0.0454832	0.0438178	3.53238e-11	0.679602	FALSE	FALSE
18	rs62085690	26275176	G	A	430261	0.298574	-0.159157	-0.0112717	0.0285258	0.0273495	2.41329e-08	0.680238	FALSE	FALSE
8	rs71522707	105715692	G	T	430261	0.901819	0.246508	0.0165115	0.0418259	0.0401268	3.77724e-09	0.680719	FALSE	FALSE
3	rs263017	183503017	A	G	430261	0.493718	0.184641	0.00968923	0.024914	0.0239004	1.25216e-13	0.685183	FALSE	FALSE
5	rs55940342	87279375	G	C	430261	0.817284	0.237815	0.0124765	0.0320813	0.0307781	1.23585e-13	0.685205	FALSE	FALSE
3	rs12696304	169481271	C	G	430261	0.735046	0.187236	0.0109219	0.0281749	0.0269976	3.02236e-11	0.685808	FALSE	FALSE
19	rs4804517	7406066	A	G	430261	0.666103	0.184558	0.0102253	0.0263409	0.0252948	2.443e-12	0.686032	FALSE	FALSE
8	rs73563812	25900405	G	T	430261	0.76392	0.284488	0.0113708	0.0294092	0.0281621	3.91038e-22	0.686389	FALSE	FALSE
10	rs80226362	134413500	G	T	430261	0.817725	-0.22567	0.0123628	0.0322022	0.0310171	2.41912e-12	0.690203	FALSE	FALSE
11	rs2231884	65656564	C	T	430261	0.834705	-0.186219	-0.012677	0.0333795	0.032114	2.42116e-08	0.693028	FALSE	FALSE
16	rs62052916	72574550	A	T	430261	0.92617	-0.291697	-0.0180546	0.0478711	0.04587	1.1055e-09	0.693874	FALSE	FALSE
9	rs10818962	127182293	C	G	430261	0.614211	0.142941	-0.00958988	0.0256629	0.0246047	2.54811e-08	0.696715	FALSE	FALSE
20	rs73306860	57725663	G	A	430261	0.891689	-0.445345	0.0149979	0.0401299	0.0386074	1.28881e-28	0.697666	FALSE	FALSE
5	rs13358657	157938070	A	G	430261	0.86726	-0.23001	0.0136009	0.0367889	0.0352381	4.04793e-10	0.699518	FALSE	FALSE
3	rs73082363	49130378	T	C	430261	0.881898	0.23937	0.014168	0.0384417	0.0368781	4.75941e-10	0.700841	FALSE	FALSE
10	10:96191167_TAAAAA_T	96191167	TAAAAA	T	430261	0.621195	0.160341	-0.00957957	0.0261385	0.0250021	8.55476e-10	0.701608	FALSE	FALSE
6	rs58418674	57742152	A	ATG	430261	0.534524	0.143847	0.00922148	0.0252929	0.0242457	1.29086e-08	0.703697	FALSE	FALSE
2	rs62145917	68311729	G	A	430261	0.864784	-0.211974	-0.0129955	0.0365349	0.0350199	6.55487e-09	0.710571	FALSE	FALSE
19	rs73046792	49605705	G	A	430261	0.836584	0.315014	0.0119007	0.0334784	0.0321455	4.98643e-21	0.711223	FALSE	FALSE
10	rs10995311	64564934	C	G	430261	0.555231	0.215721	-0.00891692	0.0251409	0.0240886	9.44753e-18	0.711254	FALSE	FALSE
17	rs55714120	47488823	G	T	430261	0.665405	-0.199601	0.00937944	0.0264616	0.0253745	4.59145e-14	0.711651	FALSE	FALSE
17	rs62059712	7740170	T	C	430261	0.916796	0.306167	-0.0161062	0.0455374	0.0440843	1.77522e-11	0.71485	FALSE	FALSE
2	rs13389219	165528876	C	T	430261	0.607509	0.16376	0.00890181	0.0254219	0.0244308	1.18149e-10	0.715583	FALSE	FALSE
2	rs76326501	43167878	A	C	430261	0.908118	0.348201	0.0149278	0.0431901	0.040997	7.50159e-16	0.715768	FALSE	FALSE
8	rs3134099	110087249	G	A	430261	0.394685	0.156582	-0.00888856	0.0254839	0.0244996	8.02836e-10	0.716751	FALSE	FALSE
3	rs6445818	56748227	C	A	430261	0.67828	0.177996	0.00924197	0.0265495	0.0254777	2.02372e-11	0.716793	FALSE	FALSE
4	rs34592089	102926923	G	A	430261	0.938321	0.376578	0.0177555	0.0512889	0.049331	2.09994e-13	0.718902	FALSE	FALSE
8	rs56243511	9805695	T	C	430261	0.46997	0.210547	-0.00864887	0.0249688	0.0240567	3.38665e-17	0.719206	FALSE	FALSE
2	rs9945430	55693411	T	C	430261	0.819278	0.180409	0.0109353	0.0323583	0.0311153	2.47039e-08	0.725255	FALSE	FALSE
16	rs12447809	2087460	G	T	430261	0.808199	0.237886	-0.0106855	0.0318971	0.0306588	8.7889e-14	0.727443	FALSE	FALSE
11	rs113063526	55150138	T	C	430261	0.891272	-0.224702	-0.0131427	0.039726	0.0380707	1.5468e-08	0.72993	FALSE	FALSE
13	rs9506725	22314146	T	C	430261	0.631002	0.199833	0.0085207	0.0257348	0.0247102	8.15934e-15	0.730226	FALSE	FALSE
13	rs1998727	33713419	A	G	430261	0.241147	0.16355	0.009619	0.0291892	0.028086	2.10553e-08	0.731987	FALSE	FALSE
15	rs149453951	69583434	C	T	430261	0.976078	0.77641	-0.0277421	0.0840133	0.0810788	2.4305e-20	0.732229	FALSE	FALSE
10	rs887195	118507976	G	A	430261	0.394842	-0.160947	0.00829767	0.0255385	0.0245007	2.93612e-10	0.734858	FALSE	FALSE
8	rs830438	76960609	A	G	430261	0.359337	-0.172143	-0.00832982	0.0259218	0.0247975	3.11828e-11	0.736936	FALSE	FALSE
12	rs74484931	49611304	A	G	430261	0.965414	-0.459987	-0.0227051	0.069943	0.0678047	4.81341e-11	0.73773	FALSE	FALSE
9	rs76452347	35906471	C	T	430261	0.795747	0.192949	-0.0101828	0.0319097	0.0306007	1.47821e-09	0.739313	FALSE	FALSE
7	rs4723954	40417925	A	G	430261	0.106071	-0.275532	-0.0127717	0.0401488	0.0384596	6.75435e-12	0.739828	FALSE	FALSE
16	rs5475	72094348	G	A	430261	0.942943	-0.296735	-0.0169779	0.0538776	0.051753	3.63795e-08	0.742869	FALSE	FALSE
13	rs4304932	41986846	T	C	430261	0.236836	-0.162108	-0.00907325	0.0294356	0.0281269	3.64555e-08	0.747011	FALSE	FALSE
3	rs10804564	124598526	A	G	430261	0.591123	0.19077	-0.00781773	0.0252871	0.0242561	4.55151e-14	0.747226	FALSE	FALSE
12	rs7977742	51130207	G	A	430261	0.668487	-0.163512	0.00820066	0.0265838	0.0254805	7.70832e-10	0.747573	FALSE	FALSE
7	rs4717623	71434369	C	T	430261	0.738101	0.17975	0.008626	0.0282269	0.0271004	1.91437e-10	0.750259	FALSE	FALSE
12	rs7310615	111865049	C	G	430261	0.482015	0.317931	-0.00756877	0.0250507	0.0240045	6.59071e-37	0.752528	FALSE	FALSE
7	rs1659458	149470055	G	C	430261	0.848661	-0.193721	0.010594	0.0352085	0.0339161	3.75271e-08	0.754767	FALSE	FALSE
3	rs80045342	186177114	G	A	430261	0.927122	0.277504	0.0143586	0.0479204	0.0460653	6.9995e-09	0.755268	FALSE	FALSE
3	rs533904333	49385350	A	AT	430261	0.725344	0.22199	-0.0087834	0.0296193	0.0284735	6.64231e-14	0.75772	FALSE	FALSE
13	rs9549328	113636156	C	T	430261	0.772484	-0.209921	-0.00878307	0.0297095	0.028478	1.5973e-12	0.757766	FALSE	FALSE
15	rs11852760	74718699	A	G	430261	0.434019	0.200955	-0.0074529	0.0251709	0.024254	1.42131e-15	0.758626	FALSE	FALSE
2	rs139923888	128877389	C	CT	430261	0.793489	0.183728	0.00892086	0.0307242	0.029443	2.23275e-09	0.7619	FALSE	FALSE
6	rs396369	31706852	A	T	430261	0.281247	-0.305249	-0.00805037	0.0280283	0.0268971	1.27607e-27	0.764709	FALSE	FALSE
12	rs7959016	115370347	A	G	430261	0.696729	0.194991	0.0077318	0.0270299	0.0258944	5.43637e-13	0.765253	FALSE	FALSE
5	rs246978	68006046	T	G	430261	0.709752	-0.1607	0.0079422	0.0278429	0.0266477	7.84942e-09	0.765669	FALSE	FALSE
5	rs113160450	108198869	G	A	430261	0.784974	0.168256	0.00849148	0.0303378	0.0289923	2.92173e-08	0.769608	FALSE	FALSE
10	10:18471750_CA_C	18471750	CA	C	430261	0.700809	-0.279021	-0.00774373	0.0277268	0.0265493	8.03104e-24	0.770536	FALSE	FALSE
8	rs7814142	10637552	G	A	430261	0.403491	0.274482	-0.00691718	0.0253836	0.024321	2.97633e-27	0.776095	FALSE	FALSE
3	3:158414252_GT_G	158414252	GT	G	430261	0.830074	-0.197996	0.00905995	0.0333681	0.0318713	2.96198e-09	0.776206	FALSE	FALSE
14	rs12050196	100139434	C	T	430261	0.458477	-0.142538	-0.00680575	0.0251787	0.024197	1.50464e-08	0.778508	FALSE	FALSE
1	rs41394446	11851927	C	T	430261	0.955931	-0.405597	-0.0161642	0.0604944	0.0576234	2.01808e-11	0.779083	FALSE	FALSE
3	rs74801519	47666710	G	A	430261	0.903815	-0.290601	-0.011408	0.0429652	0.0409431	1.34572e-11	0.780529	FALSE	FALSE
16	rs62049970	69669655	G	C	430261	0.935691	-0.432401	-0.0138064	0.0518661	0.0496706	7.62895e-17	0.781044	FALSE	FALSE
5	rs2242652	1280028	G	A	430261	0.805749	-0.179716	-0.00827933	0.0317259	0.0304441	1.47332e-08	0.785659	FALSE	FALSE
8	rs61516400	82713930	A	AGAGT	430261	0.252559	-0.165243	-0.00747654	0.0287769	0.0276767	9.34466e-09	0.787053	FALSE	FALSE
7	rs76450081	7264082	A	G	430261	0.83965	-0.221748	0.00844018	0.0339922	0.0326724	6.86857e-11	0.796154	FALSE	FALSE
13	rs536338	51103461	C	G	430261	0.277065	-0.182411	-0.00684188	0.0277849	0.0266407	5.19916e-11	0.797317	FALSE	FALSE
1	rs10923038	88651771	C	A	430261	0.380808	-0.164364	-0.00590567	0.0257452	0.0246915	1.72246e-10	0.810967	FALSE	FALSE
12	rs11609944	20279290	G	A	430261	0.648067	-0.184417	0.00596141	0.0261548	0.0250244	1.77689e-12	0.811707	FALSE	FALSE
1	rs141672767	12165366	T	C	430261	0.975191	0.490973	-0.0199404	0.0869656	0.0847511	1.64602e-08	0.81399	FALSE	FALSE
2	2:203979578_GTT_G	203979578	GTT	G	430261	0.439674	0.156683	0.00572086	0.0254448	0.0244264	7.37795e-10	0.814823	FALSE	FALSE
4	rs1229984	100239319	T	C	430261	0.0268523	-0.759442	0.0160099	0.0745364	0.0715689	2.22327e-24	0.822991	FALSE	FALSE
3	rs146299945	20661232	G	A	430261	0.985006	0.577717	0.0215869	0.103652	0.0984077	2.4947e-08	0.826368	FALSE	FALSE
14	rs28929474	94844947	C	T	430261	0.98004	0.514835	0.0184341	0.0884325	0.0841895	5.82229e-09	0.826681	FALSE	FALSE
8	rs2979172	8310508	G	C	430261	0.522771	-0.223203	-0.00525288	0.0250173	0.0240037	4.58075e-19	0.826778	FALSE	FALSE
9	rs7034315	112355892	A	G	430261	0.144878	-0.208044	0.00739147	0.0353914	0.0340166	4.14329e-09	0.827983	FALSE	FALSE
7	rs7459106	139439007	A	G	430261	0.807326	0.189223	0.00641147	0.0313298	0.0299531	1.54372e-09	0.830508	FALSE	FALSE
16	16:1379982_CA_C	1379982	CA	C	430261	0.118208	0.24474	0.00806731	0.0396634	0.0379724	6.81028e-10	0.831755	FALSE	FALSE
3	rs533006417	52760614	C	CA	430261	0.774327	-0.190448	-0.00657967	0.0322897	0.0310075	3.67725e-09	0.831954	FALSE	FALSE
16	rs12934767	75456304	T	C	430261	0.416965	-0.226903	0.00511874	0.0253866	0.0243852	3.96635e-19	0.833737	FALSE	FALSE
11	rs360143	9787947	A	G	430261	0.0942688	-0.239857	0.008464	0.0424372	0.0406102	1.58548e-08	0.834901	FALSE	FALSE
6	rs4712656	22136262	G	C	430261	0.552704	-0.186356	0.00467191	0.0249867	0.0239992	8.77103e-14	0.845651	FALSE	FALSE
15	15:86228692_CGT_C	86228692	CGT	C	430261	0.43199	-0.151813	-0.00470006	0.0252646	0.0242089	1.86759e-09	0.846062	FALSE	FALSE
6	rs9388498	126873423	G	T	430261	0.813811	-0.208401	0.0059449	0.0329238	0.0315817	2.45488e-10	0.850689	FALSE	FALSE
13	13:80725416_GA_G	80725416	GA	G	430261	0.425054	-0.148041	-0.00452026	0.0252426	0.0242544	4.49864e-09	0.852155	FALSE	FALSE
11	rs7941511	10272552	C	T	430261	0.815862	-0.330122	-0.00569963	0.0320763	0.0306124	7.67474e-25	0.852298	FALSE	FALSE
20	rs28572127	61179260	A	C	430261	0.593594	-0.152457	0.00454412	0.0255599	0.0245101	2.45056e-09	0.852917	FALSE	FALSE
4	rs12643599	156639846	A	G	430261	0.640152	0.238253	0.00428082	0.025888	0.0248275	3.47444e-20	0.863105	FALSE	FALSE
6	rs2844466	31601012	T	C	430261	0.643722	0.144599	-0.00427724	0.0259467	0.0248983	2.50491e-08	0.863604	FALSE	FALSE
10	rs603424	102075479	G	A	430261	0.827544	-0.186026	0.00541094	0.0329324	0.0314996	1.61629e-08	0.863612	FALSE	FALSE
3	rs62262998	48176440	G	A	430261	0.34085	-0.208486	-0.00427978	0.0262325	0.0251004	1.90146e-15	0.864612	FALSE	FALSE
17	rs1057040	76799795	G	A	430261	0.475644	0.186511	-0.00406922	0.0248744	0.0238981	6.4745e-14	0.864795	FALSE	FALSE
17	rs545764163	44663783	C	T	430261	0.729982	-0.198844	-0.00454132	0.0300084	0.0286839	3.44249e-11	0.874202	FALSE	FALSE
6	rs2524099	31236051	G	A	430261	0.518706	-0.223385	-0.00374353	0.0253929	0.0243818	1.40318e-18	0.877974	FALSE	FALSE
1	rs12567136	11883731	C	T	430261	0.837548	0.569341	0.0049637	0.0336841	0.0323552	4.32008e-64	0.878073	FALSE	FALSE
21	rs2838351	45110784	A	G	430261	0.442196	-0.14546	0.00368259	0.0251201	0.0241195	7.01535e-09	0.87865	FALSE	FALSE
14	rs8904	35871217	G	A	430261	0.636766	-0.179434	0.00377608	0.025867	0.0247646	4.01142e-12	0.878809	FALSE	FALSE
18	rs57954239	48272636	A	C	430261	0.860538	0.239542	0.00515994	0.035938	0.034379	2.63898e-11	0.880694	FALSE	FALSE
9	rs700082	125866070	G	C	430261	0.120493	-0.21093	-0.00549089	0.0381966	0.0366862	3.34728e-08	0.881024	FALSE	FALSE
16	rs77924615	20392332	G	A	430261	0.802973	0.275746	0.00447482	0.0314291	0.0302441	1.73057e-18	0.882377	FALSE	FALSE
3	rs2443708	11545719	T	C	430261	0.316756	-0.241194	0.00378463	0.0268061	0.0256042	2.30421e-19	0.88249	FALSE	FALSE
17	rs141673444	42915984	C	T	430261	0.866818	-0.22901	0.00518341	0.0366857	0.0351985	4.30613e-10	0.882925	FALSE	FALSE
2	2:176990940_GAAAC_G	176990940	GAAAC	G	430261	0.979945	0.513456	-0.0131167	0.094165	0.0897927	4.96025e-08	0.88386	FALSE	FALSE
10	rs55722642	63190186	C	A	430261	0.911888	0.307663	-0.00628803	0.0447128	0.0430472	5.94939e-12	0.883864	FALSE	FALSE
8	rs907183	8729761	G	C	430261	0.539838	-0.251901	0.0035183	0.0250859	0.0241106	1.00097e-23	0.883982	FALSE	FALSE
4	rs113614541	169876537	A	C	430261	0.98483	0.584843	0.014205	0.103486	0.0989394	1.59115e-08	0.885838	FALSE	FALSE
4	rs13107325	103188709	C	T	430261	0.925069	0.381377	0.00640804	0.0466671	0.0449114	3.02609e-16	0.886542	FALSE	FALSE
20	20:11024140_TA_T	11024140	TA	T	430261	0.98854	-0.653908	0.0156506	0.118919	0.113791	3.82482e-08	0.890606	FALSE	FALSE
11	rs7128707	112855354	T	A	430261	0.751241	0.19615	-0.00369491	0.0287016	0.0274874	8.25152e-12	0.893069	FALSE	FALSE
6	rs866457	151982413	C	T	430261	0.559392	-0.138823	-0.00320091	0.0250173	0.0239776	2.87154e-08	0.893801	FALSE	FALSE
4	rs56388530	106910958	C	T	430261	0.240892	-0.245806	0.00367383	0.0290182	0.027703	2.43847e-17	0.894498	FALSE	FALSE
10	rs7100317	21764469	C	A	430261	0.466891	-0.149648	0.00323494	0.0253409	0.0244008	3.51826e-09	0.894529	FALSE	FALSE
16	rs879619	4015046	G	A	430261	0.862775	0.215279	-0.00453953	0.0362059	0.034804	2.74836e-09	0.896225	FALSE	FALSE
11	rs531935148	63629212	C	CT	430261	0.56276	-0.160673	-0.0032396	0.0258932	0.0248906	5.46226e-10	0.896445	FALSE	FALSE
1	rs4595370	221298122	G	A	430261	0.700107	0.16834	0.00328524	0.0271295	0.0259819	5.46815e-10	0.899381	FALSE	FALSE
18	18:42114955_CAG_C	42114955	CAG	C	430261	0.331312	-0.224851	0.00322779	0.026671	0.0255927	3.44031e-17	0.899636	FALSE	FALSE
15	rs8027450	91418394	C	T	430261	0.676196	-0.419383	0.00319242	0.0267699	0.0257333	2.57364e-55	0.901269	FALSE	FALSE
11	rs2306363	65405600	G	T	430261	0.793437	0.283086	-0.00362378	0.0305636	0.0292911	2.00271e-20	0.90154	FALSE	FALSE
5	rs7701003	157824481	A	G	430261	0.629745	0.298572	-0.00301487	0.0256476	0.024592	2.54023e-31	0.902427	FALSE	FALSE
4	rs11727441	144163755	C	T	430261	0.399239	0.186394	0.0029654	0.0254534	0.0243592	2.42569e-13	0.903108	FALSE	FALSE
9	rs11145807	139520789	A	G	430261	0.407867	0.15626	0.00293966	0.0254234	0.0243878	7.93071e-10	0.904057	FALSE	FALSE
4	rs17010961	86723103	T	A	430261	0.860549	-0.300086	0.00408274	0.0360712	0.0347002	8.85162e-17	0.906339	FALSE	FALSE
1	1:2151290_AAAAAC_A	2151290	AAAAAC	A	430261	0.763236	-0.1621	0.00331813	0.0296878	0.0285235	4.7576e-08	0.907391	FALSE	FALSE
2	rs4465729	28039665	T	C	430261	0.540962	-0.157229	-0.00277616	0.0250482	0.0240284	3.45013e-10	0.90802	FALSE	FALSE
14	rs59646316	53373731	T	TA	430261	0.287599	-0.197411	0.00302147	0.0275373	0.0263223	7.56239e-13	0.908614	FALSE	FALSE
12	rs2013002	112200150	T	C	430261	0.413653	0.260172	-0.00270206	0.0254169	0.0243642	1.36525e-24	0.911694	FALSE	FALSE
10	rs10882398	95892788	T	A	430261	0.56569	-0.267532	-0.00264573	0.025163	0.0241755	2.11673e-26	0.912855	FALSE	FALSE
6	rs2032451	26092170	G	T	430261	0.848389	-0.314646	-0.00356448	0.03465	0.0332488	1.0789e-19	0.914625	FALSE	FALSE
12	rs11066320	112906415	A	G	430261	0.424771	0.256537	0.00249522	0.0252437	0.0242122	2.91807e-24	0.917918	FALSE	FALSE
2	rs1250259	216300482	T	A	430261	0.263867	0.226768	0.00280178	0.0282994	0.0272341	1.11789e-15	0.91806	FALSE	FALSE
15	rs7175642	59450079	T	G	430261	0.341688	0.147469	-0.00256876	0.0266083	0.0255388	2.9864e-08	0.919882	FALSE	FALSE
8	rs748708190	76691613	AAAAAAG	A	430261	0.433334	-0.187133	-0.00243373	0.0254225	0.0243382	1.82615e-13	0.920347	FALSE	FALSE
5	rs17481232	123151676	C	A	430261	0.824498	0.18067	-0.00306973	0.0327933	0.0314359	3.60143e-08	0.92221	FALSE	FALSE
8	rs4437700	142247539	T	G	430261	0.434294	0.136998	0.00231966	0.0250913	0.0240592	4.76253e-08	0.923191	FALSE	FALSE
6	rs72843569	25840528	G	A	430261	0.883094	-0.294479	-0.00354881	0.0388066	0.0371333	3.23983e-14	0.923863	FALSE	FALSE
5	rs992623	87840688	G	A	430261	0.819184	0.212359	0.00292216	0.0323741	0.0310045	5.39701e-11	0.924911	FALSE	FALSE
5	rs13154066	32831670	T	C	430261	0.403683	-0.4682	-0.00225879	0.0253207	0.0243087	2.44941e-76	0.925966	FALSE	FALSE
6	rs141496806	147714725	A	AAAGTATAG	430261	0.415688	0.159659	0.0021888	0.0258231	0.0246895	6.29781e-10	0.929358	FALSE	FALSE
6	rs2299871	35385243	C	T	430261	0.186538	0.226826	-0.00270501	0.0319855	0.0307245	1.32655e-12	0.929844	FALSE	FALSE
19	rs529223820	11524873	TTA	T	430261	0.893583	-0.275446	0.0036447	0.0431683	0.0416742	1.76223e-10	0.930308	FALSE	FALSE
1	rs3820082	46645524	C	A	430261	0.856459	0.198626	0.00290915	0.0356584	0.034184	2.54365e-08	0.93218	FALSE	FALSE
5	rs2859814	32672781	A	G	430261	0.777958	0.265394	-0.00236739	0.0305046	0.0291864	3.31498e-18	0.935352	FALSE	FALSE
11	rs604723	100610546	T	C	430261	0.2753	-0.466281	0.00217418	0.0279988	0.0268266	2.85005e-62	0.935406	FALSE	FALSE
15	15:50938307_CA_C	50938307	CA	C	430261	0.54072	0.176269	0.00198263	0.0256862	0.0246135	6.77051e-12	0.9358	FALSE	FALSE
5	rs72812818	173356752	G	C	430261	0.698598	0.207682	0.00204982	0.0270911	0.0260028	1.7734e-14	0.937167	FALSE	FALSE
16	rs10493891	81510742	C	T	430261	0.722033	0.171169	-0.00204372	0.0278036	0.0266549	7.44325e-10	0.938884	FALSE	FALSE
8	rs7827210	30871656	G	A	430261	0.604718	-0.140697	0.00183028	0.0255112	0.0243874	3.48579e-08	0.940175	FALSE	FALSE
12	rs62741560	79568913	T	TC	430261	0.571077	0.173501	-0.00170118	0.0253229	0.0242909	7.30576e-12	0.944167	FALSE	FALSE
16	rs8054556	29958216	G	A	430261	0.533412	-0.139498	-0.00166234	0.0249182	0.0238666	2.1656e-08	0.944471	FALSE	FALSE
21	rs62229372	37692507	C	T	430261	0.874158	-0.220224	-0.00251779	0.0378439	0.0364375	5.91027e-09	0.944911	FALSE	FALSE
3	rs529757593	11283363	CA	C	430261	0.297122	-0.219519	-0.00172459	0.0273065	0.0261523	9.05133e-16	0.947422	FALSE	FALSE
8	rs76020419	6360289	G	T	430261	0.964512	0.425073	0.00420826	0.0669901	0.0641229	2.21983e-10	0.947674	FALSE	FALSE
6	6:79610902_AT_A	79610902	AT	A	430261	0.492397	-0.209422	-0.00143309	0.025027	0.024026	5.86775e-17	0.952436	FALSE	FALSE
17	rs11079849	47090785	C	T	430261	0.671905	0.183379	-0.00137842	0.0264948	0.0253748	4.47426e-12	0.956678	FALSE	FALSE
8	8:10263345_TCA_T	10263345	TCA	T	430261	0.432685	0.264934	-0.00121056	0.0252022	0.0241943	7.57937e-26	0.960095	FALSE	FALSE
2	rs4675682	208402750	T	C	430261	0.538406	-0.158485	0.00118109	0.0250023	0.0240161	2.31528e-10	0.960777	FALSE	FALSE
5	rs78350868	32915395	A	C	430261	0.987888	-0.670076	0.00573101	0.121734	0.117854	3.70381e-08	0.961216	FALSE	FALSE
11	rs7937593	131936669	G	T	430261	0.84	0.189958	-0.00151462	0.0339219	0.0325577	2.1451e-08	0.962895	FALSE	FALSE
6	rs9404915	62053902	T	A	430261	0.506599	-0.13799	0.00108528	0.0249826	0.0239089	3.32421e-08	0.963795	FALSE	FALSE
11	rs685149	57657413	A	G	430261	0.354389	-0.162666	-0.00109216	0.0259968	0.0249031	3.92067e-10	0.965019	FALSE	FALSE
11	rs78744550	46949601	T	C	430261	0.855729	0.258396	0.0013879	0.0353176	0.0339214	2.54792e-13	0.967363	FALSE	FALSE
19	rs12459965	18452195	C	T	430261	0.732518	0.230893	0.00105409	0.0280498	0.026962	1.84784e-16	0.968814	FALSE	FALSE
18	rs10048404	54578482	C	T	430261	0.632752	0.176142	0.000757942	0.0257105	0.0247369	7.33425e-12	0.975557	FALSE	FALSE
10	rs1801253	115805056	G	C	430261	0.263967	-0.298346	-0.000818359	0.0283053	0.0272585	5.63263e-26	0.976049	FALSE	FALSE
1	rs12034991	210145298	A	G	430261	0.632123	-0.159013	-0.000669357	0.0258486	0.0247704	7.6649e-10	0.978442	FALSE	FALSE
7	7:130965408_AT_A	130965408	AT	A	430261	0.39987	-0.220891	-0.00063211	0.0255073	0.0244293	4.7213e-18	0.979357	FALSE	FALSE
1	rs5779220	184486685	A	AAACCGGTATT	430261	0.536316	-0.142379	0.000515915	0.0251586	0.0241452	1.52036e-08	0.982953	FALSE	FALSE
17	rs6504213	62381714	T	C	430261	0.408075	-0.203864	-0.000500698	0.0253431	0.0243261	8.68512e-16	0.983579	FALSE	FALSE
5	rs12522841	142518675	G	A	430261	0.53009	-0.141758	0.000317416	0.0249601	0.0239396	1.35195e-08	0.989421	FALSE	FALSE
14	rs72681698	51207741	T	C	430261	0.989347	0.954148	-0.00146849	0.118994	0.112942	1.07092e-15	0.989626	FALSE	FALSE
1	rs146988606	38403967	A	AAATAAATC	430261	0.538996	-0.141314	-0.000265163	0.0250114	0.0240201	1.60474e-08	0.991192	FALSE	FALSE
6	rs1925148	56095672	A	G	430261	0.440384	0.161101	0.000204125	0.0250887	0.024091	1.35154e-10	0.99324	FALSE	FALSE
18	rs61148001	48133241	C	T	430261	0.788796	0.188339	-0.000110481	0.0306051	0.0292835	7.56274e-10	0.99699	FALSE	FALSE
15	rs2472300	75033909	A	G	430261	0.273025	0.330677	8.85399e-05	0.0279644	0.0269227	2.90175e-32	0.997376	FALSE	FALSE
12	rs17696736	112486818	A	G	430261	0.571086	-0.256797	-6.3352e-05	0.0251309	0.0240941	1.64052e-24	0.997902	FALSE	FALSE
3	rs1722850	41198050	T	C	430261	0.478227	0.149108	-1.91049e-05	0.0250534	0.0240547	2.65545e-09	0.999366	FALSE	FALSE
16	16:20887755_GA_G	20887755	GA	G	430261	0.407141	0.173098	-1.21069e-05	0.0271518	0.0260493	1.82735e-10	0.999629	FALSE	FALSE
Table 2
CHR	SNP	POS	A1	A2	N	AF1	BETA_G	BETA_G_by_E	SE_G	SE_G_by_E	P_G	P_G_by_E	interaction (P) < 5e-8	present_in_primary_inclusion2
11	rs217231	2015569	G	C	430261	0.318728	0.216545	0.139861	0.0268923	0.0257964	8.12522e-16	5.90227e-08	FALSE	TRUE
7	rs6461873	953433	G	A	430261	0.188413	0.0781301	0.160519	0.0320601	0.0307203	0.0148102	1.73999e-07	FALSE	FALSE
2	rs11689240	231293624	A	G	430261	0.593653	0.0160168	0.123988	0.0253673	0.0243101	0.527783	3.39139e-07	FALSE	FALSE
11	rs2761593	31326752	G	T	430261	0.356375	0.0986434	0.126564	0.0260234	0.0249049	0.00015031	3.73655e-07	FALSE	FALSE
1	rs76326091	171459776	C	T	430261	0.980279	0.0606091	0.440301	0.0902706	0.0872956	0.501956	4.56401e-07	FALSE	FALSE
15	rs605372	48834747	T	C	430261	0.964531	0.261563	0.320537	0.066919	0.0646991	9.28125e-05	7.26028e-07	FALSE	TRUE
1	rs60907293	36055053	C	CAT	430261	0.906108	-0.198589	-0.201972	0.0428525	0.0409453	3.58223e-06	8.1088e-07	FALSE	FALSE
1	1:105916923_ATAT_A	105916923	ATAT	A	430261	0.959355	-0.0449402	-0.314	0.0666783	0.0641543	0.50032	9.85811e-07	FALSE	FALSE
11	11:30749171_GTTCCCGCTCTGTAACTTATCAAC_G	30749171	GTTCCCGCTCTGTAACTTATCAAC	G	430261	0.959175	-0.325709	-0.303981	0.0648391	0.0622641	5.07796e-07	1.04952e-06	FALSE	TRUE
5	5:57145717_CT_C	57145717	CT	C	430261	0.275595	-0.100662	-0.1344	0.0287792	0.0275557	0.00046922	1.07495e-06	FALSE	TRUE
11	rs112349188	31797141	C	G	430261	0.63433	0.104472	0.118888	0.025815	0.0247024	5.18897e-05	1.48826e-06	FALSE	FALSE
14	rs79152725	76337465	G	A	430261	0.982005	-0.140028	-0.435909	0.0949756	0.0910561	0.140385	1.6908e-06	FALSE	TRUE
13	rs7981112	80352830	T	C	430261	0.105846	0.0795401	-0.187234	0.0407152	0.0391279	0.0507516	1.70838e-06	FALSE	FALSE
6	rs139248034	89762941	C	T	430261	0.985046	-0.0604686	-0.49039	0.108773	0.102971	0.578269	1.91292e-06	FALSE	FALSE
7	rs1862946	50919900	A	G	430261	0.473605	-0.0132603	-0.11317	0.0248775	0.0238049	0.594018	1.99362e-06	FALSE	FALSE
6	rs148060701	147752225	G	A	430261	0.986896	0.279315	0.505174	0.112607	0.106751	0.0131219	2.22048e-06	FALSE	FALSE
8	rs2738100	6793581	A	G	430261	0.612168	0.0260881	0.116002	0.0255205	0.0245513	0.306667	2.30231e-06	FALSE	FALSE
3	rs34904105	115143065	T	C	430261	0.474614	0.0989011	0.112766	0.0248974	0.0238796	7.11661e-05	2.33219e-06	FALSE	FALSE
11	rs1017730	47733494	G	A	430261	0.75026	-0.183682	-0.128944	0.0288231	0.0276256	1.85668e-10	3.04809e-06	FALSE	TRUE
14	rs10144106	97179949	C	T	430261	0.948391	-0.125374	-0.255379	0.0568284	0.054773	0.0273705	3.12385e-06	FALSE	FALSE
22	rs2530655	29992506	G	A	430261	0.953741	-0.0353022	-0.27463	0.0616419	0.0589229	0.56685	3.1491e-06	FALSE	TRUE
19	rs35597956	15652689	A	G	430261	0.564269	-0.0551747	-0.112227	0.0252612	0.0241928	0.0289501	3.50346e-06	FALSE	FALSE
7	rs10486837	77664288	G	A	430261	0.840681	0.0448799	0.154258	0.0347907	0.0333624	0.197052	3.76938e-06	FALSE	TRUE
21	21:29067740_TTTTC_T	29067740	TTTTC	T	430261	0.565097	-0.0129709	-0.114397	0.0258755	0.0247668	0.616174	3.85675e-06	FALSE	FALSE
1	rs192407397	5288884	A	G	430261	0.98915	0.0380384	0.53997	0.122526	0.117167	0.756218	4.05461e-06	FALSE	TRUE
7	rs149800275	103764412	G	A	430261	0.979633	-0.129987	-0.405665	0.0921317	0.0889125	0.158279	5.05431e-06	FALSE	FALSE
1	rs1200082	169160726	G	T	430261	0.184929	0.0214283	0.139946	0.0321057	0.0307488	0.504498	5.3324e-06	FALSE	FALSE
5	rs11134530	168204378	C	G	430261	0.863819	-0.109336	-0.164473	0.0377681	0.0362008	0.00379245	5.53684e-06	FALSE	TRUE
4	4:114656443_AG_A	114656443	AG	A	430261	0.940984	0.063345	0.232043	0.053174	0.0511339	0.233544	5.68058e-06	FALSE	FALSE
6	rs74977405	3365728	C	G	430261	0.985081	-0.140466	-0.440408	0.102674	0.0970966	0.17129	5.7394e-06	FALSE	FALSE
7	rs17477177	106411858	T	C	430261	0.800344	-0.52492	-0.136351	0.031332	0.0300704	5.34069e-63	5.77714e-06	FALSE	FALSE
7	rs61056117	27245997	A	T	430261	0.0745134	-0.5598	-0.202071	0.0465399	0.0446052	2.52087e-33	5.8922e-06	FALSE	FALSE
11	rs36074929	19801032	T	C	430261	0.979851	0.141639	0.405995	0.0933983	0.0897558	0.129393	6.08755e-06	FALSE	FALSE
4	rs116840488	37373230	C	A	430261	0.984995	0.0254288	0.469477	0.105641	0.103828	0.80978	6.13555e-06	FALSE	FALSE
22	rs117700807	26549355	C	T	430261	0.982681	0.171421	0.407006	0.0944295	0.0900827	0.0694735	6.23875e-06	FALSE	FALSE
5	rs77406634	179418534	G	T	430261	0.957434	-0.196241	-0.266894	0.061746	0.0591916	0.00148192	6.51375e-06	FALSE	TRUE
19	rs10414766	419498	T	C	430261	0.989944	-0.292104	-0.540751	0.127648	0.120114	0.0221166	6.73274e-06	FALSE	FALSE
7	rs143693503	142804445	T	A	430261	0.989365	0.198799	0.542912	0.124777	0.120656	0.111109	6.80635e-06	FALSE	TRUE
7	rs117568722	68584764	T	A	430261	0.985869	0.22346	0.457227	0.106601	0.101796	0.0360629	7.06895e-06	FALSE	FALSE
5	rs28617172	147835365	A	T	430261	0.715342	0.129403	0.118521	0.0276246	0.0263896	2.80853e-06	7.08249e-06	FALSE	FALSE
2	rs55680940	243041411	C	T	430261	0.988859	-0.44769	-0.505679	0.118605	0.112808	0.00016024	7.37237e-06	FALSE	TRUE
2	rs10204380	59624711	G	A	430261	0.748861	-0.0774023	-0.124748	0.029003	0.0278537	0.00761302	7.51052e-06	FALSE	TRUE
22	rs78858203	29625946	T	C	430261	0.976684	-0.192915	-0.355339	0.0830238	0.0794033	0.020146	7.63697e-06	FALSE	FALSE
12	rs74955195	63035412	G	A	430261	0.982929	-0.148632	-0.426725	0.0986479	0.0954415	0.13189	7.78297e-06	FALSE	FALSE
2	rs6714067	43632200	G	A	430261	0.657216	0.174378	0.111452	0.0261193	0.0249821	2.45232e-11	8.1475e-06	FALSE	FALSE
5	rs6859739	96704042	C	T	430261	0.569758	-0.0684972	-0.107306	0.0251138	0.0240749	0.00638213	8.30424e-06	FALSE	FALSE
12	rs2532504	6557748	G	A	430261	0.117871	0.0576015	0.182095	0.0426896	0.0408803	0.177238	8.41501e-06	FALSE	TRUE
3	rs191115805	87999722	G	A	430261	0.965588	0.0986572	0.294573	0.0682987	0.066299	0.1486	8.86756e-06	FALSE	FALSE
9	rs6476122	29109779	C	T	430261	0.610788	0.031499	-0.108205	0.0255118	0.0244502	0.216949	9.62064e-06	FALSE	FALSE
14	rs28454970	28735076	C	T	430261	0.762647	-0.0493253	-0.124546	0.0293876	0.0281964	0.093261	1.00043e-05	FALSE	FALSE
2	rs146849327	175320714	G	A	430261	0.771045	0.00197529	0.126056	0.0297636	0.0285423	0.947086	1.0033e-05	FALSE	FALSE
4	rs4689970	4990343	T	C	430261	0.969163	0.179114	0.302523	0.0713951	0.0687495	0.0121155	1.08071e-05	FALSE	FALSE
1	1:35734986_AAGTGCATCTTT_A	35734986	AAGTGCATCTTT	A	430261	0.0932262	0.189466	0.182141	0.043352	0.0414022	1.24012e-05	1.08598e-05	FALSE	FALSE
12	rs12825767	69252230	A	G	430261	0.943376	-0.114696	-0.228022	0.0537568	0.0518386	0.0328752	1.08904e-05	FALSE	FALSE
6	rs112232854	107178720	T	C	430261	0.915994	0.00136188	0.194196	0.0457404	0.0441678	0.976247	1.09872e-05	FALSE	FALSE
3	rs570469589	93560169	C	T	430261	0.987513	-0.0854535	-0.480417	0.113946	0.109317	0.453289	1.10917e-05	FALSE	FALSE
2	rs4663421	234201700	G	C	430261	0.93223	-0.0761535	-0.207028	0.0493002	0.0471135	0.122421	1.11161e-05	FALSE	FALSE
7	rs184318679	27686409	G	A	430261	0.982043	-0.158838	-0.409839	0.0969481	0.0933505	0.101342	1.13182e-05	FALSE	TRUE
17	rs9913553	71001529	G	A	430261	0.102695	-0.0634509	-0.172852	0.0410605	0.0393748	0.122273	1.13389e-05	FALSE	FALSE
22	rs9616955	51181687	A	T	430261	0.940364	-0.0257306	-0.236262	0.0560899	0.0538379	0.646422	1.14186e-05	FALSE	TRUE
5	rs590518	17154305	T	C	430261	0.199182	-0.0106556	-0.131415	0.0311107	0.029973	0.731971	1.16286e-05	FALSE	FALSE
10	rs117208264	73526618	G	A	430261	0.986593	0.0155567	0.469362	0.11073	0.107074	0.888271	1.16781e-05	FALSE	FALSE
4	rs56251281	37735981	G	A	430261	0.919247	-0.089951	-0.205107	0.0488009	0.0468216	0.0652962	1.18347e-05	FALSE	FALSE
14	rs138716616	74624824	A	T	430261	0.62257	0.0137165	0.111769	0.0265985	0.0255267	0.606073	1.19498e-05	FALSE	FALSE
4	4:68500798_GT_G	68500798	GT	G	430261	0.866594	0.0679116	0.152889	0.036727	0.034977	0.0644446	1.23599e-05	FALSE	FALSE
3	rs144943796	144783598	C	T	430261	0.985722	-0.0964228	-0.451191	0.108225	0.103321	0.372956	1.26029e-05	FALSE	FALSE
1	rs138622731	207064222	A	T	430261	0.984169	-0.0332333	-0.428807	0.10375	0.098325	0.748726	1.29403e-05	FALSE	FALSE
10	rs58627364	70320236	C	T	430261	0.871439	-0.0665525	-0.156054	0.0372284	0.035807	0.0738273	1.31141e-05	FALSE	FALSE
10	rs540175816	49335777	A	G	430261	0.954787	-0.0805314	-0.278538	0.0663209	0.064082	0.224645	1.38277e-05	FALSE	TRUE
17	17:2225971_GT_G	2225971	GT	G	430261	0.356759	-0.0072138	-0.11027	0.0265194	0.0253858	0.785608	1.40055e-05	FALSE	TRUE
10	rs111993728	94916014	C	A	430261	0.885326	-0.0129939	-0.16522	0.039939	0.0381876	0.74492	1.5147e-05	FALSE	FALSE
1	1:175922900_TA_T	175922900	TA	T	430261	0.635691	-0.0222506	0.109155	0.0263211	0.0252446	0.397915	1.53317e-05	FALSE	TRUE
5	rs34252303	57605581	A	AT	430261	0.303578	-0.0363861	0.112708	0.0272745	0.026119	0.18218	1.5948e-05	FALSE	FALSE
20	rs6077320	865366	G	T	430261	0.803082	0.00870411	0.130338	0.0314426	0.0302141	0.781914	1.60463e-05	FALSE	FALSE
3	rs10428163	23449178	G	A	430261	0.911808	-0.0612606	-0.192314	0.0465467	0.044615	0.188137	1.62867e-05	FALSE	FALSE
10	rs775224584	106117625	ACACATATATG	A	430261	0.736266	0.0117521	0.124797	0.0301602	0.0289693	0.696792	1.64819e-05	FALSE	FALSE
5	5:157324796_CT_C	157324796	CT	C	430261	0.792552	-0.0151	-0.133666	0.0325833	0.0310342	0.643058	1.65438e-05	FALSE	FALSE
4	rs190642200	175711542	A	T	430261	0.959554	0.0382035	0.266804	0.0641811	0.0619751	0.55168	1.66972e-05	FALSE	FALSE
16	rs8056212	12762038	C	T	430261	0.267032	0.0466255	0.120611	0.029167	0.0280178	0.109916	1.67144e-05	FALSE	FALSE
3	rs62251272	70180538	A	G	430261	0.938654	-0.182887	-0.214741	0.0519619	0.0499804	0.00043213	1.73515e-05	FALSE	FALSE
14	rs117783723	51095429	T	C	430261	0.941908	0.145972	-0.222042	0.0539614	0.0518018	0.00682787	1.81614e-05	FALSE	FALSE
8	8:64501116_CAT_C	64501116	CAT	C	430261	0.785977	-0.111625	-0.139345	0.0338568	0.0325099	0.00097738	1.81734e-05	FALSE	FALSE
2	2:140522444_CT_C	140522444	CT	C	430261	0.738751	-0.0583102	-0.12714	0.0309903	0.0297156	0.0598959	1.88114e-05	FALSE	FALSE
13	rs77354797	93460493	T	C	430261	0.977474	0.17752	0.348732	0.0841976	0.0815138	0.0349989	1.88419e-05	FALSE	FALSE
8	8:89536012_AT_A	89536012	AT	A	430261	0.989427	-0.13908	-0.536231	0.13265	0.125344	0.29442	1.88524e-05	FALSE	FALSE
18	rs149120865	52301451	C	T	430261	0.984039	0.115637	0.4354	0.104457	0.101787	0.268279	1.88956e-05	FALSE	FALSE
5	rs1009970	115365337	G	T	430261	0.985415	-0.264669	-0.430238	0.105239	0.100616	0.011906	1.90235e-05	FALSE	FALSE
14	rs12880183	90531417	C	T	430261	0.648027	-0.0356686	-0.110374	0.0269717	0.0258766	0.186021	1.99543e-05	FALSE	FALSE
2	rs1045879	237489904	C	T	430261	0.73101	-0.0728406	-0.115199	0.0281202	0.0270418	0.00958835	2.04403e-05	FALSE	TRUE
1	rs923543	238559857	A	G	430261	0.490332	-0.0463967	-0.101339	0.0248509	0.0238064	0.0619011	2.07382e-05	FALSE	FALSE
16	rs2238472	16251599	C	T	430261	0.715838	0.0176551	-0.112331	0.0275504	0.0264043	0.521634	2.09732e-05	FALSE	FALSE
7	rs6465524	96188457	A	G	430261	0.725361	0.0499302	0.113509	0.0278278	0.0267181	0.0727715	2.15308e-05	FALSE	FALSE
2	rs10084350	174737989	C	T	430261	0.435173	0.0109443	0.102907	0.0253519	0.0242827	0.665962	2.25654e-05	FALSE	TRUE
2	rs6722750	64381259	T	G	430261	0.554911	-0.0808454	-0.101902	0.0250656	0.0241336	0.00125815	2.41675e-05	FALSE	FALSE
18	rs9965140	29663528	T	G	430261	0.960491	-0.012303	-0.260588	0.0640813	0.0617607	0.847749	2.45046e-05	FALSE	FALSE
4	rs3115224	16725724	A	C	430261	0.50321	0.0662137	0.100293	0.0247668	0.0237928	0.00750677	2.4948e-05	FALSE	TRUE
2	rs76283237	171415428	A	G	430261	0.984449	0.172755	0.398551	0.0979128	0.0946238	0.0776688	2.53178e-05	FALSE	FALSE
3	rs192398561	22596701	T	C	430261	0.885676	0.0743254	0.163494	0.0403931	0.0388359	0.0657604	2.55525e-05	FALSE	FALSE
1	rs12084744	14474668	T	C	430261	0.979169	-0.0287882	-0.352823	0.0882226	0.0838225	0.744187	2.56321e-05	FALSE	FALSE
5	rs142790621	33253875	A	G	430261	0.989653	-0.103505	0.514542	0.128245	0.122292	0.419617	2.58218e-05	FALSE	FALSE
3	rs190571006	87386351	A	G	430261	0.986042	0.361552	0.423188	0.10767	0.100586	0.00078515	2.58546e-05	FALSE	FALSE
10	rs374438693	117610632	A	AT	430261	0.362498	0.061086	0.112771	0.0278929	0.0268155	0.0285227	2.60575e-05	FALSE	FALSE
7	rs1846488	29119913	C	T	430261	0.82549	-0.0414252	-0.132546	0.0328371	0.0315246	0.207116	2.61624e-05	FALSE	FALSE
20	rs146373431	46433914	C	A	430261	0.979208	0.0377068	0.389031	0.0952118	0.092601	0.692083	2.65565e-05	FALSE	FALSE
17	rs149815223	40415139	C	T	430261	0.974857	0.094653	0.340233	0.084864	0.0809881	0.264701	2.65715e-05	FALSE	FALSE
9	rs550058394	123374110	A	AAAGG	430261	0.85869	-0.0191669	-0.153233	0.0381506	0.036555	0.615386	2.76679e-05	FALSE	FALSE
7	rs12667569	10866687	T	G	430261	0.60705	0.0340141	0.103116	0.0255764	0.0245993	0.183551	2.76707e-05	FALSE	FALSE
4	4:144631569_TTATATATATA_T	144631569	TTATATATATA	T	430261	0.447923	-0.013784	-0.101976	0.0254295	0.0243916	0.587787	2.90506e-05	FALSE	FALSE
13	rs148153980	70717858	G	A	430261	0.982494	-0.191243	-0.386118	0.0961135	0.0924276	0.0466174	2.9471e-05	FALSE	FALSE
20	rs6134632	12663090	T	C	430261	0.909622	-0.130938	-0.173563	0.0435321	0.0415651	0.00263097	2.97079e-05	FALSE	FALSE
2	rs768723303	41753325	C	CA	430261	0.583784	-0.0146067	0.105422	0.0263373	0.0252605	0.579167	3.00097e-05	FALSE	FALSE
3	rs73185506	176692077	A	G	430261	0.963507	-0.15052	0.281026	0.0699959	0.0673753	0.0315231	3.03187e-05	FALSE	FALSE
1	rs77992251	120392483	C	A	430261	0.987513	0.158755	0.452847	0.112592	0.108673	0.158538	3.08566e-05	FALSE	FALSE
3	rs13082237	82986975	A	G	430261	0.797268	-0.0486962	-0.123906	0.0310457	0.0297499	0.116757	3.11464e-05	FALSE	FALSE
18	rs796964748	70301293	AT	A	430261	0.907904	0.0593832	0.175981	0.0441218	0.0422739	0.178338	3.1425e-05	FALSE	FALSE
10	rs55681930	34516784	TTA	T	430261	0.349112	0.0334884	0.110936	0.0278259	0.0266579	0.228784	3.16188e-05	FALSE	FALSE
19	rs7507765	14127754	T	C	430261	0.7875	0.08386	0.122038	0.0306082	0.0293544	0.00614785	3.21914e-05	FALSE	FALSE
1	rs71518423	39708416	A	G	430261	0.0512902	-0.0452738	0.227107	0.0568001	0.0546321	0.425409	3.22406e-05	FALSE	FALSE
13	rs34119423	38687006	C	A	430261	0.936867	-0.0755624	-0.207324	0.0524484	0.0499207	0.149669	3.28037e-05	FALSE	TRUE
16	rs62033406	53824226	A	G	430261	0.589586	-0.159067	0.100419	0.0252555	0.0241997	3.00903e-10	3.33046e-05	FALSE	FALSE
15	rs11393193	63038353	G	GT	430261	0.691635	0.00920426	-0.10766	0.0270544	0.0259689	0.733696	3.38727e-05	FALSE	FALSE
17	rs72836492	20619398	C	A	430261	0.961658	-0.163295	-0.25754	0.064976	0.0621713	0.0119652	3.43637e-05	FALSE	FALSE
9	rs36090690	120786549	C	CG	430261	0.492817	-0.0295224	-0.0991146	0.0249573	0.0239274	0.236843	3.43818e-05	FALSE	FALSE
1	rs9442511	9385138	A	C	430261	0.928004	0.0330216	0.195066	0.0489049	0.0470976	0.499535	3.44674e-05	FALSE	FALSE
4	rs527608935	163887853	A	G	430261	0.98953	-0.0278306	0.533504	0.133591	0.128821	0.834973	3.45122e-05	FALSE	FALSE
10	rs546484017	105795534	T	TTC	430261	0.967552	-0.200412	-0.309854	0.0779711	0.0748226	0.01016	3.45525e-05	FALSE	FALSE
5	rs112194146	31180377	T	C	430261	0.984847	-0.0271057	0.42222	0.105818	0.101993	0.797831	3.47758e-05	FALSE	FALSE
3	rs782125776	53224902	GCTGCAAGAAAATCACACAGC	G	430261	0.78207	-0.0580754	-0.121244	0.0304617	0.0293038	0.0565849	3.51149e-05	FALSE	FALSE
16	rs1436380	61945648	A	G	430261	0.59352	-0.001629	-0.100918	0.0254221	0.0244	0.948908	3.53433e-05	FALSE	FALSE
16	rs4396536	90000925	T	C	430261	0.0115249	0.117943	0.495642	0.125132	0.119885	0.345913	3.5601e-05	FALSE	FALSE
10	rs9888041	125317637	C	T	430261	0.691134	-0.0167667	-0.107054	0.0270244	0.0258985	0.534976	3.5713e-05	FALSE	FALSE
6	rs9497926	148386997	A	G	430261	0.34856	0.0387208	0.103363	0.0261228	0.0250124	0.138271	3.58903e-05	FALSE	FALSE
3	rs73065908	193710864	G	A	430261	0.878678	-0.0507939	0.150968	0.0384248	0.0365377	0.186201	3.5987e-05	FALSE	FALSE
13	rs10492646	106996810	C	T	430261	0.711023	-0.0160755	0.109445	0.0275681	0.0264897	0.559813	3.60226e-05	FALSE	FALSE
12	rs12423223	69611284	G	A	430261	0.850866	-0.0138357	-0.141877	0.0357489	0.0343685	0.698739	3.65752e-05	FALSE	FALSE
14	rs10151302	75672180	T	A	430261	0.458103	-0.0516141	-0.100337	0.0254062	0.0243071	0.0421984	3.66081e-05	FALSE	FALSE
3	rs74631934	150427786	A	G	430261	0.861384	0.026179	0.143163	0.0360789	0.0346878	0.468082	3.67211e-05	FALSE	FALSE
3	rs548619990	157144595	CTT	C	430261	0.462631	-0.052282	-0.0998805	0.0251971	0.0242233	0.0379937	3.73439e-05	FALSE	TRUE
13	rs117193438	37284611	C	T	430261	0.977572	-0.0038749	0.348144	0.0871249	0.0844527	0.964526	3.75026e-05	FALSE	FALSE
9	rs138662969	34840123	G	A	430261	0.988869	0.311951	0.490812	0.121637	0.119064	0.0103297	3.75195e-05	FALSE	FALSE
16	rs72633270	4843059	G	A	430261	0.753436	0.0870991	0.11428	0.0289298	0.0277383	0.00260639	3.78966e-05	FALSE	FALSE
7	rs35561248	13216696	C	A	430261	0.969386	-0.136944	-0.287891	0.07326	0.0698981	0.0615836	3.80985e-05	FALSE	FALSE
4	rs4956113	108554999	C	T	430261	0.199013	0.0635645	0.125661	0.0319241	0.0305185	0.0464681	3.82952e-05	FALSE	TRUE
2	rs148468364	122053607	G	GAAC	430261	0.987655	0.0616318	0.487746	0.125091	0.118459	0.622228	3.83151e-05	FALSE	FALSE
8	rs4875607	5511450	A	C	430261	0.611053	0.0734117	0.101222	0.0256158	0.0245937	0.0041585	3.85893e-05	FALSE	FALSE
15	rs34809629	96634829	A	G	430261	0.354557	0.0943537	0.102822	0.0260576	0.0249979	0.0002935	3.90154e-05	FALSE	FALSE
21	rs75549156	41238533	T	C	430261	0.989515	0.124954	0.499539	0.125772	0.121474	0.320467	3.91716e-05	FALSE	FALSE
9	rs11412379	88864472	T	TC	430261	0.701001	0.0472724	-0.109608	0.0276851	0.026655	0.0877284	3.92067e-05	FALSE	FALSE
9	rs6475733	23344721	T	C	430261	0.283194	-0.0221921	-0.10952	0.0277188	0.0266456	0.423353	3.95202e-05	FALSE	FALSE
1	1:180897944_TG_T	180897944	TG	T	430261	0.217168	-0.0077758	-0.120781	0.0307059	0.0293879	0.800086	3.95876e-05	FALSE	FALSE
2	rs62149902	62134491	C	T	430261	0.767923	0.0786675	0.116405	0.0295465	0.0283246	0.00775626	3.96192e-05	FALSE	FALSE
4	rs114541172	181302299	T	C	430261	0.987117	-0.0928848	-0.451837	0.114505	0.109958	0.41726	3.97041e-05	FALSE	FALSE
2	rs62116280	4217649	G	A	430261	0.770298	0.0658503	0.121101	0.0308129	0.0295123	0.0325896	4.07105e-05	FALSE	FALSE
3	rs428961	8977159	G	A	430261	0.361296	0.0345202	0.102595	0.0260419	0.0250031	0.184985	4.07285e-05	FALSE	FALSE
15	rs4387559	38673421	C	T	430261	0.111404	0.0552575	0.165142	0.0419723	0.0402507	0.187998	4.08119e-05	FALSE	FALSE
7	rs117685560	159048318	T	G	430261	0.976414	0.0181056	-0.333468	0.0842198	0.0813157	0.829783	4.11544e-05	FALSE	FALSE
6	rs13203103	132097375	G	C	430261	0.869367	0.0253282	-0.144715	0.0369496	0.0352959	0.493041	4.1307e-05	FALSE	FALSE
6	rs116871128	96875195	G	A	430261	0.959748	-0.176709	-0.249965	0.0634028	0.0609909	0.00531841	4.16013e-05	FALSE	FALSE
1	rs284314	10735079	G	C	430261	0.226621	0.146265	0.121284	0.0307618	0.0296114	1.98683e-06	4.20625e-05	FALSE	FALSE
5	rs78802445	87456158	T	A	430261	0.95928	-0.160549	-0.250518	0.0634057	0.0611672	0.0113383	4.21033e-05	FALSE	FALSE
1	rs142884229	36419258	C	CAGAGAATACAGGTGT	430261	0.930175	-0.135002	-0.194941	0.0494514	0.0476157	0.00633363	4.23917e-05	FALSE	FALSE
9	rs41302065	13928171	G	A	430261	0.965233	0.0431867	0.266274	0.0677824	0.06504	0.524035	4.23975e-05	FALSE	TRUE
13	rs2291762	44211762	A	G	430261	0.982042	0.128804	0.372456	0.0938718	0.0909859	0.170025	4.24801e-05	FALSE	FALSE
18	rs12966762	26742486	C	G	430261	0.342556	-0.0872019	-0.103398	0.0263054	0.0252685	0.00091648	4.27687e-05	FALSE	FALSE
13	rs141518402	36162092	T	TA	430261	0.588446	-0.0151338	-0.0995753	0.0254291	0.0243555	0.551752	4.34346e-05	FALSE	FALSE
22	rs17648231	30500234	A	G	430261	0.942705	-0.0288575	-0.209185	0.0535155	0.0511846	0.589724	4.37242e-05	FALSE	TRUE
1	rs12724300	209731234	C	A	430261	0.983959	0.279719	0.420869	0.107957	0.103	0.00956882	4.38677e-05	FALSE	FALSE
7	rs117228958	69946786	T	C	430261	0.985281	0.134884	0.445604	0.114613	0.10907	0.239249	4.3982e-05	FALSE	FALSE
20	rs6108430	10142654	T	A	430261	0.795823	0.0490031	0.122902	0.0313863	0.0301384	0.118455	4.54391e-05	FALSE	FALSE
16	rs962236	55271874	T	C	430261	0.488297	0.060653	0.0972428	0.0248999	0.023854	0.0148556	4.57036e-05	FALSE	FALSE
3	rs12630937	136906721	G	T	430261	0.776843	-0.0641746	-0.117243	0.0299829	0.0287781	0.0323248	4.62016e-05	FALSE	FALSE
7	rs10226118	155744483	C	T	430261	0.419251	-0.128749	-0.0995924	0.0254125	0.0244687	4.05474e-07	4.6974e-05	FALSE	TRUE
2	rs111831378	2757774	C	T	430261	0.843449	-0.0809732	-0.133261	0.0342769	0.0327496	0.0181607	4.71974e-05	FALSE	FALSE
11	rs12577643	47467172	A	T	430261	0.673631	-0.162431	-0.10454	0.0268543	0.0256951	1.46097e-09	4.73198e-05	FALSE	FALSE
15	rs77546359	62052499	A	T	430261	0.971215	-0.0575731	-0.289652	0.0749723	0.0711958	0.442532	4.73398e-05	FALSE	FALSE
11	rs76862110	115794486	G	A	430261	0.951694	0.0657575	0.225652	0.0581221	0.0554861	0.2579	4.76585e-05	FALSE	FALSE
11	rs290106	31012288	G	T	430261	0.438197	0.0694021	0.0981292	0.0251304	0.0241316	0.00575043	4.77427e-05	FALSE	FALSE
18	rs79757024	34257591	C	T	430261	0.898239	0.0616184	0.162784	0.0415694	0.0400378	0.13826	4.78753e-05	FALSE	FALSE
4	rs17617692	137681631	T	C	430261	0.710559	0.00101904	-0.106987	0.0274667	0.0263379	0.970404	4.86306e-05	FALSE	FALSE
10	rs1120669	91030016	C	T	430261	0.361739	-0.0184032	0.101176	0.0258983	0.0249108	0.477335	4.87501e-05	FALSE	FALSE
8	rs3990177	5363578	T	TAAA	430261	0.354087	0.0171373	-0.102437	0.0262736	0.0252214	0.514231	4.87536e-05	FALSE	FALSE
3	rs71317812	22991603	A	C	430261	0.984226	0.0954222	0.40139	0.10224	0.0988867	0.350659	4.92649e-05	FALSE	FALSE
20	rs12481001	56500353	G	T	430261	0.966492	0.184367	0.268922	0.0696329	0.0662629	0.00810426	4.9408e-05	FALSE	FALSE
