# Supplementary material for: An evaluation of age-varying genetic effects underlying body-mass index and blood pressure in the UK Biobank
Source: PLoS Genet. 2026 Mar 20;22(3):e1012080. doi: 10.1371/journal.pgen.1012080 (PMC13029756; doi:10.1371/journal.pgen.1012080)
Supplement: S16 Table — (XLSX) [file pgen.1012080.s016.xlsx]

## Sheet: S16_Table
S16 Table: SNPs with evidence of a SNP*Age interaction effect on DBP from our individual level analysis.
Table 1: Main SNP effects identified (Main P<5.10-08, r2<0.01 and SNP*Age interaction P<0.05); Main effects (BETA_G, SE_G, P_G) & Interaction effects (BETA_G_by_E, SE_G_by_E, P_G_by_E), indication if SNP present in inclusion 1 subset of SNPs from meta-regression. Table 2: SNPs identified based on thresholds analogouse with inclusion 2 SNPs (SNP*Age P<5x10-05, r2<0.01) and indication if SNP presen…
Table 1
CHR	SNP	POS	A1	A2	N	AF1	BETA_G	BETA_G_by_E	SE_G	SE_G_by_E	P_G	P_G_by_E	interaction (P) < 0.05	present_in_primary_inclusion1
6	6:28866209_TTTTG_T	28866209	TTTTG	T	430265	0.797872	0.142676	0.0933777	0.0175735	0.0173315	4.7077e-16	7.1346e-08	TRUE	FALSE
6	rs9766115	28594200	A	C	430265	0.74466	0.148038	0.080317	0.0163198	0.0160723	1.17868e-19	5.81581e-07	TRUE	TRUE
6	rs3129171	29155749	G	A	430265	0.761943	0.13161	0.0808036	0.0165466	0.0163	1.80736e-15	7.14849e-07	TRUE	FALSE
3	rs9856633	42013850	A	G	430265	0.161406	0.218552	0.0935896	0.0192643	0.0189839	7.85594e-30	8.2248e-07	TRUE	FALSE
16	rs7187250	53810546	C	A	430265	0.605251	-0.084493	0.0675962	0.0144576	0.01429	5.08972e-09	2.24176e-06	TRUE	FALSE
6	rs3115631	29986324	T	A	430265	0.874006	0.164483	0.0992169	0.0215643	0.0212888	2.39233e-14	3.15398e-06	TRUE	TRUE
6	rs3129817	30342753	G	A	430265	0.855216	0.164502	0.0855797	0.0199359	0.0196526	1.56389e-16	1.33298e-05	TRUE	TRUE
3	rs6771928	41750973	G	A	430265	0.854929	-0.220962	-0.0861616	0.0201888	0.0198853	7.03742e-28	1.47145e-05	TRUE	FALSE
6	rs535777	32577633	G	C	430265	0.857815	0.20412	0.0870663	0.0205308	0.0202712	2.72876e-23	1.74635e-05	TRUE	TRUE
7	rs61056117	27245997	A	T	430265	0.0745139	-0.270592	-0.109427	0.0264142	0.0261171	1.25683e-24	2.79145e-05	TRUE	FALSE
4	rs13125101	81174592	G	A	430265	0.707593	-0.316488	0.0632405	0.0155192	0.0153187	1.9164e-92	3.65417e-05	TRUE	TRUE
6	rs1634716	30969754	G	A	430265	0.8525	0.142768	0.0805311	0.0198044	0.0195118	5.64076e-13	3.67037e-05	TRUE	FALSE
6	rs9268219	32284108	T	G	430265	0.87606	0.20364	0.0866286	0.0213206	0.0210588	1.28075e-21	3.8946e-05	TRUE	TRUE
6	6:27317016_AC_A	27317016	AC	A	430265	0.890271	0.139362	0.0909607	0.0224714	0.022169	5.58403e-10	4.07708e-05	TRUE	FALSE
6	rs115591082	32844103	A	G	430265	0.897082	0.203964	0.0911885	0.0230988	0.0227104	1.04597e-18	5.93747e-05	TRUE	TRUE
6	rs3132582	30689001	T	A	430265	0.844807	0.147029	0.075228	0.0193641	0.0190684	3.12995e-14	7.97459e-05	TRUE	FALSE
13	rs11838776	111040681	G	A	430265	0.721247	-0.107616	-0.0576695	0.0158865	0.0156775	1.25199e-11	0.000234629	TRUE	TRUE
7	rs11977526	46008110	G	A	430265	0.596952	-0.0941909	-0.0511194	0.0143799	0.0142064	5.74722e-11	0.000320249	TRUE	FALSE
20	rs3063286	10488552	T	TTA	430265	0.465208	0.144836	0.0515266	0.0145072	0.0143464	1.7948e-23	0.00032866	TRUE	TRUE
7	rs3800787	150713636	G	C	430265	0.62766	0.0937527	-0.0525521	0.014817	0.0146412	2.49371e-10	0.000331521	TRUE	TRUE
13	rs748676	72364022	C	A	430265	0.924072	-0.184066	0.0912661	0.0268129	0.0262754	6.65769e-12	0.000513818	TRUE	FALSE
1	rs4335411	249191706	G	A	430265	0.237221	-0.100189	-0.0584239	0.0176552	0.0174462	1.38901e-08	0.000811593	TRUE	TRUE
7	rs11556924	129663496	C	T	430265	0.611516	0.134567	-0.0476483	0.0144708	0.0142679	1.41509e-20	0.000839177	TRUE	TRUE
19	rs167479	11526765	G	T	430265	0.527546	0.232205	-0.0455107	0.0141123	0.013906	7.83477e-61	0.0010651	TRUE	TRUE
5	rs289034	114122165	T	C	430265	0.36015	0.0990915	0.0474032	0.0147542	0.0145565	1.86606e-11	0.00112794	TRUE	TRUE
11	rs7938342	1887806	T	A	430265	0.415853	-0.1699	-0.0448693	0.0143406	0.0141348	2.21642e-32	0.0015015	TRUE	TRUE
3	rs3821843	53558012	G	A	430265	0.320976	-0.104546	-0.0476327	0.0153343	0.0151805	9.24686e-12	0.00170251	TRUE	TRUE
2	rs3099427	136656536	A	G	430265	0.884319	0.125802	-0.0668947	0.0219592	0.0215058	1.01077e-08	0.00186745	TRUE	FALSE
15	15:48856704_CT_C	48856704	CT	C	430265	0.688592	-0.10487	-0.0459172	0.0153971	0.0151512	9.6921e-12	0.00244066	TRUE	FALSE
11	rs7125631	1948186	T	C	430265	0.645965	0.0814207	0.0442786	0.014802	0.0146353	3.78398e-08	0.00248241	TRUE	TRUE
20	rs6031431	42795152	A	G	430265	0.539331	-0.087891	-0.0420382	0.0142398	0.0140131	6.73501e-10	0.00270043	TRUE	FALSE
14	rs57786342	69260028	G	A	430265	0.796135	-0.0972482	0.0519054	0.0175599	0.0173417	3.05816e-08	0.00276163	TRUE	TRUE
6	rs2524080	31242089	A	T	430265	0.320119	-0.168424	-0.0438476	0.0150543	0.0148525	4.68235e-29	0.00315527	TRUE	TRUE
7	rs10282122	2529623	C	T	430265	0.334393	0.114784	-0.0434092	0.0149422	0.0147248	1.56788e-14	0.00319802	TRUE	TRUE
18	rs3933617	51859615	C	T	430265	0.608184	-0.0901901	-0.0419537	0.0144584	0.0142694	4.43421e-10	0.00328084	TRUE	FALSE
1	rs10926985	243463189	C	T	430265	0.677547	-0.181727	-0.0438984	0.0151261	0.0149498	2.99309e-33	0.00332053	TRUE	FALSE
2	rs71018315	165071660	A	AT	430265	0.725725	0.160571	-0.0457673	0.0158372	0.0156183	3.71334e-24	0.00338569	TRUE	FALSE
9	9:136149709_AC_A	136149709	AC	A	430265	0.820013	0.177584	0.0526045	0.0184735	0.0182352	7.05162e-22	0.00391682	TRUE	TRUE
8	rs60392867	23404016	A	G	430265	0.761935	-0.112438	-0.0478755	0.0168296	0.0166298	2.37383e-11	0.00399075	TRUE	TRUE
1	rs10900595	204511602	C	A	430265	0.286822	-0.096355	-0.0436149	0.0156067	0.015344	6.65963e-10	0.00447656	TRUE	FALSE
6	rs200964	27866943	G	C	430265	0.808665	0.179383	0.0500266	0.0179265	0.0176692	1.42579e-23	0.00463604	TRUE	FALSE
11	rs208078	31128721	G	T	430265	0.367088	-0.101465	-0.0406672	0.0146866	0.0144209	4.89037e-12	0.00480209	TRUE	FALSE
5	rs6886162	122482973	A	G	430265	0.846741	-0.169363	0.0554309	0.0202412	0.0199625	5.89845e-17	0.00549051	TRUE	TRUE
6	rs71276077	26849098	C	T	430265	0.842409	0.130165	0.0524419	0.019274	0.0189934	1.44429e-11	0.00576143	TRUE	FALSE
13	13:115004524_AT_A	115004524	AT	A	430265	0.767751	-0.102616	-0.0455107	0.0167728	0.0165006	9.47559e-10	0.00581351	TRUE	TRUE
7	rs35222868	150218988	T	C	430265	0.77071	0.0923594	-0.0456266	0.0168355	0.016633	4.11161e-08	0.00608549	TRUE	FALSE
3	rs10936145	158193136	A	G	430265	0.737924	-0.109027	0.0427398	0.0160324	0.0158146	1.0434e-11	0.0068809	TRUE	FALSE
15	rs28680296	42121538	C	G	430265	0.662536	-0.118372	-0.0394883	0.0149502	0.0147393	2.41872e-15	0.0073817	TRUE	TRUE
6	6:28168326_AAAC_A	28168326	AAAC	A	430265	0.769174	0.161404	0.0440603	0.0167304	0.0164665	5.0449e-22	0.00745608	TRUE	FALSE
10	rs4147111	4097118	T	C	430265	0.928436	0.183705	-0.0704058	0.0273011	0.0267955	1.71024e-11	0.00860087	TRUE	FALSE
12	rs35441	115553115	C	T	430265	0.618149	0.178912	0.0374044	0.014472	0.0142601	4.16232e-35	0.00871558	TRUE	TRUE
15	rs4984496	96635898	T	G	430265	0.329315	0.119787	0.0386206	0.0150437	0.0148623	1.68482e-15	0.00936141	TRUE	TRUE
20	rs78387210	47823441	C	T	430265	0.909437	0.172398	-0.0641443	0.0252914	0.0249453	9.32999e-12	0.0101289	TRUE	FALSE
2	rs12993599	219563602	G	A	430265	0.948564	0.190033	0.0808101	0.0319022	0.0314713	2.57351e-09	0.0102364	TRUE	FALSE
4	rs34592089	102926923	G	A	430265	0.938321	0.288242	0.0744195	0.0291823	0.0290203	5.22274e-23	0.0103356	TRUE	TRUE
1	rs351365	113046395	T	C	430265	0.251605	-0.173605	-0.0409272	0.0162456	0.0160381	1.18021e-26	0.0107144	TRUE	FALSE
2	rs6708660	43752382	T	C	430265	0.595958	0.112519	0.0360233	0.0143897	0.0141733	5.30761e-15	0.0110336	TRUE	TRUE
12	rs11105520	90550853	G	T	430265	0.704256	-0.1123	0.0389461	0.0155778	0.015364	5.63703e-13	0.0112483	TRUE	TRUE
8	rs6990531	81395746	T	G	430265	0.75807	0.120202	-0.0403389	0.0164795	0.0162236	3.00836e-13	0.0129031	TRUE	FALSE
19	rs11669384	7292208	T	C	430265	0.899586	-0.134016	0.0593613	0.0242304	0.0238968	3.18627e-08	0.012989	TRUE	FALSE
10	rs191784289	106894942	C	T	430265	0.987411	-0.380566	-0.157241	0.0653636	0.0639777	5.80425e-09	0.013981	TRUE	FALSE
1	rs71014329	25348950	G	GT	430265	0.375956	-0.0960389	-0.0356042	0.0148195	0.01466	9.13794e-11	0.0151548	TRUE	FALSE
7	rs4507656	22156538	C	G	430265	0.695847	-0.106214	-0.0371863	0.0155374	0.0153694	8.14224e-12	0.0155421	TRUE	FALSE
1	rs12093457	243207082	C	T	430265	0.662006	-0.145019	-0.0355792	0.0150094	0.0148893	4.37565e-22	0.0168678	TRUE	TRUE
5	rs10058655	131570896	A	T	430265	0.540576	0.0914916	0.033205	0.0141988	0.0140472	1.16657e-10	0.018088	TRUE	FALSE
15	rs199887978	41460307	G	GGCT	430265	0.522665	-0.139774	0.0328464	0.014194	0.0140085	7.03132e-23	0.01904	TRUE	TRUE
12	rs11105452	90279165	A	C	430265	0.727492	-0.146912	0.0369038	0.0159549	0.0157423	3.32554e-20	0.0190662	TRUE	TRUE
16	rs45593734	334732	C	T	430265	0.8329	0.105721	-0.0438538	0.0190577	0.0187249	2.89921e-08	0.0191806	TRUE	FALSE
10	10:102617719_ACT_A	102617719	ACT	A	430265	0.893644	0.203648	-0.0534165	0.0231403	0.0228207	1.36125e-18	0.0192473	TRUE	TRUE
2	rs75695257	145981874	C	T	430265	0.897744	-0.143959	0.0552975	0.0239021	0.0236486	1.71373e-09	0.0193715	TRUE	TRUE
11	rs10835715	30875619	G	A	430265	0.69399	0.0859575	0.0354705	0.0153732	0.0151743	2.25264e-08	0.0194112	TRUE	FALSE
11	rs604723	100610546	T	C	430265	0.275302	-0.273422	0.0364402	0.015878	0.0156484	1.87307e-66	0.0198754	TRUE	TRUE
16	rs12325242	69317807	G	C	430265	0.743227	0.105057	0.0362449	0.0161685	0.015932	8.1597e-11	0.022907	TRUE	TRUE
5	rs11241307	114410792	A	C	430265	0.504523	-0.104279	-0.0317728	0.0141555	0.0139788	1.74933e-13	0.0230311	TRUE	FALSE
5	rs10059884	32832474	C	A	430265	0.403824	-0.2241	0.0321544	0.0143731	0.0141936	8.29647e-55	0.0234868	TRUE	TRUE
5	rs34984032	122692653	G	GT	430265	0.537383	-0.125912	-0.0314966	0.0141744	0.0139724	6.50257e-19	0.0241837	TRUE	FALSE
11	rs11021221	95308854	T	A	430265	0.830547	0.128921	0.0415183	0.018796	0.018595	6.93583e-12	0.0255641	TRUE	FALSE
1	1:42383878_AC_A	42383878	AC	A	430265	0.464688	0.0808605	-0.0313022	0.014287	0.0140885	1.51598e-08	0.0262946	TRUE	FALSE
19	rs74444983	45745607	T	C	430265	0.740729	-0.133143	0.0351987	0.0161807	0.0159175	1.89505e-16	0.0270138	TRUE	TRUE
3	rs10804564	124598526	A	G	430265	0.591123	0.0990293	-0.031277	0.0143701	0.0141721	5.52703e-12	0.0273185	TRUE	FALSE
6	rs112273618	109617657	A	AAAG	430265	0.478036	0.0876713	0.0307272	0.0141424	0.0139343	5.6764e-10	0.0274437	TRUE	FALSE
12	rs4964050	27403187	C	T	430265	0.656129	0.0851258	0.0323596	0.0149211	0.0147333	1.16298e-08	0.0280662	TRUE	FALSE
6	rs3095283	29656666	C	T	430265	0.76573	0.124361	0.0360169	0.0166636	0.0164028	8.45527e-14	0.0281079	TRUE	FALSE
7	rs17473424	27324369	G	A	430265	0.898662	-0.136125	-0.0510212	0.0236395	0.0233557	8.49411e-09	0.0289234	TRUE	FALSE
16	rs8045324	49762512	G	A	430265	0.394109	0.0830073	0.0312334	0.0145412	0.0143292	1.14031e-08	0.0292794	TRUE	TRUE
6	rs35442355	27607111	T	TA	430265	0.796791	0.167888	0.0378705	0.0176625	0.0174141	1.99444e-21	0.0296527	TRUE	FALSE
6	rs2237235	26391395	A	G	430265	0.764478	0.120936	0.0353726	0.0165825	0.0163041	3.03111e-13	0.0300413	TRUE	FALSE
11	rs10894192	130266117	T	A	430265	0.429082	-0.113316	-0.0307687	0.0143865	0.0141855	3.36596e-15	0.0300805	TRUE	FALSE
10	rs12258967	18727959	C	G	430265	0.700922	0.206723	-0.0328193	0.0154395	0.0151939	6.99089e-41	0.0307699	TRUE	TRUE
21	rs2836411	39819830	C	T	430265	0.647096	-0.120531	0.0314436	0.0148931	0.0147041	5.81923e-16	0.0324828	TRUE	TRUE
17	rs431804	60994308	G	A	430265	0.921605	0.180153	-0.0550814	0.0262798	0.0259316	7.12167e-12	0.0336615	TRUE	FALSE
10	rs145158522	106629859	C	T	430265	0.987558	-0.392818	-0.135662	0.0656876	0.0642743	2.23006e-09	0.0348001	TRUE	FALSE
4	rs13107325	103188709	C	T	430265	0.925068	0.313041	0.0555948	0.0266049	0.0264171	5.82348e-32	0.035335	TRUE	TRUE
7	rs10953006	90030153	A	G	430265	0.45143	0.0819331	0.029196	0.0141741	0.0139649	7.44858e-09	0.0365574	TRUE	FALSE
1	rs4595370	221298122	G	A	430265	0.700108	0.104614	-0.0317289	0.0153974	0.0152129	1.08886e-11	0.0370099	TRUE	FALSE
3	rs73164066	157828781	T	C	430265	0.679449	-0.0890135	0.0311774	0.0151873	0.0149532	4.59963e-09	0.0370701	TRUE	TRUE
11	rs66803065	10025852	C	A	430265	0.79963	-0.161175	0.0360505	0.0175924	0.0173019	5.11124e-20	0.0371954	TRUE	FALSE
17	rs5818851	2170655	A	AT	430265	0.658974	0.113943	-0.0308416	0.0150056	0.0148109	3.11644e-14	0.0373094	TRUE	TRUE
5	rs13179413	55868097	C	T	430265	0.715347	-0.0889111	0.0325109	0.0158972	0.0156933	2.2334e-08	0.0382987	TRUE	FALSE
1	rs861583	184734785	G	A	430265	0.591259	-0.0884655	0.0294049	0.0144259	0.0142345	8.65498e-10	0.0388515	TRUE	FALSE
9	rs10811623	21811154	A	G	430265	0.558008	-0.0957176	-0.0289619	0.0141845	0.0140322	1.49832e-11	0.0390219	TRUE	FALSE
5	rs7701003	157824481	A	G	430265	0.629747	0.154986	-0.0296191	0.0145817	0.0143685	2.18772e-26	0.039266	TRUE	TRUE
15	rs12902197	51431658	T	A	430265	0.81274	-0.112367	-0.0366436	0.0181557	0.017861	6.05209e-10	0.0402082	TRUE	TRUE
21	rs12482569	35293087	G	A	430265	0.829234	0.106909	0.0377511	0.018735	0.0184388	1.15397e-08	0.0406209	TRUE	FALSE
2	rs150344547	145972565	T	TA	430265	0.895033	0.167631	0.0477195	0.0238113	0.023479	1.92283e-12	0.0421102	TRUE	TRUE
6	rs3116980	33106653	A	T	430265	0.342604	-0.0945477	-0.0293282	0.0148792	0.0146665	2.09307e-10	0.0455359	TRUE	FALSE
7	7:25964280_AT_A	25964280	AT	A	430265	0.576589	-0.10626	-0.0281169	0.0143038	0.0140858	1.09599e-13	0.0459213	TRUE	TRUE
15	rs11853359	71621524	G	A	430265	0.667217	0.0999121	0.0293679	0.0149583	0.0147298	2.39956e-11	0.046177	TRUE	TRUE
17	rs8080754	62377645	C	T	430265	0.384141	-0.0875863	0.0283567	0.0145365	0.0143317	1.68839e-09	0.0478616	TRUE	TRUE
10	rs11191580	104906211	T	C	430265	0.922158	0.289867	-0.0507668	0.0262674	0.0257868	2.58314e-28	0.0489864	TRUE	TRUE
12	rs2958132	57144533	C	G	430265	0.373472	0.0999074	0.0283702	0.0146691	0.0144287	9.70874e-12	0.0492722	TRUE	FALSE
11	rs10840457	10675738	A	G	430265	0.314294	0.118112	-0.029366	0.0152135	0.0149994	8.25213e-15	0.0502521	FALSE	FALSE
1	rs41475048	183058452	A	G	430265	0.745942	-0.0963278	-0.0313264	0.0162621	0.0160393	3.15224e-09	0.0508081	FALSE	FALSE
12	rs73075659	20373541	A	G	430265	0.653716	0.163869	-0.0284733	0.014903	0.01466	4.008e-28	0.0521078	FALSE	FALSE
17	rs78378222	7571752	T	G	430265	0.987681	-0.442659	-0.123334	0.0654773	0.0637662	1.37523e-11	0.0530939	FALSE	FALSE
17	rs74659626	8199143	G	A	430265	0.748015	0.090809	0.0312336	0.0163737	0.0161629	2.92212e-08	0.0533076	FALSE	FALSE
15	rs764429222	91428521	CT	C	430265	0.672533	-0.226639	0.0287373	0.0150474	0.0148822	2.89458e-51	0.0534859	FALSE	FALSE
11	11:47277086_CTTTCTTTT_C	47277086	CTTTCTTTT	C	430265	0.644177	-0.137784	-0.029459	0.0155126	0.0152881	6.56434e-19	0.0539886	FALSE	FALSE
4	rs9790523	56448144	G	A	430265	0.732828	0.103952	0.0303786	0.0159794	0.0157791	7.74969e-11	0.0541991	FALSE	FALSE
9	rs10980141	112766652	G	C	430265	0.825524	0.108018	-0.0352593	0.0185999	0.0183886	6.34228e-09	0.05518	FALSE	FALSE
8	8:102780617_GGGC_G	102780617	GGGC	G	430265	0.299339	-0.0923878	0.0295156	0.0156477	0.0154259	3.54269e-09	0.0556994	FALSE	FALSE
12	rs3752728	20192972	G	A	430265	0.282282	-0.189384	0.0294224	0.01562	0.0154051	7.83624e-34	0.0561433	FALSE	FALSE
12	12:56472278_CA_C	56472278	CA	C	430265	0.315418	-0.104781	0.0294856	0.0156909	0.015518	2.42565e-11	0.0574216	FALSE	FALSE
9	rs10975462	623848	A	G	430265	0.769808	-0.101657	0.0314362	0.01684	0.0165878	1.57373e-09	0.0580737	FALSE	FALSE
1	rs12567136	11883731	C	T	430265	0.837547	0.293883	-0.0355639	0.0191223	0.0188513	2.65819e-53	0.0592211	FALSE	FALSE
16	rs11643872	30969486	G	T	430265	0.605075	0.116975	-0.0268775	0.014462	0.014275	6.04248e-16	0.0597223	FALSE	FALSE
1	rs34071855	10798489	C	G	430265	0.659564	-0.16682	-0.0278368	0.0149734	0.0147851	7.91695e-29	0.0597328	FALSE	FALSE
11	rs11038784	46169659	A	G	430265	0.519423	-0.08028	0.0261518	0.0141948	0.0140015	1.55324e-08	0.0617912	FALSE	FALSE
2	2:73572338_AT_A	73572338	AT	A	430265	0.706793	-0.103782	0.0288644	0.0156578	0.015484	3.40016e-11	0.0623014	FALSE	FALSE
4	rs1123037	156514725	T	A	430265	0.523511	0.110051	-0.0258111	0.0141616	0.0139538	7.78196e-15	0.0643479	FALSE	FALSE
18	rs7232858	773092	T	C	430265	0.815651	0.103675	-0.0331555	0.0182672	0.0180192	1.38334e-08	0.0657674	FALSE	FALSE
3	rs767084746	168847861	CATG	C	430265	0.924045	0.205849	-0.0482371	0.0267242	0.0262916	1.33207e-14	0.0665508	FALSE	FALSE
10	rs35125602	104656039	G	A	430265	0.920317	0.266971	-0.0468977	0.0260248	0.0255668	1.08563e-24	0.0666065	FALSE	FALSE
1	rs578345	10732274	G	C	430265	0.513678	0.0820966	0.0257371	0.0142591	0.0140605	8.53726e-09	0.0671819	FALSE	FALSE
8	rs2588791	76599765	G	A	430265	0.928417	0.152617	0.0503481	0.0277271	0.0275386	3.70717e-08	0.0675087	FALSE	FALSE
10	10:95892706_CAA_C	95892706	CAA	C	430265	0.554069	-0.112349	-0.0259312	0.0143678	0.0141988	5.30463e-15	0.0678063	FALSE	FALSE
13	rs9603502	32245813	C	A	430265	0.524925	-0.0819233	-0.0258221	0.0143528	0.0141522	1.14435e-08	0.0680608	FALSE	FALSE
20	rs6039211	8616588	A	G	430265	0.6385	0.138736	0.0264214	0.0146986	0.0145119	3.77517e-21	0.0686577	FALSE	FALSE
7	rs9691107	100517687	T	C	430265	0.60158	-0.0912672	-0.0260135	0.0145265	0.0143087	3.32536e-10	0.0690612	FALSE	FALSE
5	rs2407855	122943182	G	A	430265	0.261193	-0.118904	-0.028852	0.0161071	0.0158929	1.55853e-13	0.0694623	FALSE	FALSE
11	rs2186709	112843616	A	G	430265	0.387687	-0.0801477	0.0257535	0.0144827	0.0142698	3.12953e-08	0.0711124	FALSE	FALSE
7	rs2191883	35273291	T	C	430265	0.448984	0.0893813	0.0252547	0.0142173	0.0140298	3.24074e-10	0.0718499	FALSE	FALSE
6	rs58367598	26370833	T	G	430265	0.963271	-0.224327	-0.065415	0.0373198	0.0365708	1.84452e-09	0.0736599	FALSE	FALSE
5	rs17622656	131820997	G	A	430265	0.614324	0.0983487	0.0254798	0.0144839	0.0142801	1.11978e-11	0.0743781	FALSE	FALSE
4	rs7671947	54800759	T	C	430265	0.896	-0.130169	-0.0404876	0.0231558	0.022742	1.89361e-08	0.0750263	FALSE	FALSE
7	rs818510	16718420	G	A	430265	0.816348	-0.100072	-0.0317503	0.0182308	0.0178465	4.03758e-08	0.0752266	FALSE	FALSE
8	rs57333327	120413592	G	C	430265	0.777865	0.151401	0.0297767	0.0170089	0.0167667	5.52204e-19	0.075742	FALSE	FALSE
12	rs2681485	90025622	G	A	430265	0.40725	-0.175324	0.0251553	0.0143927	0.0141909	3.90115e-34	0.0762897	FALSE	FALSE
1	rs3766694	175143207	T	C	430265	0.387607	0.0886941	0.0253171	0.0144866	0.0142867	9.21313e-10	0.0763822	FALSE	FALSE
2	rs542733750	112746937	C	CT	430265	0.703055	0.104912	0.027592	0.015856	0.0156509	3.6766e-11	0.0779071	FALSE	FALSE
16	rs7500448	83045790	A	G	430265	0.746446	-0.107551	-0.028319	0.0163019	0.0160943	4.18292e-11	0.0784804	FALSE	FALSE
7	rs73033340	1195692	A	G	430265	0.968419	0.355152	0.0688542	0.0401031	0.0393411	8.29618e-19	0.0800865	FALSE	FALSE
6	rs142880943	26561464	C	T	430265	0.980683	-0.292945	-0.0923	0.0532915	0.0527456	3.86229e-08	0.0801338	FALSE	FALSE
1	1:230847562_TAAA_T	230847562	TAAA	T	430265	0.591457	-0.136058	0.0247805	0.0143821	0.0141965	3.0721e-21	0.0808919	FALSE	FALSE
20	rs78845099	10743612	A	T	430265	0.724181	0.17258	0.0270651	0.0158689	0.0156368	1.51104e-27	0.0834778	FALSE	FALSE
12	rs7299943	123593485	T	A	430265	0.800995	0.12847	0.0300984	0.0176354	0.0174021	3.22171e-13	0.0837056	FALSE	FALSE
4	4:119979619_CTTTTTTTTTTTT_C	119979619	CTTTTTTTTTTTT	C	430265	0.267644	0.102063	0.0288473	0.0169834	0.0167009	1.85969e-09	0.0841148	FALSE	FALSE
5	rs1848510	57754005	G	A	430265	0.634799	-0.088282	0.0250859	0.0146947	0.0145265	1.88114e-09	0.0841838	FALSE	FALSE
12	rs28413626	123861452	G	A	430265	0.785997	0.141837	0.0292918	0.0171947	0.0169659	1.5991e-16	0.0842546	FALSE	FALSE
2	rs679092	37980859	G	C	430265	0.301054	-0.100599	-0.027225	0.0159923	0.0157975	3.16555e-10	0.0848209	FALSE	FALSE
11	rs7129204	122527212	G	C	430265	0.88052	-0.166836	0.0370592	0.0218749	0.0215473	2.40617e-14	0.0854504	FALSE	FALSE
1	rs7554456	89344649	C	T	430265	0.617074	-0.0929233	0.0244868	0.0145251	0.0143423	1.5799e-10	0.0877639	FALSE	FALSE
2	rs17362588	179721046	G	A	430265	0.911428	-0.236513	-0.0418118	0.0249018	0.0245354	2.14311e-21	0.0883541	FALSE	FALSE
20	rs78896696	10616382	G	T	430265	0.933701	-0.167516	-0.0474779	0.0283317	0.0278708	3.3656e-09	0.0884749	FALSE	FALSE
11	rs34074549	47530227	A	AAC	430265	0.516567	-0.135242	-0.024762	0.0148537	0.0146546	8.6286e-20	0.0910825	FALSE	FALSE
2	rs12714414	651407	T	C	430265	0.847569	0.144439	-0.0337302	0.0203502	0.0199733	1.26908e-12	0.0912643	FALSE	FALSE
6	rs34857211	21125359	C	T	430265	0.81133	0.104226	-0.030228	0.0181009	0.0179212	8.50736e-09	0.091659	FALSE	FALSE
8	rs877116	10712945	G	T	430265	0.410776	0.148295	-0.0238791	0.0143822	0.0141669	6.28787e-25	0.0918812	FALSE	FALSE
11	rs2920152	10296756	A	G	430265	0.815683	-0.192749	0.0300637	0.0181718	0.0178742	2.76454e-26	0.0925763	FALSE	FALSE
16	rs8061324	3541490	T	G	430265	0.267701	0.0999685	0.02646	0.0161186	0.0159121	5.57351e-10	0.0963358	FALSE	FALSE
7	7:69351749_TTG_T	69351749	TTG	T	430265	0.784257	-0.106474	0.0288361	0.0177314	0.0174581	1.91535e-09	0.09859	FALSE	FALSE
8	rs2624115	26095123	C	T	430265	0.469525	0.0798229	0.0229292	0.0141146	0.0138937	1.55535e-08	0.0988749	FALSE	FALSE
16	rs154665	89690688	C	T	430265	0.560032	0.107734	-0.0232091	0.0142671	0.0140783	4.31106e-14	0.0992349	FALSE	FALSE
10	rs537067747	115970280	A	AT	430265	0.916129	-0.16729	0.0417102	0.0257917	0.025441	8.8035e-11	0.101111	FALSE	FALSE
5	5:57109777_TG_T	57109777	TG	T	430265	0.397298	-0.0863764	-0.0231008	0.0144308	0.0141728	2.15659e-09	0.103115	FALSE	FALSE
7	rs221786	100266081	T	C	430265	0.112089	0.152995	0.0362208	0.0224921	0.0222678	1.03047e-11	0.103822	FALSE	FALSE
2	rs2059752	235793752	C	T	430265	0.103836	0.150589	-0.0394856	0.0246241	0.0243423	9.62401e-10	0.104782	FALSE	FALSE
7	7:74076013_AAAAAAT_A	74076013	AAAAAAT	A	430265	0.80745	-0.112546	0.0283942	0.0179582	0.0177441	3.67764e-10	0.109554	FALSE	FALSE
11	rs11023147	14238781	G	A	430265	0.847178	-0.107907	0.0311646	0.019743	0.0195317	4.61445e-08	0.11058	FALSE	FALSE
17	rs72831095	41445325	A	G	430265	0.760756	-0.0984216	-0.0260119	0.0165618	0.0163419	2.80386e-09	0.111444	FALSE	FALSE
4	rs13139571	156645513	C	A	430265	0.765858	0.15892	-0.0261132	0.0166777	0.0164301	1.58985e-21	0.111981	FALSE	FALSE
17	rs12937792	59480291	T	G	430265	0.2105	-0.110221	-0.0272926	0.017495	0.0171981	2.97412e-10	0.112523	FALSE	FALSE
5	rs1559359	96227278	C	T	430265	0.449993	0.0908403	-0.0222686	0.0142738	0.0140462	1.96428e-10	0.112878	FALSE	FALSE
5	rs778454843	176742562	CA	C	430265	0.116963	-0.120479	0.0343239	0.0220101	0.0216643	4.4045e-08	0.113114	FALSE	FALSE
10	rs1934967	96741426	C	T	430265	0.776104	-0.119718	-0.0264097	0.0170041	0.0168042	1.91483e-12	0.11604	FALSE	FALSE
15	rs150843673	81624929	G	T	430265	0.977747	-0.298302	-0.0747721	0.0481784	0.0477368	5.95525e-10	0.117268	FALSE	FALSE
8	rs11136373	1212030	C	G	430265	0.366442	-0.0871379	-0.0224884	0.0146983	0.0144899	3.05818e-09	0.12066	FALSE	FALSE
2	rs370642870	138299425	CA	C	430265	0.767735	-0.0958385	-0.0256847	0.0168481	0.0165692	1.28233e-08	0.121106	FALSE	FALSE
16	rs72762705	4020732	C	T	430265	0.8023	0.129046	-0.027187	0.0178168	0.0175643	4.39138e-13	0.121657	FALSE	FALSE
11	11:70040712_GTGGA_G	70040712	GTGGA	G	430265	0.518105	-0.0891328	0.0221276	0.0145055	0.0143266	8.0087e-10	0.122465	FALSE	FALSE
20	rs78473917	47420709	T	C	430265	0.850462	0.1777	-0.030103	0.0198334	0.0195178	3.25718e-19	0.122992	FALSE	FALSE
13	rs13260	110802123	G	T	430265	0.909536	0.187966	0.0374328	0.0248267	0.0243183	3.69943e-14	0.123735	FALSE	FALSE
6	rs607342	139830218	A	C	430265	0.409275	0.082007	-0.0215552	0.0143243	0.0140865	1.03417e-08	0.125968	FALSE	FALSE
6	rs779562883	169592272	T	TG	430265	0.784571	-0.124603	-0.0268457	0.0178636	0.0175752	3.05285e-12	0.126642	FALSE	FALSE
6	rs12663103	32161324	T	C	430265	0.945606	-0.184371	0.0478618	0.0314319	0.03134	4.4714e-09	0.126717	FALSE	FALSE
11	rs58383730	9764431	C	CT	430265	0.433132	-0.13425	0.0216776	0.0144227	0.0142311	1.29966e-20	0.127696	FALSE	FALSE
1	rs764687291	207227249	AT	A	430265	0.463531	0.0878637	-0.0215752	0.0143724	0.0141939	9.75653e-10	0.128502	FALSE	FALSE
14	rs28929474	94844947	C	T	430265	0.98004	0.29087	-0.0754711	0.0508	0.0498539	1.02962e-08	0.130065	FALSE	FALSE
1	rs1009188	197257090	T	C	430265	0.726684	0.0892567	-0.0236269	0.0158475	0.0156741	1.77909e-08	0.131711	FALSE	FALSE
10	rs74157128	106284237	C	T	430265	0.989883	-0.506818	-0.106118	0.0722535	0.0705232	2.30869e-12	0.132394	FALSE	FALSE
15	rs57708073	79066653	A	G	430265	0.741972	0.142239	0.0237726	0.0161366	0.0159252	1.19977e-18	0.135498	FALSE	FALSE
1	rs12405515	172357441	G	T	430265	0.431129	0.0965735	-0.0208025	0.0142344	0.0140209	1.16493e-11	0.137894	FALSE	FALSE
2	rs13397444	172616423	G	A	430265	0.702364	0.105567	-0.0225485	0.0154491	0.0152477	8.30132e-12	0.139191	FALSE	FALSE
15	rs149453951	69583434	C	T	430265	0.976078	0.50961	-0.0692435	0.0474243	0.0469303	6.20603e-27	0.14009	FALSE	FALSE
20	rs6038442	6325523	G	T	430265	0.398009	-0.0984429	-0.0209404	0.0144039	0.0141974	8.23034e-12	0.140228	FALSE	FALSE
19	rs9636202	18449238	G	A	430265	0.733074	0.110574	-0.0232661	0.0159777	0.015775	4.50014e-12	0.140245	FALSE	FALSE
3	rs6777317	197070959	G	A	430265	0.714961	-0.0960723	-0.0229392	0.0157903	0.015583	1.17034e-09	0.141003	FALSE	FALSE
2	rs1275988	26914364	C	T	430265	0.384407	0.196151	0.0211048	0.0145814	0.0144006	2.9931e-41	0.142771	FALSE	FALSE
2	rs10193706	146316319	A	C	430265	0.47626	0.0778011	0.0205364	0.0142112	0.0140583	4.38432e-08	0.14407	FALSE	FALSE
6	rs2388334	98591622	A	G	430265	0.517357	0.0899104	0.020215	0.0141562	0.0139652	2.13462e-10	0.147749	FALSE	FALSE
16	rs77924615	20392332	G	A	430265	0.802973	0.205535	0.0255369	0.0178203	0.0176476	8.91358e-31	0.147883	FALSE	FALSE
13	rs3934938	114503989	T	C	430265	0.534914	0.0903751	0.0204288	0.0143743	0.0141751	3.23094e-10	0.149536	FALSE	FALSE
20	rs1887320	10965998	G	A	430265	0.524728	-0.185732	-0.0201348	0.0141636	0.0139742	2.76294e-39	0.149624	FALSE	FALSE
2	rs10205597	191644537	C	T	430265	0.722027	0.105016	0.0224178	0.015725	0.015571	2.41731e-11	0.149947	FALSE	FALSE
2	rs62170470	146989797	T	C	430265	0.591333	0.0807927	0.0205796	0.0145301	0.0143277	2.69225e-08	0.150904	FALSE	FALSE
13	rs34966754	110872409	G	C	430265	0.608922	-0.107608	-0.0205165	0.014561	0.0143426	1.4669e-13	0.152585	FALSE	FALSE
12	rs73075198	20705540	C	T	430265	0.661799	0.0843119	-0.0212714	0.0150904	0.0148797	2.30873e-08	0.152843	FALSE	FALSE
2	rs11890632	24918159	T	G	430265	0.107931	-0.140849	-0.0317805	0.0228844	0.0224268	7.51695e-10	0.15646	FALSE	FALSE
17	rs4968248	44993128	G	A	430265	0.392262	0.0820356	-0.0201783	0.0144765	0.0142538	1.45496e-08	0.15688	FALSE	FALSE
1	rs1175651	113022154	C	T	430265	0.788635	-0.127307	-0.0239296	0.0173735	0.0170712	2.34237e-13	0.160991	FALSE	FALSE
2	rs56207956	179395067	C	G	430265	0.910478	-0.195224	-0.0342589	0.0248429	0.0245098	3.89232e-15	0.162184	FALSE	FALSE
5	rs12522841	142518675	G	A	430265	0.530091	-0.0919957	0.0195372	0.0141577	0.013981	8.14381e-11	0.162289	FALSE	FALSE
1	rs56969990	113249053	A	C	430265	0.785151	-0.107377	-0.024082	0.0174966	0.0172677	8.40912e-10	0.163129	FALSE	FALSE
6	6:32460416_TA_T	32460416	TA	T	430265	0.957629	-0.21452	0.0537152	0.0386301	0.0388077	2.80508e-08	0.166316	FALSE	FALSE
1	rs17558745	218548521	C	T	430265	0.68817	-0.102682	0.0209261	0.0153243	0.0151306	2.07549e-11	0.166654	FALSE	FALSE
7	rs12672463	131058307	C	A	430265	0.547736	-0.111586	0.0192215	0.0141532	0.0139942	3.16725e-15	0.169588	FALSE	FALSE
20	rs6021247	50108980	G	A	430265	0.470804	-0.0814155	-0.0191359	0.0141341	0.0139382	8.40104e-09	0.16978	FALSE	FALSE
18	rs12967060	42177819	C	T	430265	0.732827	-0.111467	0.0215568	0.0160084	0.0157844	3.33012e-12	0.172033	FALSE	FALSE
13	rs7321872	38246607	A	G	430265	0.741234	-0.0917378	-0.0217793	0.0161671	0.0159949	1.39204e-08	0.173312	FALSE	FALSE
7	rs3735318	149152906	G	A	430265	0.458427	0.078914	0.0190692	0.0141688	0.0140097	2.55374e-08	0.17347	FALSE	FALSE
20	rs17265513	39832628	T	C	430265	0.80115	0.0988031	0.0236069	0.0176626	0.0174234	2.21987e-08	0.175449	FALSE	FALSE
11	rs12419703	27289434	T	C	430265	0.674473	0.102442	0.0203442	0.0153489	0.0151044	2.48594e-11	0.178013	FALSE	FALSE
15	rs2008262	85305270	C	T	430265	0.615043	0.0818362	0.0192634	0.0144979	0.0143035	1.65461e-08	0.178057	FALSE	FALSE
2	rs34681162	9328013	G	C	430265	0.621598	-0.080223	-0.0192413	0.0145379	0.0143323	3.42514e-08	0.179429	FALSE	FALSE
17	rs12602456	4273483	C	T	430265	0.762595	-0.114347	-0.0220179	0.0166073	0.0164043	5.76401e-12	0.179532	FALSE	FALSE
10	rs10997811	69557595	A	G	430265	0.79559	0.101568	-0.0243108	0.0183365	0.018189	3.0398e-08	0.181365	FALSE	FALSE
3	rs4955658	169171347	T	G	430265	0.464532	0.169915	-0.0186029	0.0141787	0.0139738	4.31978e-33	0.183098	FALSE	FALSE
6	rs67382147	32507752	T	G	430265	0.226791	-0.112083	0.0241433	0.0184357	0.0181655	1.20432e-09	0.183823	FALSE	FALSE
5	rs2859814	32672781	A	G	430265	0.77796	0.116206	-0.0227211	0.0173782	0.0171033	2.27982e-11	0.184025	FALSE	FALSE
21	rs762384	40074396	C	T	430265	0.242643	-0.125827	-0.0218598	0.0166982	0.0165053	4.86854e-14	0.185367	FALSE	FALSE
4	rs73234219	55349439	A	T	430265	0.596334	-0.0863663	0.018701	0.014392	0.0141521	1.96088e-09	0.186359	FALSE	FALSE
10	rs603424	102075479	G	A	430265	0.827546	-0.125673	-0.0242363	0.0186924	0.018435	1.77742e-11	0.188614	FALSE	FALSE
2	rs1400003	182961271	C	T	430265	0.785657	0.100795	-0.0223118	0.0172298	0.0169908	4.9138e-09	0.189125	FALSE	FALSE
2	rs753707433	175168728	TTTTTTTGTTTTTG	T	430265	0.400272	-0.0841491	0.0188463	0.014564	0.0143782	7.56483e-09	0.18994	FALSE	FALSE
10	rs10900127	45390103	C	A	430265	0.494904	0.0950006	0.0186881	0.0144137	0.014285	4.36864e-11	0.190794	FALSE	FALSE
13	rs7338606	110900111	C	T	430265	0.784724	-0.117215	-0.0222195	0.0172459	0.0170056	1.07026e-11	0.191348	FALSE	FALSE
3	rs9845524	29376642	G	T	430265	0.748385	0.098925	-0.0211654	0.0164691	0.0162458	1.89327e-09	0.192636	FALSE	FALSE
7	rs530439879	98896390	C	CT	430265	0.905938	0.136905	-0.0311465	0.0245431	0.0241384	2.43081e-08	0.196937	FALSE	FALSE
2	2:145083083_GA_G	145083083	GA	G	430265	0.929865	-0.157161	0.0361377	0.028336	0.0280392	2.91749e-08	0.197458	FALSE	FALSE
2	rs62187693	162674249	T	C	430265	0.925606	0.171953	-0.0340963	0.0269834	0.0265057	1.85921e-10	0.198312	FALSE	FALSE
8	rs76020419	6360289	G	T	430265	0.964513	0.289955	-0.0483312	0.0380293	0.0375732	2.44943e-14	0.198331	FALSE	FALSE
7	rs1646764	134216444	C	G	430265	0.531031	0.0793553	0.0179356	0.014182	0.0140129	2.20019e-08	0.200567	FALSE	FALSE
12	rs2013002	112200150	T	C	430265	0.413653	0.232484	-0.0181121	0.0144109	0.0142238	1.50785e-58	0.202887	FALSE	FALSE
6	rs2744133	22392260	A	G	430265	0.72174	0.0938903	-0.0197502	0.0157354	0.0155493	2.41913e-09	0.204023	FALSE	FALSE
11	rs7115331	76218590	T	G	430265	0.711532	-0.0866411	-0.0194869	0.0155789	0.0153809	2.67532e-08	0.205171	FALSE	FALSE
19	rs997669	30304483	T	C	430265	0.598171	-0.148623	-0.0180227	0.0144106	0.0142321	6.12461e-25	0.205392	FALSE	FALSE
9	9:140205269_C_T	140205269	C	T	430265	0.664975	0.102979	0.0186838	0.0149397	0.0147594	5.46346e-12	0.20555	FALSE	FALSE
19	rs11401601	4939393	C	CT	430265	0.6166	-0.0994531	-0.0182334	0.0146233	0.0144282	1.03879e-11	0.206324	FALSE	FALSE
6	6:127163736_ACT_A	127163736	ACT	A	430265	0.562052	-0.199289	-0.0177044	0.0142235	0.0140098	1.33054e-44	0.206334	FALSE	FALSE
6	rs622871	31878495	A	G	430265	0.309197	-0.187786	-0.0188907	0.0152247	0.0150015	5.91726e-35	0.207938	FALSE	FALSE
2	rs34143031	171936542	A	T	430265	0.71779	-0.0946909	-0.0193269	0.0157251	0.0154287	1.72643e-09	0.21033	FALSE	FALSE
4	rs28667801	26785356	A	T	430265	0.592913	-0.112183	0.0178455	0.0144608	0.0142494	8.64496e-15	0.210434	FALSE	FALSE
3	rs144483183	48626745	C	T	430265	0.964692	-0.232686	-0.0489594	0.039551	0.0391358	4.02406e-09	0.21093	FALSE	FALSE
6	rs13209599	116247394	A	G	430265	0.645531	0.0831889	0.018189	0.0147562	0.0145456	1.72469e-08	0.211126	FALSE	FALSE
14	rs7155504	36158828	T	C	430265	0.91211	0.140594	-0.0306531	0.0249548	0.0246199	1.7612e-08	0.213111	FALSE	FALSE
12	rs35556959	53445303	G	GTT	430265	0.710714	0.110825	-0.0190214	0.0155705	0.0153581	1.09798e-12	0.215522	FALSE	FALSE
13	rs7989823	110959643	A	C	430265	0.434651	-0.0922367	-0.0180741	0.0148825	0.0146771	5.73078e-10	0.218156	FALSE	FALSE
14	rs72681698	51207741	T	C	430265	0.989347	0.60664	-0.0809833	0.0673911	0.0661239	2.22086e-19	0.220681	FALSE	FALSE
20	rs6078009	10995855	C	G	430265	0.761989	0.0922594	0.0200912	0.0166294	0.0164047	2.89026e-08	0.220682	FALSE	FALSE
3	rs3836508	53701367	T	TG	430265	0.672425	-0.125848	-0.0182748	0.0151459	0.0149676	9.64418e-17	0.222103	FALSE	FALSE
7	rs58370593	89748927	T	TC	430265	0.497299	-0.0991373	-0.01707	0.0142199	0.0139924	3.13089e-12	0.222484	FALSE	FALSE
15	rs11636952	75114322	T	C	430265	0.308128	0.233396	-0.0184726	0.0153306	0.015144	2.44638e-52	0.222542	FALSE	FALSE
17	rs145011462	7291175	G	A	430265	0.938976	0.162403	-0.0349041	0.029361	0.0287122	3.17993e-08	0.224118	FALSE	FALSE
8	rs9773022	144059713	T	C	430265	0.542798	-0.103904	-0.0169653	0.014172	0.0140073	2.27317e-13	0.225828	FALSE	FALSE
17	rs28661492	30609932	C	T	430265	0.806014	0.108675	0.0213549	0.0179798	0.017633	1.50103e-09	0.225866	FALSE	FALSE
18	rs11661818	10879253	T	A	430265	0.67406	0.101787	0.0179538	0.0150729	0.0148603	1.44875e-11	0.22698	FALSE	FALSE
13	rs3118906	51106788	G	A	430265	0.721668	-0.104534	0.0188072	0.0157571	0.0155902	3.26468e-11	0.227684	FALSE	FALSE
11	rs11029039	1480638	G	C	430265	0.320859	0.0994568	0.0183711	0.0154969	0.0152671	1.38196e-10	0.228854	FALSE	FALSE
19	rs73030276	32178927	C	T	430265	0.729398	0.0913558	0.0190995	0.0160994	0.0158835	1.39107e-08	0.229178	FALSE	FALSE
9	rs588727	37379492	T	C	430265	0.60887	0.0904129	-0.0175071	0.0147799	0.01459	9.5176e-10	0.230162	FALSE	FALSE
11	rs10832013	13295353	G	T	430265	0.304511	-0.130292	0.0180056	0.0153016	0.0150605	1.66672e-17	0.231871	FALSE	FALSE
2	rs887912	59302877	T	C	430265	0.297194	0.0876018	-0.0180239	0.0154056	0.0151809	1.29786e-08	0.235119	FALSE	FALSE
12	rs75567496	57934124	G	A	430265	0.964659	0.211504	0.0451008	0.038731	0.0380375	4.73885e-08	0.235744	FALSE	FALSE
8	8:30441714_CT_C	30441714	CT	C	430265	0.653306	-0.0901117	-0.0182364	0.0157072	0.0154807	9.63833e-09	0.238793	FALSE	FALSE
2	rs10804330	227185749	T	C	430265	0.568146	0.086759	-0.0166198	0.0143822	0.0141542	1.61535e-09	0.240314	FALSE	FALSE
1	rs139838869	154072601	G	A	430265	0.968432	-0.225141	0.0472902	0.0404682	0.0404205	2.64551e-08	0.242019	FALSE	FALSE
17	rs8074454	3981148	G	C	430265	0.673168	-0.119442	-0.0173237	0.0150615	0.0148302	2.18651e-15	0.242749	FALSE	FALSE
13	rs3803266	30154349	G	C	430265	0.231551	0.105182	0.0192756	0.0167967	0.0165135	3.79918e-10	0.243105	FALSE	FALSE
2	rs4972805	177012570	C	T	430265	0.67244	0.0868236	-0.0173468	0.0150946	0.014866	8.82176e-09	0.243259	FALSE	FALSE
1	rs145339349	115831202	G	A	430265	0.982408	-0.458655	0.0632633	0.0546472	0.0548372	4.73783e-17	0.248641	FALSE	FALSE
12	rs7304087	50882887	T	G	430265	0.653336	-0.125684	0.0166759	0.0148148	0.0145834	2.18102e-17	0.252838	FALSE	FALSE
1	rs35479618	153662423	G	A	430265	0.982607	-0.451954	0.0615026	0.0542542	0.0538277	8.06402e-17	0.253212	FALSE	FALSE
15	rs2627316	81042816	A	G	430265	0.530315	-0.130318	-0.0159114	0.0141629	0.0139392	3.53542e-20	0.253667	FALSE	FALSE
8	rs4075359	9487813	T	C	430265	0.374827	0.136726	-0.0164265	0.0146102	0.0144106	8.10624e-21	0.254333	FALSE	FALSE
5	rs13163533	61592576	C	G	430265	0.920565	-0.208654	0.0294987	0.0262867	0.0260365	2.06081e-15	0.257224	FALSE	FALSE
1	rs61747728	179526214	C	T	430265	0.961932	-0.20318	-0.0412098	0.0367712	0.0363955	3.28544e-08	0.257518	FALSE	FALSE
12	rs7968440	51134741	A	G	430265	0.652384	-0.12357	0.0164101	0.0147871	0.0145552	6.45225e-17	0.259557	FALSE	FALSE
20	rs372135323	11873709	A	AT	430265	0.588977	0.0890132	-0.0159748	0.0144146	0.0141861	6.60822e-10	0.260128	FALSE	FALSE
5	rs13358657	157938070	A	G	430265	0.867261	-0.142834	0.0230455	0.0208135	0.0204968	6.764e-12	0.260866	FALSE	FALSE
7	rs10950289	71429308	A	G	430265	0.837829	0.110637	-0.0213423	0.0193025	0.0190143	9.94038e-09	0.261676	FALSE	FALSE
11	rs142065594	107091429	T	TTG	430265	0.511765	-0.104997	0.0156501	0.0141145	0.0139536	1.01483e-13	0.262038	FALSE	FALSE
22	rs5844832	29455687	C	CCTT	430265	0.562998	0.0938396	-0.0164816	0.0149592	0.0147122	3.54034e-10	0.262597	FALSE	FALSE
2	rs66696433	19868593	C	T	430265	0.204281	-0.102666	-0.0198678	0.0180185	0.0178055	1.21358e-08	0.264498	FALSE	FALSE
20	20:62707234_CTTTCT_C	62707234	CTTTCT	C	430265	0.749692	-0.148292	0.0179454	0.0163701	0.0161785	1.32035e-19	0.267339	FALSE	FALSE
21	rs10211901	45122573	G	A	430265	0.443734	-0.0942124	0.0154465	0.0142386	0.0140682	3.67301e-11	0.272217	FALSE	FALSE
17	rs17637472	47461433	G	A	430265	0.600571	-0.14449	0.0157484	0.0145617	0.0143526	3.3207e-23	0.272531	FALSE	FALSE
17	rs11655078	46725175	A	C	430265	0.965412	-0.235322	0.0421284	0.0389804	0.0384476	1.57074e-09	0.273195	FALSE	FALSE
3	rs11391697	168583730	A	AT	430265	0.632984	-0.0944385	0.0166217	0.015396	0.0151937	8.57167e-10	0.273961	FALSE	FALSE
7	rs3918226	150690176	C	T	430265	0.91885	-0.389696	0.0285758	0.0266385	0.0263352	1.83314e-48	0.277886	FALSE	FALSE
16	rs11641362	85335951	G	T	430265	0.672879	0.0887842	-0.0160376	0.0150728	0.0148388	3.85398e-09	0.27979	FALSE	FALSE
17	rs144129583	7435823	G	A	430265	0.936408	-0.258318	-0.0328161	0.0311657	0.0307454	1.14646e-16	0.285814	FALSE	FALSE
4	rs6828493	150167413	C	T	430265	0.776541	-0.0953082	0.0179483	0.0171255	0.016876	2.6172e-08	0.287538	FALSE	FALSE
20	rs34904076	10447504	T	TA	430265	0.392172	0.0811226	0.0152766	0.0145909	0.0143715	2.70046e-08	0.287791	FALSE	FALSE
4	rs6533521	111390816	A	G	430265	0.202651	0.142772	0.0184694	0.0176349	0.0174048	5.67827e-16	0.288614	FALSE	FALSE
19	rs11084998	3094023	G	A	430265	0.626477	0.0848875	0.0155435	0.0148284	0.0146611	1.03642e-08	0.289059	FALSE	FALSE
2	rs12052761	69065841	G	A	430265	0.606227	0.082547	-0.0151018	0.0144583	0.0142556	1.13433e-08	0.289438	FALSE	FALSE
12	rs7309552	2489183	C	T	430265	0.648164	-0.0913398	0.0153814	0.0148465	0.0146571	7.63775e-10	0.293989	FALSE	FALSE
10	rs543302184	96009182	T	TA	430265	0.580417	0.194152	0.0149734	0.014456	0.01427	4.00381e-41	0.294044	FALSE	FALSE
6	rs4712656	22136262	G	C	430265	0.552702	-0.0963866	0.0146674	0.0141982	0.0140413	1.13182e-11	0.296212	FALSE	FALSE
8	rs56233017	144981488	G	A	430265	0.954317	0.238059	-0.0350668	0.0344561	0.0337452	4.87872e-12	0.298729	FALSE	FALSE
4	rs56388530	106910958	C	T	430265	0.240893	-0.130715	0.0167906	0.0164618	0.0161637	2.01417e-15	0.298905	FALSE	FALSE
16	rs7185765	4107990	T	C	430265	0.855506	0.131003	-0.0205728	0.0200912	0.019811	7.01258e-11	0.299058	FALSE	FALSE
12	rs869073048	54443741	AAAC	A	430265	0.708791	0.107621	0.0159892	0.0156731	0.0154788	6.57306e-12	0.301616	FALSE	FALSE
8	rs768682682	15038091	TA	T	430265	0.930952	-0.153054	0.0284106	0.0278931	0.0276002	4.08403e-08	0.303311	FALSE	FALSE
6	rs6458374	44181315	C	T	430265	0.206067	-0.0957379	0.0177751	0.0175445	0.0172816	4.84629e-08	0.303688	FALSE	FALSE
8	rs140688232	118863855	GAC	G	430265	0.815937	-0.119596	-0.0186729	0.0183859	0.0181605	7.78062e-11	0.303849	FALSE	FALSE
15	rs3736290	40321351	C	A	430265	0.470092	-0.0912659	0.0144191	0.0142235	0.0140268	1.39382e-10	0.303963	FALSE	FALSE
2	rs1813381	96422939	T	C	430265	0.696295	-0.132397	-0.0155149	0.0153183	0.0151156	5.47091e-18	0.304695	FALSE	FALSE
2	rs29000577	96777540	T	TG	430265	0.338768	0.134366	0.0150801	0.0149219	0.0147177	2.16401e-19	0.30554	FALSE	FALSE
6	rs9376273	137693167	G	A	430265	0.633244	-0.0830541	-0.0149087	0.0147998	0.0145937	2.00213e-08	0.306979	FALSE	FALSE
2	rs687914	45878760	G	T	430265	0.748272	-0.108482	-0.0164271	0.0163335	0.016128	3.10166e-11	0.308419	FALSE	FALSE
8	rs16917117	95909498	T	C	430265	0.835298	-0.130509	0.0191644	0.0190322	0.0188261	7.01986e-12	0.308694	FALSE	FALSE
12	rs3184504	111884608	T	C	430265	0.482242	0.292236	-0.0141198	0.0141137	0.0139106	3.0723e-95	0.310088	FALSE	FALSE
5	rs761364042	33181571	TAC	T	430265	0.453704	0.0875086	-0.0141018	0.0142367	0.0140222	7.91207e-10	0.31457	FALSE	FALSE
5	rs11745491	50876776	A	G	430265	0.352677	0.087724	0.0147301	0.0148609	0.014701	3.56903e-09	0.316352	FALSE	FALSE
13	13:80725416_GA_G	80725416	GA	G	430265	0.425052	-0.0827606	0.014194	0.0143485	0.0141756	8.02712e-09	0.316683	FALSE	FALSE
2	2:181865283_CT_C	181865283	CT	C	430265	0.664722	0.103058	0.0153337	0.015595	0.0153626	3.88533e-11	0.318223	FALSE	FALSE
12	rs7953257	112684221	A	T	430265	0.405215	0.230384	-0.0142833	0.014592	0.0144045	3.74245e-56	0.3214	FALSE	FALSE
17	rs12951053	7577407	A	C	430265	0.925248	0.173083	0.0260285	0.0268335	0.0263208	1.11651e-10	0.322715	FALSE	FALSE
8	rs28823280	82777716	G	A	430265	0.748118	0.0940761	-0.0158077	0.0163167	0.0161571	8.13555e-09	0.327891	FALSE	FALSE
4	rs66887589	120509279	T	C	430265	0.523922	-0.098271	-0.0135669	0.0141256	0.0139191	3.47706e-12	0.329711	FALSE	FALSE
17	rs1436138	75316880	A	G	430265	0.639812	0.11495	0.0140875	0.0147469	0.014516	6.44664e-15	0.331808	FALSE	FALSE
2	rs142682318	36578860	T	TG	430265	0.529652	0.0805077	0.0136181	0.0142679	0.0140878	1.67534e-08	0.333713	FALSE	FALSE
11	rs112818694	77281636	A	T	430265	0.905224	-0.142707	-0.0235789	0.0247693	0.0244072	8.3393e-09	0.334012	FALSE	FALSE
14	rs72681869	50655357	G	C	430265	0.989186	0.683563	-0.0631776	0.0665725	0.0656297	9.82851e-25	0.335729	FALSE	FALSE
11	11:43741177_AAT_A	43741177	AAT	A	430265	0.469313	-0.0836968	0.0134645	0.0142095	0.0140117	3.85685e-09	0.33658	FALSE	FALSE
21	rs631462	44752680	G	A	430265	0.405202	0.101412	-0.0138077	0.0145671	0.0143737	3.36166e-12	0.336741	FALSE	FALSE
1	rs1039231	88941234	T	A	430265	0.311806	0.0853476	0.0145932	0.0153793	0.0152082	2.86458e-08	0.337277	FALSE	FALSE
10	rs12570727	18425519	G	A	430265	0.610499	-0.138547	0.0137427	0.0145385	0.0143249	1.57874e-21	0.337378	FALSE	FALSE
3	rs577462830	49500024	C	CT	430265	0.744941	0.132523	-0.0163419	0.0173188	0.0170663	1.97976e-14	0.338287	FALSE	FALSE
1	rs72654647	25022314	G	A	430265	0.752907	-0.14495	0.0154493	0.0164237	0.0161718	1.08806e-18	0.339414	FALSE	FALSE
4	rs144910885	16028920	A	AACACACACACAC	430265	0.846074	-0.115217	0.0188058	0.020018	0.0197147	8.62932e-09	0.340135	FALSE	FALSE
4	rs1527351	102084331	T	C	430265	0.656225	0.0935936	-0.0139162	0.0148425	0.0146271	2.8678e-10	0.341402	FALSE	FALSE
5	5:132402367_AT_A	132402367	AT	A	430265	0.743707	0.0958934	0.0150827	0.0161399	0.0159423	2.82622e-09	0.344106	FALSE	FALSE
9	rs13293465	37127678	C	T	430265	0.648505	0.11463	-0.013798	0.0148079	0.0146361	9.852e-15	0.345818	FALSE	FALSE
7	rs34302027	1947342	G	A	430265	0.635031	-0.103795	-0.0136981	0.0147325	0.0145404	1.85039e-12	0.346156	FALSE	FALSE
17	rs8076588	76757296	C	A	430265	0.475375	0.10168	-0.013135	0.0141381	0.0139473	6.38891e-13	0.346314	FALSE	FALSE
15	rs117561659	69929692	T	C	430265	0.956946	0.270522	-0.0323177	0.0347875	0.0343331	7.46098e-15	0.346551	FALSE	FALSE
10	rs2807968	22252089	C	T	430265	0.281805	0.093847	0.0146336	0.015747	0.0155722	2.52727e-09	0.347356	FALSE	FALSE
3	rs13088465	189367034	T	C	430265	0.464978	0.0798904	-0.0133426	0.014437	0.0142506	3.13476e-08	0.349131	FALSE	FALSE
1	rs35561280	8710954	C	CA	430265	0.359733	-0.106427	-0.0134562	0.0146597	0.0144045	3.87518e-13	0.350218	FALSE	FALSE
1	rs34556682	27186149	A	G	430265	0.92025	-0.166605	-0.024258	0.0261027	0.0259871	1.74026e-10	0.350582	FALSE	FALSE
2	rs112559865	43271718	T	C	430265	0.957307	-0.214279	-0.0324279	0.0353834	0.0348777	1.39615e-09	0.352494	FALSE	FALSE
6	rs115740542	26123502	T	C	430265	0.926684	-0.229802	0.025191	0.0274354	0.027273	5.47064e-17	0.355663	FALSE	FALSE
20	rs139677120	31209381	A	ATCAT	430265	0.909542	-0.15416	-0.024014	0.0263365	0.0260576	4.81439e-09	0.356752	FALSE	FALSE
6	rs34906816	35119228	C	CT	430265	0.473955	0.094611	0.0138572	0.0152597	0.0150408	5.64474e-10	0.356888	FALSE	FALSE
11	rs4944176	77552987	T	C	430265	0.894576	-0.138775	-0.0208047	0.0230699	0.0227073	1.79403e-09	0.359555	FALSE	FALSE
2	rs7594711	172895637	T	G	430265	0.722478	0.0930797	-0.0142545	0.0158024	0.0156022	3.85645e-09	0.360917	FALSE	FALSE
20	rs4810332	40268334	T	A	430265	0.619227	0.0904566	0.0132519	0.0147213	0.014542	8.01709e-10	0.362148	FALSE	FALSE
2	rs62158169	114081827	C	T	430265	0.784279	0.095206	-0.0154117	0.0172061	0.0169453	3.14329e-08	0.363089	FALSE	FALSE
4	rs2017058	120257739	T	C	430265	0.491391	0.0836082	0.0124996	0.0141152	0.0139219	3.15589e-09	0.369273	FALSE	FALSE
3	rs779913651	56757380	GT	G	430265	0.70591	0.10575	-0.0139467	0.0159962	0.0157827	3.81952e-11	0.376876	FALSE	FALSE
19	rs188636046	17284963	T	C	430265	0.92215	0.155738	0.0237234	0.0273283	0.026915	1.20657e-08	0.37809	FALSE	FALSE
9	rs112298078	128182978	C	CAGTT	430265	0.566132	0.0802529	0.0124531	0.0143478	0.0141561	2.2267e-08	0.379021	FALSE	FALSE
5	rs17419291	87780432	T	C	430265	0.913001	0.176558	-0.0215364	0.0248882	0.0246418	1.3026e-12	0.38213	FALSE	FALSE
15	rs2470135	43995789	C	T	430265	0.71941	-0.0960626	0.0135705	0.0157315	0.0155432	1.01921e-09	0.382619	FALSE	FALSE
11	rs11228620	69074342	A	C	430265	0.886039	0.146978	0.0190712	0.0222251	0.0218674	3.76228e-11	0.383139	FALSE	FALSE
1	rs1517810	201850057	T	C	430265	0.663924	-0.121229	0.0127954	0.0149111	0.0146932	4.28992e-16	0.383841	FALSE	FALSE
6	rs2239800	32713267	A	G	430265	0.92072	-0.148919	-0.0222823	0.0262372	0.0260037	1.37976e-08	0.391506	FALSE	FALSE
12	rs4883481	50574311	T	C	430265	0.372152	0.162505	-0.0122234	0.0145854	0.0143552	7.86627e-29	0.394493	FALSE	FALSE
16	rs730301	56293316	C	G	430265	0.688989	0.0851511	0.0127749	0.0152978	0.0150744	2.60309e-08	0.396739	FALSE	FALSE
8	rs7461159	1716616	T	A	430265	0.264286	-0.0886877	-0.0133383	0.0159839	0.0157712	2.88019e-08	0.3977	FALSE	FALSE
2	rs12464602	43397614	G	A	430265	0.375187	0.113888	-0.0122226	0.0147263	0.0145238	1.04529e-14	0.400036	FALSE	FALSE
6	6:136134945_AT_A	136134945	AT	A	430265	0.655546	-0.0838094	0.0123365	0.0148764	0.0146792	1.76371e-08	0.40068	FALSE	FALSE
3	rs12630194	27401685	A	G	430265	0.320311	0.108468	0.0126156	0.0152119	0.0150157	1.00018e-12	0.400817	FALSE	FALSE
3	rs55763747	41409762	A	G	430265	0.543177	-0.085943	-0.0118446	0.0142487	0.0141008	1.62307e-09	0.400911	FALSE	FALSE
2	rs72854462	145720139	A	G	430265	0.749717	-0.160962	0.0135075	0.0163344	0.0161535	6.57388e-23	0.403044	FALSE	FALSE
9	rs11370710	117158957	C	CA	430265	0.506771	-0.0821109	-0.0115977	0.014152	0.0139619	6.55041e-09	0.406162	FALSE	FALSE
3	rs71308549	7490917	C	T	430265	0.503944	-0.0992859	0.0115534	0.0141258	0.0139346	2.08443e-12	0.407037	FALSE	FALSE
16	rs8045302	2050635	C	G	430265	0.767499	-0.0948078	0.0136905	0.0167842	0.0165266	1.61719e-08	0.40745	FALSE	FALSE
9	rs76452347	35906471	C	T	430265	0.795745	0.133502	0.0147079	0.0180499	0.0178257	1.40042e-13	0.409317	FALSE	FALSE
5	rs62390667	127864362	A	G	430265	0.60485	-0.130895	-0.0118281	0.0145181	0.0143422	1.95192e-19	0.409538	FALSE	FALSE
2	rs745523480	159405026	CCT	C	430265	0.723851	0.1126	0.0127208	0.0157912	0.0155332	9.99539e-13	0.412819	FALSE	FALSE
6	rs767139	118884799	A	G	430265	0.463985	0.0884484	-0.0114589	0.014238	0.0140361	5.22643e-10	0.414279	FALSE	FALSE
1	rs839758	43862158	A	G	430265	0.535105	-0.113557	0.0113968	0.0141628	0.013979	1.07498e-15	0.414914	FALSE	FALSE
2	rs35789697	144248718	G	A	430265	0.630435	0.0875359	0.0116951	0.0146364	0.014373	2.22206e-09	0.415822	FALSE	FALSE
12	rs708809	116225350	C	T	430265	0.752569	0.110025	-0.0132078	0.0165121	0.0162598	2.67757e-11	0.416621	FALSE	FALSE
8	rs72689010	143485800	T	C	430265	0.344247	-0.0891615	-0.0118767	0.0148368	0.0146279	1.86118e-09	0.416839	FALSE	FALSE
9	rs10993958	136535677	G	A	430265	0.920639	0.290033	-0.0212392	0.0266344	0.0263229	1.2949e-27	0.419739	FALSE	FALSE
8	rs141169026	17434587	G	C	430265	0.97604	-0.268149	0.0369021	0.047194	0.0458276	1.33252e-08	0.420683	FALSE	FALSE
3	rs1492027	167469955	A	G	430265	0.776462	-0.104959	-0.0135229	0.0170312	0.0168151	7.14907e-10	0.421276	FALSE	FALSE
2	rs4674969	225942022	T	C	430265	0.515361	-0.0862796	0.0112889	0.0142204	0.0140402	1.30058e-09	0.421371	FALSE	FALSE
17	rs2597177	46060529	G	A	430265	0.651866	-0.0806184	0.0117228	0.0147851	0.0145972	4.9612e-08	0.421926	FALSE	FALSE
9	rs4339725	33601632	A	G	430265	0.391624	0.0903635	0.0115392	0.0145696	0.0143847	5.5675e-10	0.422446	FALSE	FALSE
2	rs56770246	128962413	T	TA	430265	0.805656	0.110985	-0.0144833	0.01836	0.0181117	1.4946e-09	0.423905	FALSE	FALSE
18	rs11664194	20021031	T	A	430265	0.543962	0.0941516	0.0111613	0.0142044	0.0140446	3.39488e-11	0.426786	FALSE	FALSE
11	rs150493060	46648659	G	A	430265	0.885968	-0.169286	-0.0174743	0.0222334	0.0219967	2.65691e-14	0.426959	FALSE	FALSE
12	12:112944750_TTGA_T	112944750	TTGA	T	430265	0.718515	0.170688	-0.0125523	0.0160775	0.0158485	2.49611e-26	0.428352	FALSE	FALSE
12	rs117913411	48254353	T	A	430265	0.96572	-0.236999	-0.0309222	0.0397124	0.0394662	2.40372e-09	0.433327	FALSE	FALSE
20	rs13042148	32298286	C	T	430265	0.844705	0.109532	-0.0150292	0.0195501	0.0192279	2.1116e-08	0.434429	FALSE	FALSE
15	rs12906962	95312071	T	C	430265	0.67965	-0.16879	0.0117048	0.0152149	0.0149928	1.34579e-28	0.434984	FALSE	FALSE
2	rs918949	218674697	C	T	430265	0.397942	0.0955606	-0.0110692	0.0144148	0.0142348	3.3714e-11	0.436796	FALSE	FALSE
15	rs2017998	74721905	G	C	430265	0.381203	0.131289	-0.011184	0.0145675	0.0144189	2.01492e-19	0.437956	FALSE	FALSE
6	rs588273	147591371	A	G	430265	0.596496	-0.0905537	-0.0110503	0.014437	0.014267	3.55666e-10	0.438612	FALSE	FALSE
7	rs2045293	114350102	C	T	430265	0.580367	-0.0807647	0.0109291	0.014348	0.0141399	1.81269e-08	0.439566	FALSE	FALSE
3	rs116624293	48772879	A	G	430265	0.95977	0.214691	-0.0282545	0.0372718	0.0365937	8.40466e-09	0.440047	FALSE	FALSE
1	rs2493292	3328659	C	T	430265	0.859168	-0.183487	-0.0154344	0.0203175	0.0200242	1.7013e-19	0.440833	FALSE	FALSE
9	9:109893071_AT_A	109893071	AT	A	430265	0.878151	-0.134162	-0.0166273	0.021868	0.0216252	8.51262e-10	0.441961	FALSE	FALSE
8	rs615632	9796321	C	T	430265	0.468875	0.122223	-0.0107552	0.0141616	0.0140011	6.10333e-18	0.442385	FALSE	FALSE
7	rs75511781	131323710	A	G	430265	0.956455	-0.218904	0.0261882	0.0346221	0.0340955	2.57082e-10	0.442437	FALSE	FALSE
22	rs9615723	48386670	C	T	430265	0.440347	0.0950589	-0.010884	0.0143924	0.0142125	3.98026e-11	0.443793	FALSE	FALSE
11	11:55307353_CA_C	55307353	CA	C	430265	0.207182	-0.128546	0.0142709	0.0189643	0.0186757	1.21615e-11	0.444781	FALSE	FALSE
8	rs10283145	10241411	C	T	430265	0.487248	0.148578	-0.0106489	0.0141318	0.0139632	7.466e-26	0.445677	FALSE	FALSE
10	rs1509966	64552607	G	A	430265	0.501462	0.136675	0.0104523	0.0141072	0.0138898	3.37856e-22	0.451739	FALSE	FALSE
11	rs146856510	47832808	C	T	430265	0.958802	-0.209677	-0.0266905	0.0356602	0.0355454	4.10636e-09	0.452722	FALSE	FALSE
12	rs36013156	50731698	T	TAAAC	430265	0.651316	0.0680787	-0.0108511	0.0147268	0.0145087	3.78622e-06	0.454516	FALSE	FALSE
9	rs7042796	112357800	A	G	430265	0.143399	-0.145504	0.0147645	0.0201414	0.0198024	5.04247e-13	0.455914	FALSE	FALSE
11	11:46984657_AT_A	46984657	AT	A	430265	0.80609	-0.106064	-0.0131394	0.0179554	0.0177374	3.4825e-09	0.458829	FALSE	FALSE
4	rs6842890	151209530	T	C	430265	0.0494299	0.18276	-0.0240294	0.0325671	0.0324543	2.0022e-08	0.459054	FALSE	FALSE
7	rs10224210	151413194	T	C	430265	0.7169	-0.145924	-0.0114721	0.0157099	0.01552	1.56249e-20	0.459798	FALSE	FALSE
17	rs147295858	61298602	G	A	430265	0.989597	0.446495	-0.0524543	0.0727737	0.0710587	8.49528e-10	0.460403	FALSE	FALSE
4	rs201645053	18025730	T	A	430265	0.824831	-0.159873	0.0140879	0.0194789	0.019194	2.25865e-16	0.462964	FALSE	FALSE
7	rs4236489	140240355	G	A	430265	0.496027	-0.0823257	-0.0102869	0.0141988	0.0140153	6.70725e-09	0.462964	FALSE	FALSE
2	rs1081707	97046999	G	A	430265	0.674755	-0.124777	-0.0108595	0.015029	0.0148235	1.01992e-16	0.463812	FALSE	FALSE
17	rs146385050	60637258	C	A	430265	0.818138	0.100637	0.0132445	0.0184051	0.0180921	4.55443e-08	0.464131	FALSE	FALSE
15	rs10153031	67987293	T	G	430265	0.399079	-0.0856022	-0.0103911	0.0144409	0.0142502	3.07088e-09	0.465887	FALSE	FALSE
8	rs12676145	11856583	G	A	430265	0.512732	-0.123062	-0.0102208	0.0141832	0.0140254	4.07643e-18	0.466165	FALSE	FALSE
6	rs35790661	79518638	C	CCA	430265	0.629078	-0.141255	-0.0105702	0.0147625	0.0145114	1.08488e-21	0.466363	FALSE	FALSE
16	rs10500326	4918326	G	T	430265	0.763377	0.103336	-0.0117604	0.0165579	0.0163547	4.35182e-10	0.47209	FALSE	FALSE
2	rs114208403	182627791	C	T	430265	0.971877	-0.243648	0.0307191	0.0433845	0.042823	1.95419e-08	0.473158	FALSE	FALSE
9	rs10817007	113155247	T	G	430265	0.870806	-0.124417	-0.0148651	0.0210464	0.0207573	3.38945e-09	0.473906	FALSE	FALSE
6	rs1415859	79794858	A	G	430265	0.618808	-0.136917	-0.010262	0.0145735	0.0143374	5.72675e-21	0.474145	FALSE	FALSE
8	rs898797	9229689	C	T	430265	0.410377	-0.0879199	0.0101241	0.0144026	0.014212	1.03152e-09	0.476241	FALSE	FALSE
5	rs12055017	3703971	G	A	430265	0.747182	-0.101078	-0.0112298	0.0162824	0.0160578	5.37366e-10	0.484342	FALSE	FALSE
6	rs111576515	110099673	C	CA	430265	0.185166	0.105769	0.0127948	0.0186094	0.0183393	1.3188e-08	0.485385	FALSE	FALSE
13	rs9584559	98002623	G	C	430265	0.691416	0.0845295	-0.0105342	0.0153596	0.0151137	3.72576e-08	0.485803	FALSE	FALSE
1	rs3011933	7765597	C	T	430265	0.5577	0.0944049	-0.00976744	0.0142205	0.0140168	3.16612e-11	0.485906	FALSE	FALSE
17	rs35552228	4626318	T	G	430265	0.756556	-0.100885	0.0112014	0.0164348	0.016199	8.3322e-10	0.489262	FALSE	FALSE
2	rs76328456	135605014	A	G	430265	0.835997	0.14003	-0.0130528	0.0193132	0.0189974	4.15347e-13	0.492029	FALSE	FALSE
19	rs12986417	30109533	G	A	430265	0.64236	-0.0859629	0.0100519	0.0148362	0.0146316	6.8679e-09	0.492084	FALSE	FALSE
16	rs6565192	30585535	T	C	430265	0.531399	-0.119425	-0.00963556	0.014296	0.0140856	6.61478e-17	0.493929	FALSE	FALSE
19	rs516246	49206172	C	T	430265	0.494244	-0.0903332	-0.00948143	0.0141192	0.0138972	1.57537e-10	0.495078	FALSE	FALSE
10	rs183672356	134517013	A	C	430265	0.883391	-0.130643	0.0150935	0.0224439	0.022197	5.85466e-09	0.496516	FALSE	FALSE
5	rs139233106	107481522	CAAT	C	430265	0.789997	0.0971982	0.0118697	0.0177949	0.0174957	4.70457e-08	0.497498	FALSE	FALSE
16	rs9934758	3880281	T	C	430265	0.199753	0.101649	0.0118567	0.0177495	0.0174925	1.02309e-08	0.49789	FALSE	FALSE
3	rs200000824	47891744	CAA	C	430265	0.648129	0.111118	0.0100003	0.0150724	0.0148474	1.67706e-13	0.500605	FALSE	FALSE
12	rs7976500	96122558	G	A	430265	0.217145	-0.0939458	0.0113875	0.0171454	0.0169368	4.26887e-08	0.501359	FALSE	FALSE
1	rs114613498	145617436	A	G	430265	0.789195	-0.115703	-0.0117671	0.0179181	0.0176796	1.06583e-10	0.505682	FALSE	FALSE
18	18:21026988_CAAAAAAAAA_C	21026988	CAAAAAAAAA	C	430265	0.474716	-0.0942856	-0.00969096	0.0148678	0.0146591	2.27416e-10	0.508557	FALSE	FALSE
19	rs7249250	12569854	C	A	430265	0.49034	0.0881014	-0.00920241	0.0141674	0.013992	5.01555e-10	0.510736	FALSE	FALSE
8	rs951914	25878995	G	C	430265	0.28636	-0.122557	0.01016	0.0157198	0.0155034	6.37239e-15	0.512249	FALSE	FALSE
11	rs7110527	16272201	T	A	430265	0.210127	0.171091	0.0112006	0.0174305	0.0171818	9.64556e-23	0.514474	FALSE	FALSE
11	rs72910075	46359645	C	T	430265	0.889645	-0.180508	-0.0145355	0.0225652	0.0223188	1.25033e-15	0.514872	FALSE	FALSE
2	rs13420463	37517566	A	G	430265	0.7705	0.0954432	0.0107608	0.0167826	0.0165236	1.29261e-08	0.514892	FALSE	FALSE
20	rs1741344	4101800	C	T	430265	0.365785	-0.0826242	-0.00940634	0.0146201	0.0144501	1.59135e-08	0.515077	FALSE	FALSE
22	rs201647639	34083371	CT	C	430265	0.775269	-0.0972728	0.0108513	0.0169283	0.0167006	9.12805e-09	0.515852	FALSE	FALSE
19	rs62107917	41136876	G	A	430265	0.831361	-0.107939	-0.0120872	0.0189982	0.0186801	1.33491e-08	0.51759	FALSE	FALSE
17	rs567914691	59269607	C	CAA	430265	0.179231	0.104652	-0.01216	0.0190651	0.0188004	4.03794e-08	0.517764	FALSE	FALSE
11	rs35084064	77853655	A	ATC	430265	0.385354	0.0839433	0.00925299	0.0146535	0.0144261	1.01293e-08	0.52126	FALSE	FALSE
7	7:130438531_CTTTTTT_C	130438531	CTTTTTT	C	430265	0.485734	0.0846734	0.00894836	0.0141445	0.0139648	2.14643e-09	0.521664	FALSE	FALSE
11	rs10793311	78104399	G	C	430265	0.840726	0.106145	-0.012156	0.0192424	0.0189975	3.4637e-08	0.522254	FALSE	FALSE
1	rs241468	49800692	A	C	430265	0.173653	0.107913	-0.0119547	0.0189273	0.0186976	1.18778e-08	0.522582	FALSE	FALSE
3	rs6442105	48182326	A	G	430265	0.332667	-0.143884	-0.00939727	0.0149482	0.0147224	6.24238e-22	0.523281	FALSE	FALSE
19	rs73001065	19460541	G	C	430265	0.929522	-0.169916	-0.0175422	0.0277844	0.0274985	9.62424e-10	0.523518	FALSE	FALSE
6	rs3887266	25843746	C	T	430265	0.88484	-0.204874	-0.0139481	0.0221627	0.0218735	2.37174e-20	0.523687	FALSE	FALSE
2	rs4852939	73856769	C	G	430265	0.357394	0.0897043	-0.0092688	0.0147297	0.0145439	1.1289e-09	0.523931	FALSE	FALSE
12	rs12427069	120819225	C	G	430265	0.939998	-0.171088	0.0187745	0.0298597	0.0295359	1.00585e-08	0.525005	FALSE	FALSE
3	rs77481436	47506230	G	A	430265	0.899721	-0.160534	0.0151645	0.0242052	0.023973	3.30709e-11	0.527018	FALSE	FALSE
11	rs140628616	56201709	AAT	A	430265	0.835087	0.133757	0.0126709	0.0202773	0.0200699	4.21304e-11	0.527819	FALSE	FALSE
13	rs117153183	25252900	A	T	430265	0.882145	-0.121315	-0.013846	0.0220767	0.0219339	3.90385e-08	0.527869	FALSE	FALSE
1	rs73098340	227465466	C	G	430265	0.746052	-0.113046	0.0102215	0.0165565	0.0163792	8.6155e-12	0.532592	FALSE	FALSE
3	rs6766859	138055136	C	T	430265	0.37285	0.0841002	0.00904148	0.0147044	0.0145056	1.06914e-08	0.533081	FALSE	FALSE
2	rs4675682	208402750	T	C	430265	0.538405	-0.0914123	-0.00866684	0.0141617	0.0139983	1.08297e-10	0.535827	FALSE	FALSE
6	rs201141556	50774397	C	CAT	430265	0.856009	-0.123254	-0.0131984	0.0216042	0.0213774	1.16257e-08	0.536971	FALSE	FALSE
17	rs2732677	44342123	G	C	430265	0.673682	0.086978	0.00928888	0.0152679	0.0150496	1.22072e-08	0.537092	FALSE	FALSE
5	rs10069690	1279790	C	T	430265	0.741908	-0.0906837	0.00982704	0.0161415	0.0159256	1.93134e-08	0.537196	FALSE	FALSE
12	rs11065822	111600134	G	T	430265	0.645408	-0.187041	-0.00914658	0.0151237	0.0149089	3.9231e-35	0.539548	FALSE	FALSE
22	rs134077	28063227	A	G	430265	0.436309	0.0879585	-0.00856937	0.0142642	0.0140611	6.98777e-10	0.542235	FALSE	FALSE
6	rs62422868	85660164	C	T	430265	0.758798	-0.100525	-0.0100402	0.016742	0.0165188	1.9212e-09	0.543317	FALSE	FALSE
3	rs77613382	154658775	A	C	430265	0.89658	0.132217	0.0138727	0.0231413	0.0228679	1.1069e-08	0.544088	FALSE	FALSE
3	rs11928930	57411935	G	A	430265	0.764643	0.0942454	-0.00990889	0.0166399	0.0163677	1.4804e-08	0.544918	FALSE	FALSE
6	6:118611371_GT_G	118611371	GT	G	430265	0.920853	-0.175828	-0.0157676	0.0264071	0.0260654	2.76882e-11	0.545231	FALSE	FALSE
10	rs34130368	48411796	G	T	430265	0.885046	0.164232	0.0130237	0.022022	0.0215753	8.81005e-14	0.546084	FALSE	FALSE
5	rs77021631	148363811	A	G	430265	0.815233	0.146782	-0.0107797	0.0181355	0.017877	5.79184e-16	0.546514	FALSE	FALSE
10	rs375034445	121424815	A	AT	430265	0.787396	0.106662	-0.0102153	0.0173565	0.0170534	7.97728e-10	0.549163	FALSE	FALSE
6	rs4236058	38442448	A	C	430265	0.34556	-0.0862797	-0.00877427	0.0148675	0.0146616	6.50456e-09	0.549539	FALSE	FALSE
20	20:30077490_CA_C	30077490	CA	C	430265	0.847766	0.131857	0.0116298	0.0199166	0.0195834	3.58107e-11	0.552607	FALSE	FALSE
5	rs1213404	111103018	G	A	430265	0.582449	0.0856078	-0.00827999	0.0143474	0.0141176	2.41949e-09	0.557539	FALSE	FALSE
16	rs72798032	67416845	G	A	430265	0.956308	-0.188374	0.0200401	0.0344919	0.0342059	4.72345e-08	0.557966	FALSE	FALSE
22	22:18464052_AT_A	18464052	AT	A	430265	0.742504	-0.108918	-0.00937948	0.0163652	0.0161207	2.82401e-11	0.560682	FALSE	FALSE
6	6:31610189_TAAAG_T	31610189	TAAAG	T	430265	0.522924	-0.139033	-0.00803807	0.0141139	0.0139186	6.80053e-23	0.563599	FALSE	FALSE
2	rs12693302	183211443	G	A	430265	0.349782	0.157693	-0.00841277	0.0148088	0.0145687	1.77016e-26	0.563633	FALSE	FALSE
12	rs7132012	8832203	A	G	430265	0.670644	0.113623	0.0084619	0.0150118	0.0147984	3.76402e-14	0.56745	FALSE	FALSE
2	rs28810980	105581325	C	A	430265	0.737003	0.0886787	-0.00888475	0.0160113	0.0157498	3.05085e-08	0.572674	FALSE	FALSE
8	rs4841504	11024663	C	A	430265	0.500914	0.128557	-0.00783669	0.0141442	0.0139662	9.99139e-20	0.574718	FALSE	FALSE
11	rs71481218	49931219	T	A	430265	0.960945	-0.205182	-0.0203498	0.0366798	0.0363083	2.22054e-08	0.575156	FALSE	FALSE
6	rs9373363	143150043	A	G	430265	0.746965	0.0974562	-0.00901022	0.0163534	0.0161113	2.5318e-09	0.575992	FALSE	FALSE
6	rs6927317	51415907	T	C	430265	0.605492	-0.1001	0.00793406	0.014453	0.0142695	4.33239e-12	0.578201	FALSE	FALSE
2	rs10204921	50640192	A	C	430265	0.779167	-0.0942576	0.00923548	0.017016	0.0167433	3.03585e-08	0.581227	FALSE	FALSE
1	1:219338993_GA_G	219338993	GA	G	430265	0.402889	-0.0948736	-0.00784029	0.0144476	0.0142272	5.14338e-11	0.581581	FALSE	FALSE
7	rs343039	35505204	C	T	430265	0.233909	0.126985	0.00909266	0.0167038	0.01652	2.91211e-14	0.582044	FALSE	FALSE
12	rs4931017	32690857	A	G	430265	0.240679	-0.0914867	0.0089942	0.0166142	0.0163632	3.65933e-08	0.582552	FALSE	FALSE
10	10:96471765_AT_A	96471765	AT	A	430265	0.485506	-0.139752	0.00787386	0.0145827	0.0144017	9.38961e-22	0.584564	FALSE	FALSE
19	rs73046792	49605705	G	A	430265	0.836583	0.139065	-0.0102863	0.0190699	0.0188228	3.04485e-13	0.584737	FALSE	FALSE
20	rs2427562	62552262	A	G	430265	0.708062	-0.095549	-0.00838393	0.0155887	0.0153626	8.82283e-10	0.585246	FALSE	FALSE
21	rs28451064	35593827	G	A	430265	0.868837	-0.139887	0.0114588	0.0212519	0.0210343	4.63094e-11	0.585914	FALSE	FALSE
3	rs2447606	11553020	T	C	430265	0.202447	-0.102802	0.0093276	0.0175727	0.0172941	4.91366e-09	0.589644	FALSE	FALSE
12	rs58609847	121891994	C	T	430265	0.600283	0.0842394	0.00765439	0.0144255	0.0142438	5.23152e-09	0.591002	FALSE	FALSE
3	rs113011189	49250007	C	T	430265	0.909874	-0.179798	-0.0130679	0.024841	0.0244892	4.55577e-13	0.593606	FALSE	FALSE
1	rs16852778	204051441	C	T	430265	0.837792	-0.11049	-0.0101134	0.0193179	0.0190093	1.06775e-08	0.594708	FALSE	FALSE
3	rs188146975	48947188	G	A	430265	0.910863	-0.177704	-0.0130089	0.0248541	0.0245164	8.68629e-13	0.595681	FALSE	FALSE
1	rs140584594	110232983	A	G	430265	0.269944	-0.0897512	-0.00822951	0.0158268	0.0156417	1.42095e-08	0.5988	FALSE	FALSE
7	rs10256943	69084409	C	G	430265	0.947551	-0.18211	0.0165209	0.0318795	0.031672	1.11364e-08	0.601931	FALSE	FALSE
9	rs6474855	14767916	G	A	430265	0.407739	-0.0799295	-0.00736612	0.014401	0.0141856	2.85222e-08	0.603575	FALSE	FALSE
12	rs833831	49333248	T	G	430265	0.876125	0.125487	0.0110907	0.0217306	0.021436	7.70996e-09	0.604888	FALSE	FALSE
17	rs12939500	56848677	T	C	430265	0.671242	-0.0904039	-0.0076445	0.0150832	0.0148475	2.05125e-09	0.606646	FALSE	FALSE
17	rs7219021	46840541	T	G	430265	0.739762	0.105593	-0.00803674	0.0160098	0.015746	4.23681e-11	0.609772	FALSE	FALSE
17	rs35057236	57274615	A	AT	430265	0.677328	-0.107062	-0.00811031	0.0162749	0.0160501	4.75571e-11	0.613339	FALSE	FALSE
6	rs9394951	43350753	C	T	430265	0.434007	0.104126	-0.00694966	0.0142031	0.0140024	2.28118e-13	0.61967	FALSE	FALSE
12	rs1480043	26389769	T	C	430265	0.504614	-0.0814931	0.00698298	0.0142777	0.0141155	1.14496e-08	0.620809	FALSE	FALSE
11	rs11231429	55650340	G	A	430265	0.871877	0.137334	-0.0101533	0.0210635	0.0207617	7.02989e-11	0.624811	FALSE	FALSE
16	rs72794250	66947908	C	T	430265	0.95403	-0.192338	0.0162859	0.0340011	0.0335006	1.54211e-08	0.62687	FALSE	FALSE
11	rs570493961	10230854	T	TTC	430265	0.943186	0.177332	-0.0148878	0.0313832	0.0308957	1.59933e-08	0.629897	FALSE	FALSE
4	rs223361	103769304	T	C	430265	0.668636	0.124095	0.00695084	0.0150087	0.0147587	1.35945e-16	0.637666	FALSE	FALSE
3	rs547649546	49789921	C	CA	430265	0.51645	0.144064	-0.00673054	0.0144526	0.0143034	2.10391e-23	0.637959	FALSE	FALSE
10	rs7076938	115789375	C	T	430265	0.266497	-0.194056	-0.0073405	0.0159626	0.0157802	5.2709e-34	0.641808	FALSE	FALSE
7	rs144198315	69642799	T	TTGGAATTATCCCCTCTCTC	430265	0.758774	-0.117819	0.00767941	0.016927	0.0166492	3.39301e-12	0.64462	FALSE	FALSE
19	rs3746038	1852494	C	T	430265	0.796557	0.108113	0.00798813	0.0175863	0.0174371	7.86718e-10	0.646873	FALSE	FALSE
2	rs431567	147948368	A	T	430265	0.41949	0.091858	0.00656764	0.0146694	0.0145007	3.80325e-10	0.650608	FALSE	FALSE
2	rs116734066	25262928	C	T	430265	0.907723	0.186709	0.0108485	0.0243616	0.0239685	1.80142e-14	0.650825	FALSE	FALSE
17	rs10664154	79375625	A	ACT	430265	0.344455	0.11651	0.00664808	0.0150265	0.0148174	8.92701e-15	0.653672	FALSE	FALSE
14	rs3212242	24810401	C	T	430265	0.739718	-0.0899312	-0.00709572	0.0161318	0.0159304	2.47859e-08	0.656017	FALSE	FALSE
7	7:75095477_TA_T	75095477	TA	T	430265	0.429583	-0.115715	-0.00633958	0.014481	0.0142628	1.34067e-15	0.656694	FALSE	FALSE
17	rs4291	61554194	T	A	430265	0.376426	0.110851	-0.00640922	0.014661	0.0144506	4.00237e-14	0.657384	FALSE	FALSE
21	rs137923903	44829595	C	T	430265	0.986279	0.451482	0.0263331	0.0613705	0.0600201	1.88577e-13	0.660851	FALSE	FALSE
2	2:97521748_CA_C	97521748	CA	C	430265	0.831041	-0.126801	-0.00820251	0.0190028	0.0187055	2.51048e-11	0.661018	FALSE	FALSE
6	6:26118537_CTCAAAGATCAGTTTGG_C	26118537	CTCAAAGATCAGTTTGG	C	430265	0.18556	0.230745	0.00844243	0.019517	0.0192868	2.97783e-32	0.661582	FALSE	FALSE
13	rs509012	22294663	A	G	430265	0.331965	-0.106034	0.00653671	0.0151277	0.0149417	2.39648e-12	0.661763	FALSE	FALSE
7	rs7785344	96475554	T	C	430265	0.41993	-0.0989075	-0.00614947	0.0142514	0.0140605	3.91533e-12	0.661853	FALSE	FALSE
10	rs1243192	21983960	C	A	430265	0.701806	-0.109944	-0.00664151	0.0154761	0.015308	1.21091e-12	0.664392	FALSE	FALSE
12	rs2189271	113200293	C	T	430265	0.437627	0.133144	-0.00609202	0.0142734	0.0140874	1.07719e-20	0.665419	FALSE	FALSE
12	rs61952922	122520575	A	G	430265	0.523739	0.0848838	0.00599684	0.014121	0.0139446	1.84182e-09	0.667162	FALSE	FALSE
8	rs28575479	26382839	C	T	430265	0.827161	-0.126947	0.00790286	0.0187527	0.0184589	1.29171e-11	0.668555	FALSE	FALSE
10	rs6602177	17167141	C	T	430265	0.28742	0.0960833	-0.00696353	0.0165777	0.0163319	6.79463e-09	0.669833	FALSE	FALSE
8	rs3739261	134239770	T	C	430265	0.654183	0.0836711	-0.00619578	0.0148328	0.0146377	1.69127e-08	0.672095	FALSE	FALSE
11	rs11227321	55904828	A	G	430265	0.8749	0.127804	-0.00887282	0.0212936	0.0209939	1.94882e-09	0.672559	FALSE	FALSE
15	rs316610	41752852	C	T	430265	0.675227	-0.105106	0.00628485	0.0150723	0.0148806	3.09181e-12	0.672768	FALSE	FALSE
22	rs62237039	41264541	T	G	430265	0.966836	0.219688	0.0158111	0.0392026	0.0385838	2.09574e-08	0.681963	FALSE	FALSE
10	rs7090758	65335315	T	C	430265	0.526125	-0.131383	0.00566068	0.0141166	0.0139378	1.31496e-20	0.68464	FALSE	FALSE
10	rs566965538	124215813	C	CA	430265	0.871735	-0.121332	-0.00858941	0.0214858	0.0211533	1.63197e-08	0.684701	FALSE	FALSE
2	rs76326501	43167878	A	C	430265	0.908118	0.217626	-0.00975861	0.024556	0.0241406	7.83016e-19	0.686036	FALSE	FALSE
15	rs113285762	83953236	T	C	430265	0.794735	0.107172	-0.00697764	0.0174821	0.0173079	8.76643e-10	0.686839	FALSE	FALSE
6	rs4142799	51676976	A	T	430265	0.221311	-0.103993	-0.00683654	0.0171876	0.0169824	1.44435e-09	0.687267	FALSE	FALSE
12	rs10846658	124826036	C	A	430265	0.714921	0.0947832	0.00622027	0.0157024	0.0154938	1.57755e-09	0.688075	FALSE	FALSE
19	rs200373	18286546	T	A	430265	0.509049	-0.0860829	-0.00561071	0.0141699	0.0139773	1.23956e-09	0.688114	FALSE	FALSE
20	rs6026728	57723130	C	T	430265	0.891982	-0.304578	0.00908368	0.02293	0.0226659	2.9087e-40	0.688593	FALSE	FALSE
10	rs12358530	97021876	A	G	430265	0.900628	-0.134456	-0.00944484	0.0239585	0.0235727	1.99956e-08	0.688664	FALSE	FALSE
11	rs1847647	48969258	A	G	430265	0.863376	0.171833	-0.00815675	0.0207117	0.020444	1.07308e-16	0.689908	FALSE	FALSE
11	rs368792858	48388376	G	GTT	430265	0.847677	0.166275	-0.00798639	0.0203243	0.02007	2.81258e-16	0.690684	FALSE	FALSE
2	rs184907887	96089793	G	C	430265	0.637745	-0.101956	0.00575503	0.0146993	0.0144814	4.03037e-12	0.691065	FALSE	FALSE
4	rs930457	143785362	T	C	430265	0.643345	-0.0908446	-0.00579965	0.0148188	0.0146342	8.76893e-10	0.691877	FALSE	FALSE
12	rs76573653	49380073	T	G	430265	0.961373	-0.229661	0.0144018	0.0368146	0.036355	4.42298e-10	0.691999	FALSE	FALSE
5	rs6884141	101816104	G	A	430265	0.71795	-0.0967007	0.00607696	0.0157481	0.0154965	8.22744e-10	0.694946	FALSE	FALSE
8	rs12155898	26024036	C	T	430265	0.735831	0.108052	-0.00616467	0.0159878	0.0157312	1.39543e-11	0.695151	FALSE	FALSE
19	rs138396934	12149360	G	A	430265	0.967008	0.232592	0.0158577	0.0412178	0.0408422	1.67119e-08	0.697817	FALSE	FALSE
2	rs13028348	148757144	A	G	430265	0.692841	-0.098156	-0.00584937	0.0153173	0.0151213	1.47264e-10	0.698882	FALSE	FALSE
15	rs1440371	66941084	G	A	430265	0.713195	-0.107979	-0.00594634	0.0156396	0.0154208	5.04905e-12	0.69979	FALSE	FALSE
11	rs11459270	49312276	C	CT	430265	0.851909	0.154848	-0.00758983	0.0201174	0.0198567	1.39043e-14	0.702291	FALSE	FALSE
9	9:34252466_GCTAA_G	34252466	GCTAA	G	430265	0.26608	0.112776	-0.00600053	0.0159689	0.0157938	1.63826e-12	0.703997	FALSE	FALSE
8	rs4129634	129340250	T	C	430265	0.671715	0.0861217	-0.00557105	0.0150163	0.0147971	9.73971e-09	0.706548	FALSE	FALSE
18	rs513563	55874441	C	T	430265	0.348482	0.0874713	-0.00549026	0.014804	0.0146202	3.44977e-09	0.707269	FALSE	FALSE
2	rs72912905	176775386	C	T	430265	0.970867	-0.262188	0.0160184	0.0429377	0.0427013	1.02e-09	0.707566	FALSE	FALSE
16	rs757610079	60664454	CACATTTCTTTATTA	C	430265	0.318237	-0.0835896	-0.00562523	0.0153106	0.0151115	4.77216e-08	0.709708	FALSE	FALSE
4	rs983014	38388073	T	A	430265	0.460454	0.104586	0.00517961	0.0141569	0.0139373	1.49517e-13	0.710163	FALSE	FALSE
14	rs878206	75263775	A	G	430265	0.456932	-0.0834827	-0.00514505	0.0141306	0.0139546	3.46453e-09	0.712352	FALSE	FALSE
6	rs11754057	166188779	A	G	430265	0.611767	-0.114248	0.0052006	0.014519	0.0143558	3.57851e-15	0.717154	FALSE	FALSE
2	rs55732192	162278233	G	T	430265	0.906294	0.143703	-0.00861524	0.024262	0.0239692	3.16183e-09	0.719274	FALSE	FALSE
6	rs9296668	51838263	A	G	430265	0.516524	-0.145313	-0.00500053	0.0141102	0.0139217	7.15815e-25	0.719453	FALSE	FALSE
12	rs1498753	115933575	C	T	430265	0.424107	-0.120577	0.00503964	0.014298	0.0140766	3.36445e-17	0.720333	FALSE	FALSE
19	rs6511291	21950402	T	C	430265	0.432599	-0.0886581	-0.00500892	0.0142842	0.0141155	5.41037e-10	0.722701	FALSE	FALSE
10	rs628480	106014467	G	A	430265	0.0243739	0.255761	-0.016169	0.0463818	0.0455727	3.50269e-08	0.722742	FALSE	FALSE
20	rs6742	62374441	T	C	430265	0.215072	0.134254	-0.00621634	0.017766	0.0175383	4.1302e-14	0.723007	FALSE	FALSE
3	rs76438269	141059511	A	G	430265	0.938431	-0.204532	0.0101237	0.0293937	0.0290783	3.44265e-12	0.727726	FALSE	FALSE
17	rs397934496	7783335	A	AGA	430265	0.902188	-0.239811	-0.00822162	0.0242324	0.023768	4.3208e-23	0.729409	FALSE	FALSE
10	rs143005354	115741451	G	A	430265	0.989768	-0.448147	0.0245471	0.0733452	0.0713419	9.95676e-10	0.730788	FALSE	FALSE
16	rs77450043	66695028	A	C	430265	0.960741	-0.214529	0.0124617	0.0366954	0.0362352	5.02923e-09	0.730912	FALSE	FALSE
2	rs764842028	135296202	AAT	A	430265	0.506989	0.0804287	-0.00472108	0.0141432	0.0139279	1.29482e-08	0.734635	FALSE	FALSE
19	rs529223820	11524873	TTA	T	430265	0.893583	-0.174522	0.00824483	0.0245631	0.0243966	1.2026e-12	0.735401	FALSE	FALSE
1	rs375963061	39954548	A	AAT	430265	0.801111	-0.105963	0.00589012	0.0176692	0.0174834	2.00934e-09	0.736194	FALSE	FALSE
16	rs140869992	2158570	G	A	430265	0.985072	0.34617	0.0207498	0.0619076	0.0618662	2.24838e-08	0.737325	FALSE	FALSE
10	rs4511241	62209255	G	A	430265	0.482124	0.0809377	0.00468172	0.01415	0.013977	1.06526e-08	0.737657	FALSE	FALSE
8	rs7838131	11596163	G	A	430265	0.425992	0.143034	0.00471196	0.0143204	0.014134	1.71773e-23	0.73885	FALSE	FALSE
17	rs113086489	7171356	C	T	430265	0.45406	-0.120088	-0.00468647	0.0142849	0.0140799	4.22092e-17	0.739248	FALSE	FALSE
1	1:113556463_TA_T	113556463	TA	T	430265	0.552513	0.106951	0.00472593	0.0144527	0.0142548	1.36087e-13	0.740242	FALSE	FALSE
3	rs6800913	50052867	T	A	430265	0.250389	0.138216	-0.00550346	0.0168544	0.0166399	2.3912e-16	0.740842	FALSE	FALSE
4	rs34070396	77408065	T	TA	430265	0.467483	0.0846874	0.00461291	0.0141741	0.0139738	2.30392e-09	0.741316	FALSE	FALSE
16	rs12924701	81607756	A	G	430265	0.448012	-0.111884	0.00461157	0.0142193	0.0140466	3.59071e-15	0.74268	FALSE	FALSE
16	rs7186298	21088031	C	T	430265	0.569533	0.0977153	-0.00451645	0.0142121	0.0140036	6.1772e-12	0.747058	FALSE	FALSE
7	7:99605866_CTG_C	99605866	CTG	C	430265	0.331115	0.101203	-0.00477447	0.0150373	0.0148527	1.69507e-11	0.747865	FALSE	FALSE
6	6:34753277_GA_G	34753277	GA	G	430265	0.759384	-0.111634	-0.00523558	0.0166719	0.0164842	2.14292e-11	0.75078	FALSE	FALSE
19	rs112971255	31918776	C	CA	430265	0.410178	0.107236	0.00455724	0.0145633	0.0143554	1.79241e-13	0.750896	FALSE	FALSE
8	rs1531576	11338146	A	G	430265	0.414228	0.127363	0.00444244	0.0143356	0.0141465	6.42614e-19	0.753497	FALSE	FALSE
22	rs749933614	40528493	CGAGGCG	C	430265	0.797656	0.119364	0.00547645	0.0177247	0.017469	1.64693e-11	0.753904	FALSE	FALSE
11	rs2704170	54890121	G	A	430265	0.22652	-0.12464	0.0056064	0.0182212	0.0179598	7.89825e-12	0.754916	FALSE	FALSE
6	rs1317983	43806335	T	C	430265	0.306085	-0.102855	-0.00467678	0.0152877	0.0150598	1.72018e-11	0.756145	FALSE	FALSE
2	rs141509493	148470339	A	AG	430265	0.718149	-0.0874586	-0.00479649	0.0157018	0.0154834	2.54777e-08	0.756726	FALSE	FALSE
11	rs2306363	65405600	G	T	430265	0.793438	0.17082	-0.0052824	0.0173819	0.0170952	8.57486e-23	0.757322	FALSE	FALSE
9	rs13440002	34583636	G	T	430265	0.520561	0.0854068	0.00429808	0.0141568	0.0140151	1.61042e-09	0.75909	FALSE	FALSE
10	rs11371318	28230429	G	GAA	430265	0.506042	-0.095234	-0.00426355	0.0141552	0.0139703	1.72216e-11	0.760223	FALSE	FALSE
20	rs57699556	11016299	T	TGTG	430265	0.987687	-0.422551	0.0200415	0.0664445	0.0658648	2.02461e-10	0.760913	FALSE	FALSE
12	rs12318789	115376084	G	A	430265	0.697881	0.108506	-0.0045695	0.0153486	0.0151359	1.55571e-12	0.76273	FALSE	FALSE
7	7:80393116_GA_G	80393116	GA	G	430265	0.876323	0.121317	-0.00638185	0.021485	0.0212089	1.63656e-08	0.763488	FALSE	FALSE
6	6:133901970_AT_A	133901970	AT	A	430265	0.949849	0.181956	0.00938854	0.0323452	0.0317308	1.85052e-08	0.767321	FALSE	FALSE
1	1:112438049_GA_G	112438049	GA	G	430265	0.988861	-0.40206	0.019896	0.0699239	0.0685855	8.92569e-09	0.771747	FALSE	FALSE
3	rs1687318	14891798	T	C	430265	0.26942	0.127299	0.00442898	0.0158934	0.0157076	1.15118e-15	0.77797	FALSE	FALSE
11	rs11820929	73061130	C	G	430265	0.791354	0.110056	-0.00477118	0.0173159	0.0170499	2.0737e-10	0.779602	FALSE	FALSE
1	rs10793761	204321018	A	C	430265	0.349203	0.0811479	-0.00407547	0.0148254	0.0146136	4.41077e-08	0.780336	FALSE	FALSE
10	rs72831343	63515681	T	G	430265	0.85479	0.30284	0.00540559	0.0198737	0.0195919	1.97006e-52	0.782618	FALSE	FALSE
8	rs11774829	105978368	T	A	430265	0.899687	0.153381	-0.00634502	0.0235932	0.0231536	7.97512e-11	0.784054	FALSE	FALSE
14	14:104621827_GT_G	104621827	GT	G	430265	0.374869	-0.0846923	0.00416152	0.015522	0.0153212	4.86197e-08	0.785916	FALSE	FALSE
16	rs2188717	24730230	T	C	430265	0.19494	-0.115238	0.00470421	0.0178111	0.0175113	9.80139e-11	0.788208	FALSE	FALSE
3	rs3841649	183439972	A	AG	430265	0.529732	0.0962349	-0.00373554	0.0141317	0.0139449	9.76815e-12	0.788793	FALSE	FALSE
1	rs2760061	228191075	T	A	430265	0.520174	-0.110465	-0.00375207	0.0142929	0.014101	1.08649e-14	0.790173	FALSE	FALSE
1	1:115490751_CT_C	115490751	CT	C	430265	0.983401	-0.338378	0.0158175	0.0601637	0.0601558	1.86269e-08	0.792595	FALSE	FALSE
6	rs1337736	126845380	G	A	430265	0.774606	-0.150604	0.00441367	0.0170853	0.0168297	1.19881e-18	0.793125	FALSE	FALSE
11	rs34072802	50472632	G	A	430265	0.967589	-0.220996	0.0103234	0.0398046	0.0395973	2.82369e-08	0.794317	FALSE	FALSE
5	5:157468417_TA_T	157468417	TA	T	430265	0.73212	-0.128773	-0.00408911	0.016016	0.0158478	8.96321e-16	0.796388	FALSE	FALSE
11	rs11026586	22515533	G	A	430265	0.934295	-0.201426	-0.00719152	0.0287305	0.0282725	2.36811e-12	0.799214	FALSE	FALSE
8	rs16905189	135598132	C	G	430265	0.633285	-0.0855536	0.0036744	0.0147051	0.014493	5.9568e-09	0.799859	FALSE	FALSE
11	rs10901952	50452283	A	C	430265	0.82381	0.129115	0.00460036	0.0185292	0.0182398	3.2097e-12	0.800874	FALSE	FALSE
19	rs3111569	8396981	A	G	430265	0.391408	0.0811597	0.00352094	0.0144622	0.0142565	2.00173e-08	0.804931	FALSE	FALSE
3	rs6770911	169295764	A	C	430265	0.296105	-0.125825	0.00372417	0.0155496	0.0153148	5.87866e-16	0.80787	FALSE	FALSE
2	rs2162003	205077128	T	C	430265	0.609161	0.101989	0.00346001	0.0146496	0.0144704	3.35727e-12	0.81102	FALSE	FALSE
3	rs200370680	134011291	G	GTA	430265	0.350382	-0.120753	0.00349963	0.0149904	0.0147391	7.92588e-16	0.812317	FALSE	FALSE
21	rs79033729	44718696	C	T	430265	0.962074	-0.224783	-0.00867884	0.037456	0.0366206	1.95815e-09	0.812662	FALSE	FALSE
16	rs34165865	2087785	T	C	430265	0.800453	0.12179	-0.00415763	0.0177656	0.0175689	7.11239e-12	0.812931	FALSE	FALSE
6	rs62393683	25633432	C	T	430265	0.807385	-0.151319	0.00420397	0.0179522	0.0177948	3.48625e-17	0.813241	FALSE	FALSE
11	rs10769602	49688172	A	T	430265	0.847021	0.154	-0.00456266	0.0200731	0.0198016	1.69413e-14	0.817766	FALSE	FALSE
19	rs7246865	17219105	G	A	430265	0.739181	-0.133618	-0.00365689	0.0161784	0.0159916	1.46831e-16	0.819121	FALSE	FALSE
6	rs36083386	152397912	A	AC	430265	0.892928	0.127179	-0.00512918	0.022866	0.0225418	2.66814e-08	0.820003	FALSE	FALSE
8	rs2205258	116904676	T	C	430265	0.168338	-0.123598	0.00422195	0.0188816	0.018674	5.91219e-11	0.821134	FALSE	FALSE
5	rs72812818	173356752	G	C	430265	0.698597	0.165569	0.0034226	0.0153502	0.0151534	4.00292e-27	0.821307	FALSE	FALSE
1	rs12030345	46627759	G	A	430265	0.92055	0.148203	-0.00585742	0.026241	0.0259431	1.62553e-08	0.821373	FALSE	FALSE
4	rs33966350	111431444	G	A	430265	0.987501	-0.468215	-0.0140836	0.0639809	0.0625067	2.5162e-13	0.821736	FALSE	FALSE
2	rs775199241	69689808	GA	G	430265	0.528248	0.0871315	0.00310718	0.0145574	0.0143538	2.15892e-09	0.828621	FALSE	FALSE
4	rs34811474	25408838	G	A	430265	0.768888	0.116841	-0.00345563	0.0167184	0.0165196	2.77349e-12	0.834305	FALSE	FALSE
6	rs372106593	98328592	G	GTA	430265	0.553678	0.106169	0.00292893	0.0143639	0.014157	1.45322e-13	0.836097	FALSE	FALSE
11	rs6591385	56453599	C	T	430265	0.879248	0.12286	-0.00439991	0.0216458	0.0213459	1.37943e-08	0.836694	FALSE	FALSE
4	rs7674762	104235813	G	A	430265	0.562733	0.0963036	-0.00281582	0.0142674	0.0140324	1.4792e-11	0.84096	FALSE	FALSE
9	rs35069206	130072021	C	CA	430265	0.782616	-0.109881	-0.00337668	0.0171514	0.016925	1.48874e-10	0.841865	FALSE	FALSE
4	rs13144691	138379682	G	C	430265	0.460706	0.0884454	-0.00277638	0.0141715	0.0139837	4.34524e-10	0.84262	FALSE	FALSE
8	rs1852369	77227621	G	A	430265	0.433974	-0.0866261	0.00279194	0.0142568	0.0140856	1.23132e-09	0.842879	FALSE	FALSE
11	rs7294282	48672266	A	C	430265	0.861034	0.165169	-0.00397076	0.0203947	0.0201336	5.55666e-16	0.843655	FALSE	FALSE
1	rs2275902	79357360	G	C	430265	0.701196	0.0875059	0.00290944	0.0153597	0.0151153	1.21863e-08	0.847364	FALSE	FALSE
11	rs1872167	47901269	C	T	430265	0.860487	0.176624	0.00377626	0.0203283	0.020057	3.66936e-18	0.85066	FALSE	FALSE
3	rs113569731	47093206	C	A	430265	0.905747	-0.153948	0.00442782	0.0248429	0.0245503	5.7603e-10	0.856872	FALSE	FALSE
8	8:8977002_GGCTTC_G	8977002	GGCTTC	G	430265	0.381067	0.145796	-0.00257359	0.0147151	0.0145468	3.84648e-23	0.859573	FALSE	FALSE
20	rs190933	4423102	T	C	430265	0.275085	-0.0974268	0.00278278	0.0159842	0.0158249	1.09308e-09	0.860413	FALSE	FALSE
12	rs36013156	50731698	TAAAC	T	430265	0.780367	0.116184	-0.00291914	0.0171579	0.016879	1.27484e-11	0.862694	FALSE	FALSE
8	rs4382480	8721473	G	A	430265	0.552014	-0.14404	0.00232792	0.0142089	0.0140151	3.77366e-24	0.868078	FALSE	FALSE
11	rs4468343	50196585	C	T	430265	0.870603	-0.157963	0.00328798	0.0210076	0.0207823	5.50472e-14	0.874291	FALSE	FALSE
6	rs76785130	121813835	A	G	430265	0.979122	-0.323657	-0.0075624	0.0502155	0.0493933	1.15323e-10	0.878315	FALSE	FALSE
20	rs4810832	47226433	G	A	430265	0.675243	0.0933904	-0.00222881	0.0152012	0.0150388	8.06556e-10	0.882182	FALSE	FALSE
5	rs1035514	56037878	G	A	430265	0.125093	-0.134742	-0.00311973	0.021367	0.0210759	2.86161e-10	0.882324	FALSE	FALSE
8	rs60818561	142368160	C	G	430265	0.949341	-0.181994	-0.00465997	0.0324043	0.0322606	1.95047e-08	0.885147	FALSE	FALSE
11	rs11245880	50764078	G	A	430265	0.82119	0.129148	0.0025436	0.0186011	0.0183195	3.83692e-12	0.889572	FALSE	FALSE
3	rs9834975	122117663	A	T	430265	0.559223	-0.0891391	0.00178913	0.0142214	0.0140281	3.65784e-10	0.898514	FALSE	FALSE
9	rs7864633	2520404	A	G	430265	0.623308	0.0806524	-0.0017928	0.0146392	0.0144063	3.60146e-08	0.900962	FALSE	FALSE
3	rs11926924	57799360	A	C	430265	0.403235	-0.105798	-0.00174083	0.0143604	0.0141516	1.74009e-13	0.902097	FALSE	FALSE
1	rs11577651	94772167	G	A	430265	0.819916	-0.103926	-0.0022254	0.0184642	0.0182602	1.81778e-08	0.903001	FALSE	FALSE
8	rs28853318	51871975	T	A	430265	0.814688	-0.107765	0.00220384	0.0182888	0.0181042	3.80632e-09	0.903112	FALSE	FALSE
11	rs55721826	72019162	A	G	430265	0.927023	-0.158982	-0.00324926	0.0272972	0.0269712	5.74142e-09	0.90411	FALSE	FALSE
2	2:37249326_AT_A	37249326	AT	A	430265	0.807456	0.107103	0.00209309	0.018014	0.0177292	2.75549e-09	0.906021	FALSE	FALSE
11	rs36173370	48635716	T	G	430265	0.948133	-0.191515	-0.00360079	0.0318324	0.0315486	1.78384e-09	0.909131	FALSE	FALSE
6	rs770294833	33611966	CAG	C	430265	0.747469	0.0912858	-0.00181017	0.0163519	0.0161035	2.36961e-08	0.9105	FALSE	FALSE
11	rs10791830	65661291	C	T	430265	0.800376	-0.0980242	0.00194834	0.0177745	0.0175766	3.49038e-08	0.911736	FALSE	FALSE
7	rs17432462	18548613	T	C	430265	0.622105	-0.0864189	-0.00153935	0.0145644	0.0143635	2.96446e-09	0.914653	FALSE	FALSE
11	rs187440142	48209923	A	C	430265	0.947142	-0.190592	-0.00337288	0.0318006	0.0315654	2.05579e-09	0.914905	FALSE	FALSE
6	rs4714224	39186743	G	C	430265	0.724908	0.109178	-0.00153814	0.0158239	0.0156754	5.21609e-12	0.921833	FALSE	FALSE
12	rs150070702	15251680	T	TC	430265	0.837487	-0.117967	-0.00191517	0.0198537	0.0195543	2.81871e-09	0.921979	FALSE	FALSE
11	rs11608122	111535105	C	T	430265	0.73712	-0.104085	0.00155964	0.0161698	0.0159542	1.21862e-10	0.922125	FALSE	FALSE
3	rs4687477	185348351	T	C	430265	0.612711	-0.102587	-0.00137225	0.014554	0.0143426	1.80558e-12	0.923777	FALSE	FALSE
2	rs4666327	19511072	G	C	430265	0.837145	-0.106624	-0.00184838	0.0195584	0.0193249	4.99216e-08	0.9238	FALSE	FALSE
1	rs848309	16308447	T	C	430265	0.426401	-0.0793495	0.001287	0.0142745	0.0140087	2.71593e-08	0.9268	FALSE	FALSE
11	rs71479317	49601911	C	A	430265	0.956872	-0.200393	0.0031515	0.0348295	0.0345597	8.73961e-09	0.927342	FALSE	FALSE
14	rs227417	70460554	T	C	430265	0.426186	-0.0820724	-0.00127759	0.0143317	0.0141451	1.02446e-08	0.928033	FALSE	FALSE
3	rs1353776	134077470	C	G	430265	0.354371	0.0899011	0.00127469	0.0147491	0.0145371	1.09181e-09	0.930127	FALSE	FALSE
17	rs11079849	47090785	C	T	430265	0.671905	0.108869	-0.00125797	0.0150601	0.0148533	4.86691e-13	0.932505	FALSE	FALSE
19	19:19756073_AGCC_A	19756073	AGCC	A	430265	0.92684	-0.157488	-0.00231757	0.0277926	0.0274397	1.45694e-08	0.93269	FALSE	FALSE
5	rs7720451	87290838	C	A	430265	0.820481	0.124297	-0.00150819	0.0183935	0.0181738	1.40225e-11	0.933862	FALSE	FALSE
3	rs9874101	194521981	A	G	430265	0.358836	-0.0821577	0.00119788	0.0146949	0.0145299	2.2591e-08	0.934295	FALSE	FALSE
17	rs7223548	76445231	G	C	430265	0.897294	0.13968	0.00185887	0.0231884	0.0228544	1.7048e-09	0.935175	FALSE	FALSE
6	rs6905288	43758873	G	A	430265	0.431796	-0.0943591	0.00110689	0.0142335	0.0140307	3.37152e-11	0.937119	FALSE	FALSE
11	rs34106312	49123674	G	C	430265	0.950621	-0.204928	0.00248185	0.0329079	0.0325674	4.74476e-10	0.939255	FALSE	FALSE
1	rs68085857	217737629	C	T	430265	0.768705	-0.101497	-0.00122819	0.0167711	0.0165381	1.43175e-09	0.9408	FALSE	FALSE
10	rs7916868	64988931	A	T	430265	0.496072	0.125557	-0.00101487	0.0140987	0.0139203	5.3115e-19	0.941881	FALSE	FALSE
16	rs8055797	71853713	T	C	430265	0.33861	-0.101287	-0.0010776	0.0157616	0.0155844	1.30819e-10	0.944873	FALSE	FALSE
11	rs10902328	51327845	C	G	430265	0.180015	-0.125312	0.00124445	0.0183895	0.0180902	9.47303e-12	0.945155	FALSE	FALSE
16	rs10493891	81510742	C	T	430265	0.722031	0.0944318	-0.00106494	0.0157927	0.0155408	2.23884e-09	0.945367	FALSE	FALSE
17	rs2301597	43173273	T	C	430265	0.42495	0.137264	-0.000934587	0.0143112	0.0140645	8.69623e-22	0.94702	FALSE	FALSE
5	rs7733438	87986284	T	G	430265	0.863421	-0.151963	-0.00129377	0.0208125	0.0205346	2.84494e-13	0.949763	FALSE	FALSE
12	12:48207460_CGAG_C	48207460	CGAG	C	430265	0.762124	0.0995659	-0.000970546	0.0166286	0.0164683	2.1293e-09	0.953005	FALSE	FALSE
10	rs55722642	63190186	C	A	430265	0.911887	0.202967	-0.00141625	0.0253678	0.0250793	1.23448e-15	0.954967	FALSE	FALSE
11	rs6486038	49946299	C	T	430265	0.824446	0.128858	0.000986025	0.0185499	0.0182726	3.74379e-12	0.956965	FALSE	FALSE
21	rs62229372	37692507	C	T	430265	0.874157	-0.12214	0.00111702	0.0215181	0.0212513	1.37759e-08	0.958081	FALSE	FALSE
16	rs118174072	51603096	G	A	430265	0.915027	-0.151536	-0.00122636	0.025484	0.0251494	2.7421e-09	0.961108	FALSE	FALSE
2	rs11125883	61710573	A	C	430265	0.631302	0.0845672	0.000696879	0.0146229	0.0144542	7.32964e-09	0.961547	FALSE	FALSE
8	rs2979172	8310508	G	C	430265	0.522769	-0.125927	-0.000653146	0.01416	0.013976	5.93999e-19	0.962726	FALSE	FALSE
2	rs112905092	214012225	C	T	430265	0.984044	-0.329	-0.00266933	0.0585557	0.057757	1.92535e-08	0.963138	FALSE	FALSE
11	rs751984	61278246	T	C	430265	0.884548	0.250741	-0.000988102	0.022157	0.0218172	1.08647e-29	0.963876	FALSE	FALSE
14	rs113044050	104007751	C	T	430265	0.857391	0.14095	0.000905003	0.0203502	0.0200619	4.32253e-12	0.964019	FALSE	FALSE
18	rs61148001	48133241	C	T	430265	0.788796	0.116381	-0.000729451	0.0173778	0.0170883	2.12621e-11	0.965951	FALSE	FALSE
5	rs35807464	61941653	G	A	430265	0.933438	-0.213468	-0.00118119	0.0283946	0.0282139	5.56559e-14	0.966606	FALSE	FALSE
6	rs4897173	126579388	G	A	430265	0.880881	-0.129583	-0.000854604	0.0219096	0.021573	3.3306e-09	0.9684	FALSE	FALSE
18	rs117777118	77161324	G	A	430265	0.961167	0.213355	-0.00152617	0.0390552	0.0386759	4.68375e-08	0.968523	FALSE	FALSE
19	rs4804517	7406066	A	G	430265	0.666106	0.111405	-0.000555078	0.0149523	0.0147772	9.28869e-14	0.970036	FALSE	FALSE
12	rs12184466	111281636	C	T	430265	0.799992	-0.14686	0.000700091	0.0196231	0.0193339	7.2079e-14	0.971114	FALSE	FALSE
11	rs7116997	120060673	T	C	430265	0.547151	0.0849459	0.00049825	0.0142058	0.0139961	2.23625e-09	0.971602	FALSE	FALSE
8	rs36092215	142367246	G	A	430265	0.960186	0.240233	0.00124988	0.0364822	0.0358224	4.55114e-11	0.972167	FALSE	FALSE
14	rs17880989	23313633	G	A	430265	0.974676	-0.25236	-0.00149336	0.0450335	0.0438334	2.09671e-08	0.972822	FALSE	FALSE
15	15:75394004_CT_C	75394004	CT	C	430265	0.632398	-0.126811	-0.000490662	0.0146623	0.0144745	5.20427e-18	0.972958	FALSE	FALSE
1	1:50409393_GA_G	50409393	GA	G	430265	0.769498	-0.0937461	-0.000517911	0.0171313	0.016886	4.44434e-08	0.975532	FALSE	FALSE
8	rs3132880	101673916	C	T	430265	0.540405	0.104504	-0.000429794	0.0144664	0.0142765	5.05204e-13	0.975983	FALSE	FALSE
2	rs2043989	191268293	C	G	430265	0.560031	0.0901	0.000400878	0.014254	0.0140318	2.59828e-10	0.977208	FALSE	FALSE
2	rs12611608	40577162	G	C	430265	0.518924	0.0984849	-0.000398843	0.0141553	0.0139656	3.46435e-12	0.977216	FALSE	FALSE
16	rs6499520	71458100	C	T	430265	0.828873	0.107793	-0.000520197	0.0187381	0.0184558	8.78752e-09	0.977514	FALSE	FALSE
11	rs79889784	1702117	G	T	430265	0.982921	0.329814	-0.0015103	0.05391	0.0536629	9.48445e-10	0.977547	FALSE	FALSE
18	rs9957035	48892035	G	C	430265	0.321689	0.0889706	-0.000340244	0.0151746	0.0149358	4.54227e-09	0.981825	FALSE	FALSE
9	rs11145807	139520789	A	G	430265	0.407866	0.0978523	0.000306088	0.0144195	0.0142614	1.15188e-11	0.982876	FALSE	FALSE
19	rs12978472	7257990	C	G	430265	0.870958	0.303779	-0.000293922	0.0211869	0.0208893	1.26496e-46	0.988774	FALSE	FALSE
5	rs17717829	158470063	T	C	430265	0.546979	0.112001	-0.000185037	0.0141685	0.0139836	2.68014e-15	0.989442	FALSE	FALSE
12	rs61932870	51502156	G	T	430265	0.968656	0.248762	0.000533614	0.0412715	0.0404989	1.66566e-09	0.989487	FALSE	FALSE
6	rs143799059	150998847	G	GA	430265	0.929191	0.281111	-0.000337546	0.0274228	0.0271346	1.17115e-24	0.990075	FALSE	FALSE
4	rs4690774	144085327	A	T	430265	0.515084	0.0979583	-0.00016702	0.0141267	0.0139327	4.08322e-12	0.990436	FALSE	FALSE
1	1:8457648_GA_G	8457648	GA	G	430265	0.573126	0.117077	0.000144426	0.0144232	0.0142124	4.76886e-16	0.991892	FALSE	FALSE
2	rs74439530	113360594	G	T	430265	0.92319	0.145358	-0.000211493	0.0264958	0.0261549	4.10971e-08	0.993548	FALSE	FALSE
11	rs9630239	51579096	C	T	430265	0.188242	-0.131912	0.000143818	0.0186292	0.0183529	1.43185e-12	0.993748	FALSE	FALSE
6	rs3734254	35395010	C	T	430265	0.209198	0.113093	6.40281e-05	0.0173777	0.0171277	7.61939e-11	0.997017	FALSE	FALSE
20	rs11472432	62364034	A	ATG	430265	0.448607	-0.0843309	-4.38728e-05	0.0153192	0.0150808	3.69367e-08	0.997679	FALSE	FALSE
7	rs76450081	7264082	A	G	430265	0.83965	-0.159915	-3.48514e-05	0.0193143	0.019084	1.23563e-16	0.998543	FALSE	FALSE
Table 2
CHR	SNP	POS	A1	A2	N	AF1	BETA_G	BETA_G_by_E	SE_G	SE_G_by_E	P_G	P_G_by_E	interaction (P) < 5e-8	present_in_primary_inclusion2
6	6:28713950_AAT_A	28713950	AAT	A	430265	0.795359	0.148509	0.103091	0.0175591	0.0172889	2.72838e-17	2.47853e-09	TRUE	FALSE
6	rs559462124	29030942	G	GT	430265	0.71443	0.0971886	0.0919627	0.0161037	0.0158827	1.58801e-09	7.03325e-09	TRUE	FALSE
6	6:28445285_CT_C	28445285	CT	C	430265	0.791401	0.0863245	0.0991136	0.0174637	0.0172576	7.68934e-07	9.29039e-09	TRUE	FALSE
6	rs182479997	147801672	T	G	430265	0.987909	0.15774	0.364186	0.0669522	0.0658896	0.0184726	3.25358e-08	TRUE	FALSE
6	rs13211947	25864818	C	T	430265	0.903305	0.127994	0.129392	0.0237885	0.0234181	7.42841e-08	3.28968e-08	TRUE	FALSE
6	rs34991172	25480328	T	G	430265	0.915943	0.129291	0.138891	0.02548	0.0251382	3.89125e-07	3.2933e-08	TRUE	FALSE
15	rs11393193	63038353	G	GT	430265	0.691634	0.0194487	-0.0826795	0.0153382	0.0151388	0.2048	4.7231e-08	TRUE	FALSE
6	rs36109883	26133070	G	A	430265	0.902261	0.138022	0.126816	0.0237618	0.0233766	6.30099e-09	5.79808e-08	FALSE	FALSE
16	rs11150507	82911383	A	G	430265	0.300529	0.02633	0.0791893	0.0153892	0.0151776	0.0870908	1.8133e-07	FALSE	FALSE
3	rs114078517	93940393	G	T	430265	0.987678	-0.0766388	-0.327124	0.064914	0.0637992	0.237754	2.93769e-07	FALSE	FALSE
3	3:41789636_CTA_C	41789636	CTA	C	430265	0.816295	-0.196801	-0.0938955	0.0187682	0.0184693	1.0034e-25	3.69805e-07	FALSE	FALSE
1	1:105916923_ATAT_A	105916923	ATAT	A	430265	0.959355	-0.0462984	-0.1897	0.0378165	0.0373339	0.220843	3.75079e-07	FALSE	FALSE
6	rs406511	29376385	C	G	430265	0.873968	0.136595	0.106111	0.0211578	0.0208946	1.07488e-10	3.80615e-07	FALSE	FALSE
6	rs35144506	26739487	A	G	430265	0.879175	0.129848	0.113269	0.0229097	0.0225751	1.44644e-08	5.23677e-07	FALSE	FALSE
6	rs2736201	31620134	A	C	430265	0.844078	0.150433	0.100205	0.0203534	0.0201175	1.45675e-13	6.32541e-07	FALSE	FALSE
16	rs62033406	53824226	A	G	430265	0.589586	-0.0817256	0.0706014	0.01436	0.0141861	1.26166e-08	6.46457e-07	FALSE	TRUE
10	rs118079768	96508944	T	C	430265	0.983525	0.0374637	0.284146	0.0582618	0.0571897	0.520209	6.74813e-07	FALSE	FALSE
10	rs45594441	69926687	G	A	430265	0.857035	-0.027969	-0.098368	0.0200513	0.0198182	0.163055	6.92263e-07	FALSE	FALSE
6	rs3096697	32134510	G	A	430265	0.766569	0.0753419	0.0810196	0.0166624	0.0164525	6.13502e-06	8.4594e-07	FALSE	FALSE
6	rs2854005	31313916	A	G	430265	0.63374	0.0203063	0.0709229	0.0146441	0.0144498	0.165547	9.19003e-07	FALSE	FALSE
6	rs1264321	30859344	G	A	430265	0.852751	0.146992	0.0957984	0.0198852	0.0195857	1.44625e-13	1.002e-06	FALSE	FALSE
5	5:57145717_CT_C	57145717	CT	C	430265	0.275593	-0.0623599	-0.0786412	0.0163344	0.0161049	0.000134706	1.04448e-06	FALSE	TRUE
3	rs7647810	33208679	T	A	430265	0.462796	-0.0243058	-0.0681363	0.0141967	0.0139915	0.0868823	1.11683e-06	FALSE	FALSE
6	rs28811643	32618592	G	A	430265	0.805965	0.140387	0.0943308	0.0196869	0.0194122	9.96693e-13	1.17772e-06	FALSE	FALSE
2	rs150652484	231306756	C	CT	430265	0.701356	0.0263769	0.0737709	0.0154476	0.0152143	0.0877281	1.2422e-06	FALSE	FALSE
6	rs3131894	29659255	C	A	430265	0.875044	0.154647	0.101927	0.0213724	0.0210934	4.62728e-13	1.35042e-06	FALSE	FALSE
7	rs6973893	27275555	T	C	430265	0.0506459	-0.265161	-0.151958	0.0316324	0.031458	5.1786e-17	1.36188e-06	FALSE	FALSE
6	rs35656932	28191288	G	T	430265	0.886021	0.153808	0.105256	0.0221141	0.0218147	3.52e-12	1.3999e-06	FALSE	FALSE
6	6:29923118_AG_A	29923118	AG	A	430265	0.844616	0.157784	0.10048	0.0211902	0.0209249	9.61482e-14	1.57151e-06	FALSE	FALSE
9	rs7468681	23347917	C	T	430265	0.292023	-0.0264056	-0.0738955	0.0155673	0.0153949	0.0898428	1.5868e-06	FALSE	FALSE
6	rs3734542	26468326	G	A	430265	0.880794	0.133469	0.10239	0.0216662	0.0213543	7.26232e-10	1.62814e-06	FALSE	FALSE
6	6:30341480_GT_G	30341480	GT	G	430265	0.597585	-0.0457326	-0.0681839	0.0144396	0.0142499	0.00153933	1.71097e-06	FALSE	FALSE
6	rs13211166	27265940	T	A	430265	0.805935	0.0683337	0.0839583	0.0178015	0.0175721	0.00012371	1.77113e-06	FALSE	FALSE
11	11:30749171_GTTCCCGCTCTGTAACTTATCAAC_G	30749171	GTTCCCGCTCTGTAACTTATCAAC	G	430265	0.959175	-0.178592	-0.172122	0.0366529	0.0360902	1.10178e-06	1.84952e-06	FALSE	TRUE
14	rs4411414	51215584	G	A	430265	0.582277	0.0496541	-0.0672616	0.0143647	0.0141926	0.000546882	2.14575e-06	FALSE	FALSE
8	rs72658076	76315325	C	T	430265	0.76906	-0.0285242	0.0777347	0.0167782	0.016553	0.0891176	2.65158e-06	FALSE	FALSE
13	rs7981112	80352830	T	C	430265	0.105845	0.0525391	-0.107515	0.0231826	0.0229552	0.023432	2.81772e-06	FALSE	FALSE
3	rs17676309	64730121	T	C	430265	0.410053	-0.0648001	0.0661643	0.0143511	0.0141576	6.32142e-06	2.96214e-06	FALSE	FALSE
11	rs217231	2015569	G	C	430265	0.318727	0.0850693	0.0699959	0.0152026	0.0149834	2.19746e-08	2.98904e-06	FALSE	TRUE
12	rs2287564	115485853	T	C	430265	0.817772	0.0753533	0.0841026	0.0183836	0.0180201	4.15055e-05	3.05418e-06	FALSE	FALSE
16	rs9936398	61979594	G	A	430265	0.647262	0.00709811	-0.067923	0.014768	0.0145542	0.630771	3.05761e-06	FALSE	FALSE
14	rs699375	74992861	A	C	430265	0.717194	0.000534129	0.0721984	0.015726	0.0154804	0.972905	3.10328e-06	FALSE	FALSE
3	rs33533	42415470	A	G	430265	0.937269	0.0108034	-0.133487	0.0290736	0.0286606	0.7102	3.20063e-06	FALSE	FALSE
3	rs570469589	93560169	C	T	430265	0.987514	-0.0732726	-0.29563	0.0646012	0.0636801	0.256698	3.44349e-06	FALSE	FALSE
9	rs10124534	85942842	C	T	430265	0.0588198	-0.0157239	0.137438	0.0302205	0.0297228	0.602849	3.76464e-06	FALSE	FALSE
13	13:51771923_TATA_T	51771923	TATA	T	430265	0.938825	0.0197179	-0.134708	0.0297651	0.0291688	0.507681	3.87065e-06	FALSE	FALSE
3	3:115201836_CA_C	115201836	CA	C	430265	0.480063	-0.0219373	-0.0642292	0.014146	0.0139221	0.120956	3.95963e-06	FALSE	FALSE
1	rs10913469	177913519	T	C	430265	0.795258	-0.0448547	0.0795056	0.0174918	0.017259	0.0103378	4.09265e-06	FALSE	FALSE
1	rs12747549	241688295	T	C	430265	0.989279	-0.0887728	0.325799	0.0727854	0.0709993	0.222597	4.45874e-06	FALSE	FALSE
7	rs10486837	77664288	G	A	430265	0.840681	0.00302161	0.089441	0.0197176	0.0194933	0.878206	4.46895e-06	FALSE	FALSE
6	rs61742093	27879982	A	G	430265	0.885921	0.142994	0.0998746	0.0221074	0.0218103	9.91893e-11	4.66692e-06	FALSE	FALSE
6	rs519417	31878433	G	A	430265	0.869893	0.182368	0.0944021	0.0209044	0.0206545	2.68782e-18	4.86496e-06	FALSE	FALSE
6	rs3120137	160771192	G	A	430265	0.837197	0.0449352	0.086298	0.0191617	0.0189501	0.0190241	5.26444e-06	FALSE	FALSE
7	rs139650307	77426066	A	C	430265	0.97868	-0.098684	-0.222954	0.0494462	0.049051	0.0459576	5.48459e-06	FALSE	FALSE
21	21:17811944_TTGTCCACATTAA_T	17811944	TTGTCCACATTAA	T	430265	0.983661	0.059975	0.250482	0.0571062	0.0552353	0.29361	5.76535e-06	FALSE	FALSE
3	rs561527894	115579981	C	T	430265	0.982525	-0.0101858	0.251682	0.0569928	0.0555127	0.858157	5.79412e-06	FALSE	FALSE
1	rs116009719	19189231	C	T	430265	0.984425	0.110841	-0.258404	0.058059	0.0570208	0.0562472	5.84971e-06	FALSE	FALSE
13	rs141518402	36162092	T	TA	430265	0.58845	-0.00738888	-0.0641186	0.0144272	0.014192	0.608546	6.24452e-06	FALSE	TRUE
4	rs111569429	100419739	T	C	430265	0.978494	0.0350893	-0.213909	0.0483388	0.0475036	0.467898	6.69986e-06	FALSE	FALSE
2	rs72617075	140622112	T	C	430265	0.988547	-0.129102	-0.296354	0.0677503	0.0659308	0.0567076	6.95921e-06	FALSE	FALSE
7	rs11536635	55229015	A	G	430265	0.744021	0.0173604	-0.0712329	0.0161404	0.0158787	0.282112	7.25467e-06	FALSE	FALSE
17	rs72841553	55798115	C	A	430265	0.901106	-0.0252065	0.105287	0.0238198	0.0235322	0.289958	7.67147e-06	FALSE	FALSE
7	7:45985588_AT_A	45985588	AT	A	430265	0.543947	-0.0791552	-0.0624338	0.014267	0.0140525	2.88755e-08	8.87516e-06	FALSE	FALSE
9	rs10968978	29149616	G	A	430265	0.778132	-0.00978171	-0.0752168	0.0171679	0.0169342	0.568836	8.92437e-06	FALSE	FALSE
1	rs540421778	51084086	G	GT	430265	0.654677	-0.0164105	-0.0674754	0.015435	0.0152147	0.287693	9.21196e-06	FALSE	FALSE
1	rs77992251	120392483	C	A	430265	0.987513	0.0505321	0.287697	0.064407	0.0649835	0.432703	9.54505e-06	FALSE	FALSE
17	17:65848035_CT_C	65848035	CT	C	430265	0.790078	0.00988952	0.0774628	0.0177289	0.0175229	0.576967	9.84007e-06	FALSE	FALSE
17	17:68854622_GTA_G	68854622	GTA	G	430265	0.621621	0.0160686	0.0692574	0.015867	0.0156672	0.311201	9.84631e-06	FALSE	FALSE
4	rs116840488	37373230	C	A	430265	0.984995	-0.00531264	0.269961	0.0604276	0.0610967	0.929942	9.93512e-06	FALSE	FALSE
1	rs2807331	22565967	T	C	430265	0.484536	0.0016922	0.0612817	0.014112	0.0138704	0.904553	9.95453e-06	FALSE	FALSE
11	rs1117857	82392514	G	C	430265	0.383331	-0.0157454	0.0640387	0.01473	0.0145023	0.285102	1.00652e-05	FALSE	FALSE
2	rs75438643	145911426	A	T	430265	0.979039	0.0167975	-0.218871	0.0503403	0.0495864	0.738621	1.01507e-05	FALSE	FALSE
2	rs7560785	159801253	G	A	430265	0.548812	0.0249047	0.0618876	0.0142245	0.0140273	0.0799759	1.02442e-05	FALSE	FALSE
3	rs704964	42053899	G	A	430265	0.142117	0.213022	0.0879483	0.0202639	0.0199512	7.57307e-26	1.04251e-05	FALSE	FALSE
8	rs1449544	76591880	A	C	430265	0.545143	0.0299519	-0.0615296	0.0141736	0.0139652	0.034582	1.05328e-05	FALSE	FALSE
1	rs72890788	836924	G	A	430265	0.786542	0.0335349	0.0754168	0.0172764	0.0171252	0.0522489	1.06341e-05	FALSE	FALSE
6	rs210645	117841959	G	A	430265	0.326075	0.0283143	-0.0650825	0.0149993	0.0147815	0.0590657	1.06777e-05	FALSE	FALSE
1	rs35600053	33319636	T	A	430265	0.943372	0.0118254	-0.132815	0.0307024	0.0301911	0.700117	1.08686e-05	FALSE	FALSE
2	rs779769977	227956634	GAAAGAAAGA	G	430265	0.469672	0.0359302	0.0626362	0.0144706	0.014263	0.0130288	1.12561e-05	FALSE	FALSE
14	rs11276316	100127758	A	AGAAGGAAGGAAGGAAG	430265	0.587429	-0.0135977	-0.0645659	0.014946	0.0147363	0.362936	1.17903e-05	FALSE	FALSE
5	rs10036172	114257642	G	A	430265	0.479915	0.0798925	0.062058	0.0143719	0.014182	2.71409e-08	1.20971e-05	FALSE	FALSE
12	rs776357995	111808742	C	CA	430265	0.97454	0.030953	-0.195579	0.0459266	0.0447014	0.500333	1.21301e-05	FALSE	FALSE
4	rs230547	103536261	C	T	430265	0.91446	0.0113289	-0.111518	0.0258375	0.0255004	0.661047	1.22439e-05	FALSE	FALSE
10	rs144377383	96258265	C	T	430265	0.981759	0.082532	0.23621	0.0549998	0.0540351	0.133463	1.23442e-05	FALSE	FALSE
18	rs2377797	8358137	C	A	430265	0.261685	-0.00172321	0.0704016	0.0163278	0.0161075	0.915948	1.23831e-05	FALSE	FALSE
2	rs4672596	211648806	T	C	430265	0.40675	0.0321646	-0.06215	0.0143983	0.0142314	0.025488	1.25908e-05	FALSE	FALSE
1	rs7512313	6145465	T	G	430265	0.292335	0.0161246	-0.0669458	0.0155681	0.0153359	0.300322	1.26946e-05	FALSE	FALSE
6	rs4486014	9627717	G	A	430265	0.0123792	0.0118577	0.270268	0.0639124	0.0619772	0.852812	1.29609e-05	FALSE	FALSE
20	rs6077320	865366	G	T	430265	0.803083	-0.00293266	0.0768108	0.0178322	0.01762	0.86937	1.30484e-05	FALSE	FALSE
7	rs149800275	103764412	G	A	430265	0.979634	-0.0534499	-0.226384	0.0526158	0.051941	0.309699	1.30966e-05	FALSE	FALSE
1	rs77707983	239220238	C	T	430265	0.98176	0.0224671	0.229385	0.0531113	0.0527186	0.672281	1.35443e-05	FALSE	FALSE
1	rs61805155	175580757	T	A	430265	0.6823	0.00660013	0.0656824	0.0153202	0.0151429	0.666606	1.44113e-05	FALSE	FALSE
8	rs62527371	107039701	G	C	430265	0.746787	-0.0512997	0.0696724	0.0162656	0.0160783	0.00161116	1.46876e-05	FALSE	FALSE
13	rs771114370	111055445	TCCTC	T	430265	0.335904	0.0224473	0.0649839	0.0151711	0.0150187	0.138976	1.51236e-05	FALSE	FALSE
12	12:129749607_GA_G	129749607	GA	G	430265	0.977024	-0.0101784	-0.212568	0.0491922	0.0491287	0.83608	1.51323e-05	FALSE	FALSE
5	rs11134530	168204378	C	G	430265	0.863819	-0.0653817	-0.0913986	0.0213967	0.0211289	0.0022454	1.52001e-05	FALSE	FALSE
5	rs62380789	141050575	A	C	430265	0.91575	-0.0137626	0.109259	0.0256139	0.0252602	0.591053	1.52311e-05	FALSE	FALSE
9	rs367674249	88855622	CTTT	C	430265	0.541294	-0.00107768	-0.0622178	0.0145901	0.014393	0.941119	1.54071e-05	FALSE	FALSE
10	rs4748612	20118436	C	T	430265	0.355694	-0.0426971	-0.0627646	0.0147309	0.0145293	0.00374984	1.56128e-05	FALSE	FALSE
2	rs62171214	137599885	A	G	430265	0.813491	-0.00273182	0.0774781	0.0182408	0.0179737	0.880951	1.62791e-05	FALSE	FALSE
5	rs12651742	115372229	C	T	430265	0.989353	-0.0741126	-0.291903	0.0684785	0.0677326	0.27913	1.63526e-05	FALSE	FALSE
15	rs117354912	49268711	G	A	430265	0.970254	-0.0323117	0.18125	0.0423962	0.0420583	0.445979	1.63636e-05	FALSE	FALSE
6	rs369915882	33530436	T	TTTTA	430265	0.505344	-0.000214397	-0.0601562	0.0141811	0.0139878	0.987938	1.7033e-05	FALSE	FALSE
3	rs12639182	38736230	C	T	430265	0.800552	-7.46314e-05	0.0754944	0.0177159	0.017599	0.996639	1.78913e-05	FALSE	FALSE
11	11:47535013_CCT_C	47535013	CCT	C	430265	0.698263	-0.109527	-0.0648288	0.0153826	0.0151342	1.07795e-12	1.83907e-05	FALSE	FALSE
8	rs2693807	5399798	T	G	430265	0.589055	-0.0078601	0.0605037	0.0143484	0.0141457	0.583828	1.89273e-05	FALSE	FALSE
6	rs150087586	51704632	G	A	430265	0.984148	-0.0366338	0.255101	0.0601467	0.0596429	0.542475	1.89313e-05	FALSE	FALSE
4	rs13149566	183275817	G	A	430265	0.547573	0.00129654	0.0598329	0.014198	0.0139918	0.927239	1.90025e-05	FALSE	FALSE
2	rs555385106	187889214	C	CA	430265	0.65681	-0.00292079	0.0660576	0.015669	0.0154558	0.852126	1.92038e-05	FALSE	FALSE
3	rs199521030	191779712	T	G	430265	0.881403	-0.0161397	-0.0930208	0.0221333	0.0217714	0.465877	1.9319e-05	FALSE	FALSE
7	7:110309104_TGTGC_T	110309104	TGTGC	T	430265	0.0273099	-0.0619517	-0.188819	0.0451059	0.0441957	0.169605	1.93433e-05	FALSE	FALSE
6	rs9262126	30596421	G	A	430265	0.855825	0.141524	0.0840173	0.0199785	0.0196709	1.40218e-12	1.94468e-05	FALSE	FALSE
4	4:81170475_CT_C	81170475	CT	C	430265	0.706487	-0.312147	0.0656516	0.0155707	0.0153739	2.1438e-89	1.9519e-05	FALSE	FALSE
5	rs4292484	1564675	G	T	430265	0.39853	0.0101387	0.0607017	0.0144067	0.0142249	0.481589	1.97867e-05	FALSE	FALSE
1	rs60907293	36055053	C	CAT	430265	0.906108	-0.0865391	-0.10157	0.0242992	0.023809	0.000368887	1.9897e-05	FALSE	FALSE
6	rs35715914	27592003	C	T	430265	0.889284	0.143887	0.0951603	0.0226282	0.0223182	2.03421e-10	2.00985e-05	FALSE	FALSE
11	rs11602582	31285284	G	A	430265	0.952851	-0.137668	-0.139642	0.0334256	0.0328213	3.81133e-05	2.09428e-05	FALSE	FALSE
13	rs9517734	100099937	G	A	430265	0.978738	0.0864317	-0.220239	0.0526442	0.0517652	0.10063	2.09439e-05	FALSE	FALSE
11	rs11042596	2118860	T	G	430265	0.337565	-0.0236428	-0.0632377	0.015096	0.0148837	0.11731	2.14942e-05	FALSE	FALSE
11	rs7930141	113615113	C	A	430265	0.173827	0.00347819	0.0779572	0.0185987	0.0183669	0.851651	2.19145e-05	FALSE	FALSE
16	rs28754702	2501674	C	T	430265	0.93903	-0.0246796	-0.130092	0.0311123	0.0306591	0.427636	2.20371e-05	FALSE	FALSE
1	rs141517173	31136751	C	T	430265	0.977011	-0.0120059	0.206276	0.0495269	0.0487202	0.80846	2.29675e-05	FALSE	FALSE
7	rs185621457	149165112	A	T	430265	0.98926	-0.0799817	0.302862	0.07282	0.0715724	0.272052	2.32089e-05	FALSE	FALSE
3	rs4858552	23921062	C	T	430265	0.348123	0.0206132	0.061995	0.0148545	0.0146558	0.165235	2.33626e-05	FALSE	FALSE
10	rs9888041	125317637	C	T	430265	0.691135	-0.00109513	-0.063866	0.0153227	0.0151114	0.943023	2.37516e-05	FALSE	FALSE
3	rs76963210	179130640	A	G	430265	0.972346	-0.00224975	0.205789	0.0488133	0.0487353	0.963239	2.41515e-05	FALSE	FALSE
10	rs140051624	70191014	G	GA	430265	0.914725	-0.0248609	-0.106317	0.0255464	0.0252427	0.330471	2.53349e-05	FALSE	FALSE
3	rs190137470	175887836	A	G	430265	0.982377	-0.111264	-0.219085	0.0533	0.0520564	0.0368426	2.56949e-05	FALSE	FALSE
2	rs114313381	202834885	G	A	430265	0.984001	-0.0174362	0.240702	0.0580959	0.0572101	0.76408	2.58403e-05	FALSE	FALSE
19	rs4372793	46774766	A	G	430265	0.890816	0.0247255	0.0972076	0.0232691	0.0231194	0.287967	2.61556e-05	FALSE	FALSE
11	rs535327	118341785	G	A	430265	0.101728	0.0190756	0.0965347	0.0233754	0.022968	0.414468	2.63393e-05	FALSE	FALSE
6	rs117015709	104788346	T	C	430265	0.985551	0.0135233	-0.240373	0.0587508	0.0572526	0.817951	2.68738e-05	FALSE	FALSE
8	rs2738100	6793581	A	G	430265	0.612165	0.00827851	0.0601261	0.0144928	0.0143341	0.567853	2.73345e-05	FALSE	FALSE
8	rs78964371	122143220	C	G	430265	0.871557	-0.00438084	0.0879451	0.0212219	0.0209924	0.836455	2.79721e-05	FALSE	FALSE
4	rs1560767	130319317	G	T	430265	0.959039	-0.0237347	0.148006	0.0357427	0.0353591	0.506663	2.84176e-05	FALSE	FALSE
13	rs75323234	103320763	G	A	430265	0.913166	0.0178979	0.102987	0.0250099	0.024624	0.474217	2.88504e-05	FALSE	FALSE
10	rs145188477	105639330	T	TGCA	430265	0.499074	-0.0567769	-0.0586016	0.0141923	0.0140117	6.31967e-05	2.88524e-05	FALSE	FALSE
9	rs112906792	88101628	A	G	430265	0.91854	0.0288441	-0.111829	0.0272379	0.0267402	0.289615	2.88865e-05	FALSE	FALSE
14	rs112279952	31645692	A	G	430265	0.979715	0.0877314	-0.211452	0.0512363	0.0506144	0.0868431	2.94476e-05	FALSE	FALSE
1	rs144483292	76388461	G	A	430265	0.983424	-0.033551	0.245648	0.0583827	0.0588152	0.565511	2.95897e-05	FALSE	FALSE
6	rs74808120	1529547	G	A	430265	0.988151	0.0283887	-0.273878	0.0661948	0.065584	0.668021	2.96684e-05	FALSE	FALSE
2	rs575540675	29227506	G	C	430265	0.986653	0.129954	0.270535	0.0664685	0.0647971	0.0505692	2.97836e-05	FALSE	FALSE
9	rs11792551	79454011	G	A	430265	0.884785	0.0206262	-0.0913838	0.0222848	0.0218981	0.354667	3.00436e-05	FALSE	FALSE
3	rs62253775	53740624	A	T	430265	0.955505	0.0402142	-0.143812	0.0350663	0.0344804	0.251462	3.03467e-05	FALSE	FALSE
15	rs77376182	49525696	C	A	430265	0.974696	-0.0424816	0.186665	0.0452977	0.0447631	0.348331	3.04509e-05	FALSE	FALSE
8	rs10282898	101824691	T	A	430265	0.758523	0.0105083	-0.0687568	0.0167305	0.0165062	0.529944	3.10651e-05	FALSE	FALSE
10	10:30305327_AAGGG_A	30305327	AAGGG	A	430265	0.681315	0.0668111	0.0690748	0.016784	0.0165872	6.87297e-05	3.12243e-05	FALSE	FALSE
8	rs56359660	37647253	G	C	430265	0.405987	0.00455687	0.0590925	0.0144005	0.0141912	0.75167	3.12686e-05	FALSE	FALSE
16	rs12596139	54162384	G	A	430265	0.922655	-0.0531968	0.110567	0.0267423	0.026562	0.0466746	3.1467e-05	FALSE	FALSE
2	rs79449568	116036806	C	T	430265	0.987363	0.0056783	-0.261313	0.0640682	0.0628399	0.929377	3.20486e-05	FALSE	FALSE
7	rs4716948	155749432	A	T	430265	0.568443	0.0662716	0.0585987	0.0142557	0.0140926	3.33911e-06	3.2086e-05	FALSE	FALSE
13	rs34119423	38687006	C	A	430265	0.936866	-0.043299	-0.121265	0.0296989	0.0291702	0.144859	3.2226e-05	FALSE	FALSE
7	rs62489625	150823289	C	T	430265	0.677696	0.0348209	-0.062518	0.0152676	0.0150549	0.0225659	3.28613e-05	FALSE	FALSE
15	rs550272847	48761264	C	CA	430265	0.891664	-0.0951815	-0.0956219	0.0233367	0.0230455	4.53049e-05	3.33552e-05	FALSE	FALSE
8	rs4871977	26280472	A	G	430265	0.0535161	-0.0203657	0.130063	0.0317254	0.0313686	0.520913	3.3791e-05	FALSE	FALSE
8	rs377103712	73028244	CA	C	430265	0.557489	0.011227	-0.0610818	0.0149462	0.0147326	0.452556	3.38308e-05	FALSE	FALSE
11	rs7131262	47836302	T	A	430265	0.709707	-0.106401	-0.0637632	0.0156183	0.0153845	9.58715e-12	3.40339e-05	FALSE	FALSE
2	rs6726395	178103229	A	G	430265	0.457113	-0.0287936	-0.0584035	0.0142718	0.014095	0.0436414	3.41937e-05	FALSE	FALSE
12	rs74955195	63035412	G	A	430265	0.982929	-0.0630026	-0.228497	0.0557319	0.0551631	0.258283	3.43977e-05	FALSE	FALSE
20	rs78016711	21548730	G	A	430265	0.976122	0.0276737	0.192101	0.0470008	0.0464268	0.556	3.50789e-05	FALSE	FALSE
11	rs116877548	14279220	C	T	430265	0.982923	-0.0651895	0.223424	0.0545912	0.0540047	0.232423	3.51693e-05	FALSE	FALSE
2	2:125296138_AAAAG_A	125296138	AAAAG	A	430265	0.741158	0.0109415	-0.0684501	0.0168072	0.0165549	0.515047	3.55379e-05	FALSE	FALSE
20	rs6078734	12702770	C	G	430265	0.652238	0.0131375	-0.0605496	0.0148764	0.0146448	0.377176	3.55647e-05	FALSE	FALSE
4	rs76373928	103877056	A	G	430265	0.86327	-0.04944	-0.0875985	0.0214991	0.0211898	0.0214694	3.56513e-05	FALSE	FALSE
2	rs62117194	4703516	T	G	430265	0.960856	-0.0566824	0.163384	0.039677	0.0395243	0.15312	3.56892e-05	FALSE	FALSE
2	rs76736458	116287886	T	A	430265	0.983024	-0.0626234	-0.229288	0.0562164	0.0554689	0.265292	3.5708e-05	FALSE	FALSE
21	rs56974968	39636422	C	A	430265	0.988475	-0.0846104	-0.27035	0.066351	0.0654324	0.202241	3.60035e-05	FALSE	FALSE
13	rs2439665	70594211	A	C	430265	0.251572	0.00186201	0.0662754	0.0162821	0.0160423	0.908953	3.60753e-05	FALSE	FALSE
11	rs17228127	8265083	C	T	430265	0.982211	-0.049263	-0.219719	0.0538634	0.0532533	0.360406	3.69266e-05	FALSE	FALSE
16	rs8052963	82828418	G	C	430265	0.691855	-0.0309886	0.0623262	0.01532	0.0151127	0.0430987	3.7219e-05	FALSE	FALSE
1	rs188484860	73435878	A	G	430265	0.976374	-0.0590999	0.206237	0.0505541	0.0500317	0.242387	3.75404e-05	FALSE	FALSE
19	rs13465	10802792	A	G	430265	0.0691406	0.0407533	0.11372	0.0279449	0.0275953	0.144745	3.77254e-05	FALSE	FALSE
4	rs6840132	65982697	C	T	430265	0.574093	0.00806373	0.0579734	0.0142598	0.0140691	0.571742	3.7788e-05	FALSE	FALSE
7	rs10265627	81781591	A	C	430265	0.750264	0.00733515	-0.0667685	0.0164355	0.0162121	0.655382	3.8145e-05	FALSE	FALSE
10	rs147762467	79321167	G	A	430265	0.989127	0.015008	-0.275512	0.0694859	0.0669148	0.828998	3.83246e-05	FALSE	FALSE
15	rs2004912	78200139	A	T	430265	0.551099	0.00365961	0.0589442	0.0145311	0.0143276	0.801159	3.88787e-05	FALSE	FALSE
8	rs6996233	68904387	G	A	430265	0.48516	-0.038928	0.0572516	0.0141244	0.0139381	0.00584991	3.99873e-05	FALSE	FALSE
6	6:145773815_ACT_A	145773815	ACT	A	430265	0.290334	-0.0287567	0.0631481	0.0155821	0.0153843	0.0649659	4.04798e-05	FALSE	FALSE
1	rs12724300	209731234	C	A	430265	0.983959	0.115736	0.248334	0.0611999	0.0605181	0.0586087	4.07012e-05	FALSE	FALSE
6	rs778071470	37724329	CCAACTCACCCTGCAGCTG	C	430265	0.943115	-0.0200493	-0.124108	0.0309068	0.0302485	0.516532	4.07894e-05	FALSE	FALSE
8	rs140538990	38004299	T	TTA	430265	0.0155377	0.0606029	0.248256	0.0622119	0.0605083	0.329989	4.08123e-05	FALSE	FALSE
8	rs117025719	110464823	T	G	430265	0.926616	-0.014334	0.112647	0.0276805	0.0274565	0.604571	4.08286e-05	FALSE	FALSE
9	rs13285003	124729543	G	A	430265	0.851382	-0.0292449	-0.0796982	0.019801	0.0194262	0.139692	4.08518e-05	FALSE	FALSE
2	rs113730367	115775827	A	G	430265	0.986607	-0.00856773	-0.254383	0.0630677	0.0620186	0.89194	4.10096e-05	FALSE	FALSE
4	rs138265131	64494971	C	T	430265	0.988871	-0.00786892	0.285617	0.0703027	0.0696408	0.91088	4.10861e-05	FALSE	FALSE
17	17:42913450_AAAC_A	42913450	AAAC	A	430265	0.912915	-0.029498	-0.103333	0.0255658	0.0252052	0.24858	4.13771e-05	FALSE	FALSE
6	rs142716592	161883462	T	C	430265	0.987816	0.0979112	0.280075	0.0689801	0.0683796	0.155779	4.20563e-05	FALSE	FALSE
9	rs118073125	91409679	C	T	430265	0.975775	-0.0260476	0.193705	0.0473242	0.0472934	0.582039	4.2069e-05	FALSE	FALSE
7	rs62469270	90293817	G	A	430265	0.982185	-0.0211498	0.222111	0.0546174	0.0542403	0.698582	4.2229e-05	FALSE	FALSE
9	rs149592654	88037964	G	A	430265	0.985391	-0.0141226	0.246638	0.0612944	0.060246	0.817777	4.24269e-05	FALSE	FALSE
17	rs7223647	77120717	T	C	430265	0.638092	-0.00878979	-0.0597039	0.0147855	0.0145847	0.552187	4.24732e-05	FALSE	FALSE
6	6:3502468_CA_C	3502468	CA	C	430265	0.595663	0.0244616	-0.0633609	0.0156808	0.0154793	0.118767	4.25354e-05	FALSE	FALSE
2	rs778525901	62656411	CT	C	430265	0.8332	-0.029414	0.0798202	0.0197737	0.0195017	0.136875	4.25845e-05	FALSE	FALSE
14	rs113574894	56051725	C	T	430265	0.96254	0.0696314	0.156837	0.0390315	0.0383293	0.0744272	4.27998e-05	FALSE	FALSE
14	rs72706230	94827653	C	A	430265	0.944736	0.0706641	-0.127891	0.0315529	0.0312787	0.0251205	4.33676e-05	FALSE	FALSE
6	rs56098412	32879471	A	G	430265	0.897087	0.203651	0.0929465	0.0231435	0.0227505	1.37442e-18	4.39881e-05	FALSE	FALSE
22	rs117477158	50528623	C	A	430265	0.902559	-0.00827321	0.0957396	0.0237602	0.0234404	0.727693	4.41947e-05	FALSE	FALSE
1	rs12127880	220903765	G	A	430265	0.555186	-0.00637064	0.057245	0.0142	0.0140158	0.653694	4.42041e-05	FALSE	FALSE
4	rs115126515	5013087	C	G	430265	0.98314	-0.00992232	0.224802	0.05611	0.0550627	0.859636	4.45244e-05	FALSE	FALSE
1	rs138622731	207064222	A	T	430265	0.984168	0.00959712	-0.233788	0.0584855	0.057287	0.869657	4.48439e-05	FALSE	FALSE
6	rs10498722	25186512	C	T	430265	0.906592	0.0538399	0.0965694	0.0240778	0.0236633	0.0253466	4.48457e-05	FALSE	FALSE
4	rs2867013	79185069	G	T	430265	0.763349	0.011344	-0.0666368	0.0166409	0.0163449	0.495433	4.56367e-05	FALSE	FALSE
11	rs1793026	82354933	T	A	430265	0.900766	0.00590815	0.100312	0.024885	0.0246058	0.812332	4.56678e-05	FALSE	FALSE
2	rs115833335	15833627	A	G	430265	0.973747	0.0821294	0.181985	0.0449356	0.0446496	0.0675926	4.58457e-05	FALSE	FALSE
9	rs1329035	23656678	C	T	430265	0.16881	0.0364583	-0.0760044	0.0189776	0.018654	0.0547157	4.61292e-05	FALSE	FALSE
2	rs218195	33345130	G	A	430265	0.933949	-0.0323867	-0.113948	0.0284909	0.0279669	0.255646	4.6134e-05	FALSE	FALSE
11	rs117709196	49715154	G	T	430265	0.95808	0.0110221	-0.143497	0.0357387	0.0352349	0.757772	4.64913e-05	FALSE	FALSE
5	rs62377689	146654687	C	T	430265	0.980173	-0.0725323	-0.215989	0.0537791	0.0530697	0.17743	4.703e-05	FALSE	FALSE
2	rs114071417	44013627	T	G	430265	0.982003	-0.0731724	-0.210868	0.0532745	0.0518361	0.169598	4.74216e-05	FALSE	FALSE
3	rs7619594	193709835	C	T	430265	0.87826	-0.0133783	0.0869826	0.0217572	0.0213837	0.538628	4.74789e-05	FALSE	FALSE
5	rs5866238	17143587	T	TCTAA	430265	0.161775	0.0165519	-0.0777225	0.0192266	0.0191163	0.389302	4.78757e-05	FALSE	FALSE
3	rs17755786	114940210	C	T	430265	0.479525	0.0178379	0.0565542	0.0141332	0.0139177	0.206903	4.83462e-05	FALSE	FALSE
12	rs851132	124534824	G	C	430265	0.408028	-0.00278117	0.0577057	0.0143688	0.0142035	0.846523	4.84906e-05	FALSE	FALSE
19	rs193162616	54846254	T	A	430265	0.9808	-0.054383	0.219827	0.0547706	0.0541171	0.320747	4.86412e-05	FALSE	FALSE
9	rs56098526	138169342	C	A	430265	0.984211	-0.0135833	-0.237017	0.0590606	0.0583517	0.8181	4.868e-05	FALSE	FALSE
10	rs10751908	3096927	T	G	430265	0.649553	0.0168653	-0.0598013	0.0148821	0.0147313	0.257103	4.91817e-05	FALSE	FALSE
11	rs75183693	21099333	T	A	430265	0.875648	0.0108465	-0.0856702	0.0214066	0.0211179	0.612374	4.97608e-05	FALSE	FALSE
19	rs151113958	11191201	A	AG	430265	0.881696	-0.0456455	-0.0879282	0.0219983	0.0216766	0.0379908	4.98402e-05	FALSE	FALSE
