# Supplementary material for: An evaluation of age-varying genetic effects underlying body-mass index and blood pressure in the UK Biobank
Source: PLoS Genet. 2026 Mar 20;22(3):e1012080. doi: 10.1371/journal.pgen.1012080 (PMC13029756; doi:10.1371/journal.pgen.1012080)
Supplement: S17 Table — (XLSX) [file pgen.1012080.s017.xlsx]

## Sheet: S17_Table
S17 Table: Standard ivw MR analysis of exposure variables instrumented separately using discovery, inclusion 1 and inclusion 2 SNPs
exposure	outcome	nsnp	b	se	pval	OR	lower_CI	upper_CI
bmi_discovery	Atrial fibrillation	899	0.0553183	0.00481559	1.52726e-30	1.05688	1.04695	1.0669
bmi_discovery	Stroke	849	0.0297425	0.00541623	3.98852e-08	1.03019	1.01931	1.04118
bmi_discovery	Heart failure	710	0.0924435	0.00515511	6.58821e-72	1.09685	1.08582	1.10799
bmi_discovery	Peripheral artery disease	863	0.0895195	0.010398	7.35238e-18	1.09365	1.07159	1.11617
bmi_discovery	Coronary heart disease	835	0.0774612	0.00599021	2.99725e-38	1.08054	1.06793	1.0933
bmi_discovery	T2D	766	0.197914	0.00890047	1.53024e-109	1.21886	1.19778	1.24031
bmi_inclusion1	Atrial fibrillation	85	0.0769487	0.0124108	5.64093e-10	1.07999	1.05403	1.10658
bmi_inclusion1	Stroke	80	0.0155512	0.014689	0.289738	1.01567	0.986848	1.04534
bmi_inclusion1	Heart failure	63	0.106714	0.0134803	2.44653e-15	1.11262	1.0836	1.1424
bmi_inclusion1	Peripheral artery disease	81	0.136672	0.0287366	1.9744e-06	1.14645	1.08366	1.21288
bmi_inclusion1	Coronary heart disease	77	0.0720863	0.0151822	2.05342e-06	1.07475	1.04324	1.10721
bmi_inclusion1	T2D	71	0.271449	0.014153	5.48026e-82	1.31186	1.27597	1.34876
bmi_inclusion2	Atrial fibrillation	166	0.0505191	0.0265696	0.0572515	1.05182	0.998444	1.10804
bmi_inclusion2	Stroke	95	0.0279092	0.0324305	0.389466	1.0283	0.964974	1.09579
bmi_inclusion2	Heart failure	78	0.0561516	0.0298477	0.0599353	1.05776	0.997653	1.12148
bmi_inclusion2	Peripheral artery disease	141	0.111616	0.0686691	0.104074	1.11808	0.977286	1.27916
bmi_inclusion2	Coronary heart disease	97	0.0191754	0.0339681	0.572407	1.01936	0.953704	1.08954
bmi_inclusion2	T2D	149	0.241813	0.0278232	3.59117e-18	1.27356	1.20596	1.34494
dbp_discovery	Atrial fibrillation	708	0.0191576	0.00255019	5.8127e-14	1.01934	1.01426	1.02445
dbp_discovery	Stroke	667	0.0382453	0.00282352	8.45138e-42	1.03899	1.03325	1.04475
dbp_discovery	Heart failure	572	0.033262	0.00250578	3.27075e-40	1.03382	1.02876	1.03891
dbp_discovery	Peripheral artery disease	671	0.0287593	0.00509874	1.69573e-08	1.02918	1.01894	1.03951
dbp_discovery	Coronary heart disease	645	0.050316	0.00330375	2.23595e-52	1.0516	1.04482	1.05843
dbp_discovery	T2D	626	0.0326413	0.00298144	6.78161e-28	1.03318	1.02716	1.03924
dbp_inclusion1	Atrial fibrillation	96	0.0217893	0.00626689	0.000507251	1.02203	1.00955	1.03466
dbp_inclusion1	Stroke	92	0.0412654	0.00780559	1.24575e-07	1.04213	1.02631	1.05819
dbp_inclusion1	Heart failure	77	0.0289651	0.00613125	2.3106e-06	1.02939	1.01709	1.04183
dbp_inclusion1	Peripheral artery disease	93	-0.0110254	0.0147245	0.453992	0.989035	0.960899	1.01799
dbp_inclusion1	Coronary heart disease	85	0.0506595	0.00839798	1.61599e-09	1.05196	1.03479	1.06942
dbp_inclusion1	T2D	84	0.0122214	0.00764958	0.110119	1.0123	0.997232	1.02759
dbp_inclusion2	Atrial fibrillation	222	0.029929	0.0115267	0.00941816	1.03038	1.00736	1.05393
dbp_inclusion2	Stroke	125	-0.0154253	0.0171055	0.367177	0.984693	0.952227	1.01827
dbp_inclusion2	Heart failure	104	0.0220379	0.016181	0.17321	1.02228	0.99037	1.05522
dbp_inclusion2	Peripheral artery disease	193	-0.130404	0.0322397	5.23651e-05	0.877741	0.823993	0.934995
dbp_inclusion2	Coronary heart disease	129	0.00316006	0.0215607	0.883475	1.00317	0.961656	1.04647
dbp_inclusion2	T2D	200	0.0272274	0.0180337	0.131093	1.0276	0.991914	1.06457
pp_discovery	Atrial fibrillation	620	0.00483153	0.002765	0.0805702	1.00484	0.999412	1.0103
pp_discovery	Stroke	596	0.0253122	0.00260173	2.26832e-22	1.02564	1.02042	1.03088
pp_discovery	Heart failure	516	0.0182964	0.00225642	5.12196e-16	1.01846	1.01397	1.02298
pp_discovery	Peripheral artery disease	604	0.0432925	0.00428257	5.03945e-24	1.04424	1.03551	1.05305
pp_discovery	Coronary heart disease	584	0.0310737	0.00331653	7.29789e-21	1.03156	1.02488	1.03829
pp_discovery	T2D	551	0.0242429	0.00282633	9.69553e-18	1.02454	1.01888	1.03023
pp_inclusion1	Atrial fibrillation	276	0.00468289	0.00403613	0.24595	1.00469	0.996777	1.01267
pp_inclusion1	Stroke	264	0.0308966	0.00365301	2.72397e-17	1.03138	1.02402	1.03879
pp_inclusion1	Heart failure	232	0.0245567	0.00292714	4.8896e-17	1.02486	1.019	1.03076
pp_inclusion1	Peripheral artery disease	267	0.0448167	0.00579569	1.05237e-14	1.04584	1.03402	1.05778
pp_inclusion1	Coronary heart disease	256	0.0318312	0.00473855	1.84873e-11	1.03234	1.0228	1.04198
pp_inclusion1	T2D	248	0.0223459	0.00409184	4.73215e-08	1.0226	1.01443	1.03083
pp_inclusion2	Atrial fibrillation	309	0.00763938	0.00405979	0.059874	1.00767	0.999682	1.01572
pp_inclusion2	Stroke	205	0.0343951	0.00509297	1.44386e-11	1.03499	1.02471	1.04538
pp_inclusion2	Heart failure	170	0.0165053	0.00495803	0.000871575	1.01664	1.00681	1.02657
pp_inclusion2	Peripheral artery disease	278	0.0733594	0.0102579	8.58396e-13	1.07612	1.0547	1.09797
pp_inclusion2	Coronary heart disease	200	0.0227992	0.00595641	0.000129358	1.02306	1.01119	1.03507
pp_inclusion2	T2D	266	0.0355284	0.00865871	4.07488e-05	1.03617	1.01873	1.0539
sbp_discovery	Atrial fibrillation	688	0.0119021	0.00157587	4.26119e-14	1.01197	1.00885	1.0151
sbp_discovery	Stroke	637	0.0257394	0.00170784	2.50149e-51	1.02607	1.02264	1.02951
sbp_discovery	Heart failure	563	0.0203373	0.00151532	4.54496e-41	1.02055	1.01752	1.02358
sbp_discovery	Peripheral artery disease	656	0.030008	0.00292081	9.24312e-25	1.03046	1.02458	1.03638
sbp_discovery	Coronary heart disease	630	0.0317729	0.00201125	3.23074e-56	1.03228	1.02822	1.03636
sbp_discovery	T2D	602	0.0237369	0.00207177	2.16181e-30	1.02402	1.01987	1.02819
sbp_inclusion1	Atrial fibrillation	124	0.0123541	0.00405674	0.00232431	1.01243	1.00441	1.02051
sbp_inclusion1	Stroke	117	0.0230296	0.00422009	4.83895e-08	1.0233	1.01487	1.0318
sbp_inclusion1	Heart failure	106	0.0212116	0.00304285	3.14762e-12	1.02144	1.01536	1.02755
sbp_inclusion1	Peripheral artery disease	120	0.0178971	0.00585287	0.00222943	1.01806	1.00645	1.0298
sbp_inclusion1	Coronary heart disease	118	0.0141469	0.00360137	8.55825e-05	1.01425	1.00711	1.02143
sbp_inclusion1	T2D	105	0.0148813	0.00511866	0.00364613	1.01499	1.00486	1.02523
sbp_inclusion2	Atrial fibrillation	198	0.0170249	0.00537866	0.0015494	1.01717	1.0065	1.02795
sbp_inclusion2	Stroke	118	0.0399162	0.00732868	5.13478e-08	1.04072	1.02588	1.05578
sbp_inclusion2	Heart failure	90	0.0247899	0.00603069	3.94597e-05	1.0251	1.01305	1.03729
sbp_inclusion2	Peripheral artery disease	172	0.00763159	0.0122967	0.534849	1.00766	0.983665	1.03224
sbp_inclusion2	Coronary heart disease	121	0.0168346	0.00702663	0.0165829	1.01698	1.00307	1.03108
sbp_inclusion2	T2D	170	-0.00458684	0.00560963	0.413544	0.995424	0.984539	1.00643
