# Supplementary material for: An evaluation of age-varying genetic effects underlying body-mass index and blood pressure in the UK Biobank
Source: PLoS Genet. 2026 Mar 20;22(3):e1012080. doi: 10.1371/journal.pgen.1012080 (PMC13029756; doi:10.1371/journal.pgen.1012080)
Supplement: S18 Table — (XLSX) [file pgen.1012080.s018.xlsx]

## Sheet: S18_Table
S18 Table: Sensitivity MR analysis of exposure variables instrumented separately using discovery, inclusion 1 and inclusion 2 SNPs using MR robust methods
exposure	outcome	method	nsnp	b	se	pval	OR	lower_CI	upper_CI
bmi_discovery	Atrial fibrillation	MR Egger	899	0.0646404	0.0135187	2.03233e-06	1.06678	1.03888	1.09542
bmi_discovery	Atrial fibrillation	Weighted median	899	0.0681118	0.00607894	3.87329e-29	1.07048	1.05781	1.08332
bmi_discovery	Atrial fibrillation	Inverse variance weighted	899	0.0553183	0.00481559	1.52726e-30	1.05688	1.04695	1.0669
bmi_discovery	Stroke	MR Egger	849	0.0347225	0.0156005	0.0262951	1.03533	1.00415	1.06748
bmi_discovery	Stroke	Weighted median	849	0.0218839	0.00898743	0.0148942	1.02213	1.00428	1.04029
bmi_discovery	Stroke	Inverse variance weighted	849	0.0297425	0.00541623	3.98852e-08	1.03019	1.01931	1.04118
bmi_discovery	Heart failure	MR Egger	710	0.11559	0.0144318	4.73993e-15	1.12254	1.09123	1.15474
bmi_discovery	Heart failure	Weighted median	710	0.0921061	0.00761996	1.22993e-33	1.09648	1.08023	1.11298
bmi_discovery	Heart failure	Inverse variance weighted	710	0.0924435	0.00515511	6.58821e-72	1.09685	1.08582	1.10799
bmi_discovery	Peripheral artery disease	MR Egger	863	0.0888881	0.0284447	0.001838	1.09296	1.03369	1.15562
bmi_discovery	Peripheral artery disease	Weighted median	863	0.0644774	0.0177215	0.000274362	1.0666	1.03019	1.1043
bmi_discovery	Peripheral artery disease	Inverse variance weighted	863	0.0895195	0.010398	7.35238e-18	1.09365	1.07159	1.11617
bmi_discovery	Coronary heart disease	MR Egger	835	0.0966744	0.0172437	2.81034e-08	1.1015	1.0649	1.13937
bmi_discovery	Coronary heart disease	Weighted median	835	0.0814909	0.00957766	1.76296e-17	1.0849	1.06473	1.10546
bmi_discovery	Coronary heart disease	Inverse variance weighted	835	0.0774612	0.00599021	2.99725e-38	1.08054	1.06793	1.0933
bmi_discovery	T2D	MR Egger	766	0.238458	0.0251684	3.27261e-20	1.26929	1.2082	1.33347
bmi_discovery	T2D	Weighted median	766	0.208222	0.00626515	3.35922e-242	1.23149	1.21646	1.2467
bmi_discovery	T2D	Inverse variance weighted	766	0.197914	0.00890047	1.53024e-109	1.21886	1.19778	1.24031
bmi_inclusion1	Atrial fibrillation	MR Egger	85	0.0811458	0.0227802	0.000612526	1.08453	1.03717	1.13405
bmi_inclusion1	Atrial fibrillation	Weighted median	85	0.00596928	0.00393175	0.128957	1.00599	0.998265	1.01377
bmi_inclusion1	Atrial fibrillation	Inverse variance weighted	85	0.0769487	0.0124108	5.64093e-10	1.07999	1.05403	1.10658
bmi_inclusion1	Stroke	MR Egger	80	0.0143459	0.0272093	0.599522	1.01445	0.961766	1.07002
bmi_inclusion1	Stroke	Weighted median	80	-0.00729806	0.185467	0.968612	0.992729	0.690172	1.42792
bmi_inclusion1	Stroke	Inverse variance weighted	80	0.0155512	0.014689	0.289738	1.01567	0.986848	1.04534
bmi_inclusion1	Heart failure	MR Egger	63	0.116829	0.023867	7.54462e-06	1.12393	1.07256	1.17775
bmi_inclusion1	Heart failure	Weighted median	63	-0.00660916	0.865361	0.993906	0.993413	0.182188	5.41676
bmi_inclusion1	Heart failure	Inverse variance weighted	63	0.106714	0.0134803	2.44653e-15	1.11262	1.0836	1.1424
bmi_inclusion1	Peripheral artery disease	MR Egger	81	0.0714359	0.0522349	0.175319	1.07405	0.969529	1.18984
bmi_inclusion1	Peripheral artery disease	Weighted median	81	0.0388083	0.0366789	0.29003	1.03957	0.967459	1.11706
bmi_inclusion1	Peripheral artery disease	Inverse variance weighted	81	0.136672	0.0287366	1.9744e-06	1.14645	1.08366	1.21288
bmi_inclusion1	Coronary heart disease	MR Egger	77	0.0639535	0.0280019	0.025209	1.06604	1.00911	1.12619
bmi_inclusion1	Coronary heart disease	Weighted median	77	0.00646143	0.0135088	0.632429	1.00648	0.980183	1.03349
bmi_inclusion1	Coronary heart disease	Inverse variance weighted	77	0.0720863	0.0151822	2.05342e-06	1.07475	1.04324	1.10721
bmi_inclusion1	T2D	MR Egger	71	0.310118	0.0261055	2.39637e-18	1.36359	1.29557	1.43517
bmi_inclusion1	T2D	Weighted median	71	0.13828	0.0139998	5.22107e-23	1.1483	1.11722	1.18024
bmi_inclusion1	T2D	Inverse variance weighted	71	0.271449	0.014153	5.48026e-82	1.31186	1.27597	1.34876
bmi_inclusion2	Atrial fibrillation	MR Egger	166	0.0780727	0.0308509	0.0123268	1.0812	1.01776	1.1486
bmi_inclusion2	Atrial fibrillation	Weighted median	166	0.042298	0.557881	0.939563	1.04321	0.349536	3.11349
bmi_inclusion2	Atrial fibrillation	Inverse variance weighted	166	0.0505191	0.0265696	0.0572515	1.05182	0.998444	1.10804
bmi_inclusion2	Stroke	MR Egger	95	0.0450028	0.0377245	0.23593	1.04603	0.971477	1.12631
bmi_inclusion2	Stroke	Weighted median	95	-0.00335348	1.11192	0.997594	0.996652	0.112736	8.81101
bmi_inclusion2	Stroke	Inverse variance weighted	95	0.0279092	0.0324305	0.389466	1.0283	0.964974	1.09579
bmi_inclusion2	Heart failure	MR Egger	78	0.049806	0.0346787	0.155045	1.05107	0.982	1.12499
bmi_inclusion2	Heart failure	Weighted median	78	-0.0150346	0.860684	0.986063	0.985078	0.182323	5.3223
bmi_inclusion2	Heart failure	Inverse variance weighted	78	0.0561516	0.0298477	0.0599353	1.05776	0.997653	1.12148
bmi_inclusion2	Peripheral artery disease	MR Egger	141	0.143989	0.081461	0.0793242	1.15487	0.984448	1.3548
bmi_inclusion2	Peripheral artery disease	Weighted median	141	-0.0575092	0.991935	0.953767	0.944113	0.135105	6.59745
bmi_inclusion2	Peripheral artery disease	Inverse variance weighted	141	0.111616	0.0686691	0.104074	1.11808	0.977286	1.27916
bmi_inclusion2	Coronary heart disease	MR Egger	97	0.0232404	0.0396717	0.559387	1.02351	0.946943	1.10627
bmi_inclusion2	Coronary heart disease	Weighted median	97	0.0319142	0.267761	0.905125	1.03243	0.610854	1.74495
bmi_inclusion2	Coronary heart disease	Inverse variance weighted	97	0.0191754	0.0339681	0.572407	1.01936	0.953704	1.08954
bmi_inclusion2	T2D	MR Egger	149	0.272592	0.032448	3.46493e-14	1.31336	1.23244	1.3996
bmi_inclusion2	T2D	Weighted median	149	0.000784992	0.027179	0.976958	1.00079	0.948868	1.05554
bmi_inclusion2	T2D	Inverse variance weighted	149	0.241813	0.0278232	3.59117e-18	1.27356	1.20596	1.34494
dbp_discovery	Atrial fibrillation	MR Egger	708	0.0191464	0.00692872	0.00587037	1.01933	1.00558	1.03327
dbp_discovery	Atrial fibrillation	Weighted median	708	0.0183497	0.00278297	4.29395e-11	1.01852	1.01298	1.02409
dbp_discovery	Atrial fibrillation	Inverse variance weighted	708	0.0191576	0.00255019	5.8127e-14	1.01934	1.01426	1.02445
dbp_discovery	Stroke	MR Egger	667	0.0495443	0.00805063	1.30487e-09	1.05079	1.03434	1.0675
dbp_discovery	Stroke	Weighted median	667	0.039873	0.00357744	7.51661e-29	1.04068	1.03341	1.048
dbp_discovery	Stroke	Inverse variance weighted	667	0.0382453	0.00282352	8.45138e-42	1.03899	1.03325	1.04475
dbp_discovery	Heart failure	MR Egger	572	0.0358211	0.00706673	5.4143e-07	1.03647	1.02221	1.05093
dbp_discovery	Heart failure	Weighted median	572	0.0358378	0.00321906	8.66684e-29	1.03649	1.02997	1.04305
dbp_discovery	Heart failure	Inverse variance weighted	572	0.033262	0.00250578	3.27075e-40	1.03382	1.02876	1.03891
dbp_discovery	Peripheral artery disease	MR Egger	671	0.031728	0.0136354	0.0202689	1.03224	1.00502	1.0602
dbp_discovery	Peripheral artery disease	Weighted median	671	0.0280485	0.00700059	6.16025e-05	1.02845	1.01443	1.04265
dbp_discovery	Peripheral artery disease	Inverse variance weighted	671	0.0287593	0.00509874	1.69573e-08	1.02918	1.01894	1.03951
dbp_discovery	Coronary heart disease	MR Egger	645	0.0668699	0.00947787	4.46588e-12	1.06916	1.04948	1.0892
dbp_discovery	Coronary heart disease	Weighted median	645	0.0470267	0.0036704	1.39718e-37	1.04815	1.04064	1.05572
dbp_discovery	Coronary heart disease	Inverse variance weighted	645	0.050316	0.00330375	2.23595e-52	1.0516	1.04482	1.05843
dbp_discovery	T2D	MR Egger	626	0.00472485	0.00787238	0.548604	1.00474	0.989352	1.02036
dbp_discovery	T2D	Weighted median	626	0.0218484	0.00276264	2.60445e-15	1.02209	1.01657	1.02764
dbp_discovery	T2D	Inverse variance weighted	626	0.0326413	0.00298144	6.78161e-28	1.03318	1.02716	1.03924
dbp_inclusion1	Atrial fibrillation	MR Egger	96	0.0354252	0.0169769	0.0396255	1.03606	1.00215	1.07111
dbp_inclusion1	Atrial fibrillation	Weighted median	96	-0.000821958	0.00262605	0.754279	0.999178	0.994049	1.00433
dbp_inclusion1	Atrial fibrillation	Inverse variance weighted	96	0.0217893	0.00626689	0.000507251	1.02203	1.00955	1.03466
dbp_inclusion1	Stroke	MR Egger	92	0.0289192	0.0214151	0.18027	1.02934	0.98703	1.07347
dbp_inclusion1	Stroke	Weighted median	92	0.00129863	0.00574475	0.821158	1.0013	0.990088	1.01264
dbp_inclusion1	Stroke	Inverse variance weighted	92	0.0412654	0.00780559	1.24575e-07	1.04213	1.02631	1.05819
dbp_inclusion1	Heart failure	MR Egger	77	0.0227117	0.0164482	0.17144	1.02297	0.990518	1.05649
dbp_inclusion1	Heart failure	Weighted median	77	0.00245589	0.00227334	0.280008	1.00246	0.998002	1.00694
dbp_inclusion1	Heart failure	Inverse variance weighted	77	0.0289651	0.00613125	2.3106e-06	1.02939	1.01709	1.04183
dbp_inclusion1	Peripheral artery disease	MR Egger	93	-0.0197839	0.0405548	0.626843	0.980411	0.905497	1.06152
dbp_inclusion1	Peripheral artery disease	Weighted median	93	0.00345185	0.0118531	0.770883	1.00346	0.980414	1.02704
dbp_inclusion1	Peripheral artery disease	Inverse variance weighted	93	-0.0110254	0.0147245	0.453992	0.989035	0.960899	1.01799
dbp_inclusion1	Coronary heart disease	MR Egger	85	0.0903225	0.0220171	9.5025e-05	1.09453	1.0483	1.14279
dbp_inclusion1	Coronary heart disease	Weighted median	85	0.00162941	0.00298189	0.584767	1.00163	0.995794	1.0075
dbp_inclusion1	Coronary heart disease	Inverse variance weighted	85	0.0506595	0.00839798	1.61599e-09	1.05196	1.03479	1.06942
dbp_inclusion1	T2D	MR Egger	84	-0.0226397	0.0205239	0.273215	0.977615	0.939069	1.01774
dbp_inclusion1	T2D	Weighted median	84	-0.00036309	0.00213542	0.864985	0.999637	0.995462	1.00383
dbp_inclusion1	T2D	Inverse variance weighted	84	0.0122214	0.00764958	0.110119	1.0123	0.997232	1.02759
dbp_inclusion2	Atrial fibrillation	MR Egger	222	0.0275679	0.0158482	0.0833462	1.02795	0.996511	1.06038
dbp_inclusion2	Atrial fibrillation	Weighted median	222	-0.0104526	0.00601782	0.0823973	0.989602	0.977998	1.00134
dbp_inclusion2	Atrial fibrillation	Inverse variance weighted	222	0.029929	0.0115267	0.00941816	1.03038	1.00736	1.05393
dbp_inclusion2	Stroke	MR Egger	125	-0.0209643	0.0235111	0.374307	0.979254	0.935152	1.02544
dbp_inclusion2	Stroke	Weighted median	125	-0.0034532	0.0382269	0.928021	0.996553	0.924615	1.07409
dbp_inclusion2	Stroke	Inverse variance weighted	125	-0.0154253	0.0171055	0.367177	0.984693	0.952227	1.01827
dbp_inclusion2	Heart failure	MR Egger	104	0.0217628	0.022279	0.330963	1.022	0.978334	1.06762
dbp_inclusion2	Heart failure	Weighted median	104	0.00281391	0.00904832	0.75581	1.00282	0.98519	1.02076
dbp_inclusion2	Heart failure	Inverse variance weighted	104	0.0220379	0.016181	0.17321	1.02228	0.99037	1.05522
dbp_inclusion2	Peripheral artery disease	MR Egger	193	-0.0954885	0.04337	0.0288831	0.908929	0.834858	0.989572
dbp_inclusion2	Peripheral artery disease	Weighted median	193	-0.0415379	0.0204487	0.0422226	0.959313	0.921625	0.998543
dbp_inclusion2	Peripheral artery disease	Inverse variance weighted	193	-0.130404	0.0322397	5.23651e-05	0.877741	0.823993	0.934995
dbp_inclusion2	Coronary heart disease	MR Egger	129	0.0445992	0.0290684	0.127447	1.04561	0.987701	1.10691
dbp_inclusion2	Coronary heart disease	Weighted median	129	-0.00568913	0.0177723	0.748883	0.994327	0.960287	1.02957
dbp_inclusion2	Coronary heart disease	Inverse variance weighted	129	0.00316006	0.0215607	0.883475	1.00317	0.961656	1.04647
dbp_inclusion2	T2D	MR Egger	200	0.0114812	0.0249965	0.646515	1.01155	0.963183	1.06234
dbp_inclusion2	T2D	Weighted median	200	0.00410899	0.055804	0.941303	1.00412	0.900084	1.12017
dbp_inclusion2	T2D	Inverse variance weighted	200	0.0272274	0.0180337	0.131093	1.0276	0.991914	1.06457
pp_discovery	Atrial fibrillation	MR Egger	620	0.00828126	0.00672506	0.218641	1.00832	0.995112	1.02169
pp_discovery	Atrial fibrillation	Weighted median	620	0.00649296	0.00275424	0.0184011	1.00651	1.0011	1.01196
pp_discovery	Atrial fibrillation	Inverse variance weighted	620	0.00483153	0.002765	0.0805702	1.00484	0.999412	1.0103
pp_discovery	Stroke	MR Egger	596	0.0324343	0.00657543	1.05451e-06	1.03297	1.01974	1.04636
pp_discovery	Stroke	Weighted median	596	0.0209893	0.00334702	3.5869e-10	1.02121	1.01453	1.02793
pp_discovery	Stroke	Inverse variance weighted	596	0.0253122	0.00260173	2.26832e-22	1.02564	1.02042	1.03088
pp_discovery	Heart failure	MR Egger	516	0.00625931	0.00567363	0.270445	1.00628	0.995151	1.01753
pp_discovery	Heart failure	Weighted median	516	0.0191264	0.00310344	7.13999e-10	1.01931	1.01313	1.02553
pp_discovery	Heart failure	Inverse variance weighted	516	0.0182964	0.00225642	5.12196e-16	1.01846	1.01397	1.02298
pp_discovery	Peripheral artery disease	MR Egger	604	0.0661767	0.0102728	2.41538e-10	1.06842	1.04712	1.09015
pp_discovery	Peripheral artery disease	Weighted median	604	0.0447389	0.00628881	1.12681e-12	1.04575	1.03294	1.05872
pp_discovery	Peripheral artery disease	Inverse variance weighted	604	0.0432925	0.00428257	5.03945e-24	1.04424	1.03551	1.05305
pp_discovery	Coronary heart disease	MR Egger	584	0.0245864	0.00832815	0.00328235	1.02489	1.0083	1.04176
pp_discovery	Coronary heart disease	Weighted median	584	0.0278508	0.00367213	3.34123e-14	1.02824	1.02087	1.03567
pp_discovery	Coronary heart disease	Inverse variance weighted	584	0.0310737	0.00331653	7.29789e-21	1.03156	1.02488	1.03829
pp_discovery	T2D	MR Egger	551	0.0112406	0.0067523	0.0965419	1.0113	0.998008	1.02478
pp_discovery	T2D	Weighted median	551	0.0179022	0.00237331	4.58724e-14	1.01806	1.01334	1.02281
pp_discovery	T2D	Inverse variance weighted	551	0.0242429	0.00282633	9.69553e-18	1.02454	1.01888	1.03023
pp_inclusion1	Atrial fibrillation	MR Egger	276	0.0121289	0.00993236	0.22308	1.0122	0.992688	1.0321
pp_inclusion1	Atrial fibrillation	Weighted median	276	-0.000218459	0.00111742	0.844999	0.999782	0.997594	1.00197
pp_inclusion1	Atrial fibrillation	Inverse variance weighted	276	0.00468289	0.00403613	0.24595	1.00469	0.996777	1.01267
pp_inclusion1	Stroke	MR Egger	264	0.0382682	0.00916929	4.08448e-05	1.03901	1.0205	1.05785
pp_inclusion1	Stroke	Weighted median	264	0.0009492	0.00147135	0.518848	1.00095	0.998067	1.00384
pp_inclusion1	Stroke	Inverse variance weighted	264	0.0308966	0.00365301	2.72397e-17	1.03138	1.02402	1.03879
pp_inclusion1	Heart failure	MR Egger	232	0.0179284	0.00730989	0.0149261	1.01809	1.00361	1.03278
pp_inclusion1	Heart failure	Weighted median	232	-0.00074862	0.00250392	0.764956	0.999252	0.99436	1.00417
pp_inclusion1	Heart failure	Inverse variance weighted	232	0.0245567	0.00292714	4.8896e-17	1.02486	1.019	1.03076
pp_inclusion1	Peripheral artery disease	MR Egger	267	0.0342095	0.01404	0.0154862	1.0348	1.00671	1.06367
pp_inclusion1	Peripheral artery disease	Weighted median	267	0.00455887	0.00219108	0.0374663	1.00457	1.00026	1.00889
pp_inclusion1	Peripheral artery disease	Inverse variance weighted	267	0.0448167	0.00579569	1.05237e-14	1.04584	1.03402	1.05778
pp_inclusion1	Coronary heart disease	MR Egger	256	0.0243275	0.0116132	0.0371774	1.02463	1.00157	1.04822
pp_inclusion1	Coronary heart disease	Weighted median	256	0.000148326	0.00170081	0.930505	1.00015	0.99682	1.00349
pp_inclusion1	Coronary heart disease	Inverse variance weighted	256	0.0318312	0.00473855	1.84873e-11	1.03234	1.0228	1.04198
pp_inclusion1	T2D	MR Egger	248	0.0108382	0.0099749	0.278298	1.0109	0.991325	1.03086
pp_inclusion1	T2D	Weighted median	248	0.00013231	0.000884034	0.881028	1.00013	0.998401	1.00187
pp_inclusion1	T2D	Inverse variance weighted	248	0.0223459	0.00409184	4.73215e-08	1.0226	1.01443	1.03083
pp_inclusion2	Atrial fibrillation	MR Egger	309	0.00773586	0.00614615	0.209112	1.00777	0.995699	1.01998
pp_inclusion2	Atrial fibrillation	Weighted median	309	0.00646871	0.0021485	0.00260562	1.00649	1.00226	1.01074
pp_inclusion2	Atrial fibrillation	Inverse variance weighted	309	0.00763938	0.00405979	0.059874	1.00767	0.999682	1.01572
pp_inclusion2	Stroke	MR Egger	205	0.0341568	0.00772441	1.59321e-05	1.03475	1.0192	1.05053
pp_inclusion2	Stroke	Weighted median	205	0.00546593	0.00151828	0.000318129	1.00548	1.00249	1.00848
pp_inclusion2	Stroke	Inverse variance weighted	205	0.0343951	0.00509297	1.44386e-11	1.03499	1.02471	1.04538
pp_inclusion2	Heart failure	MR Egger	170	0.0178283	0.00755699	0.0194642	1.01799	1.00302	1.03318
pp_inclusion2	Heart failure	Weighted median	170	-0.00394914	0.00929432	0.670911	0.996059	0.978078	1.01437
pp_inclusion2	Heart failure	Inverse variance weighted	170	0.0165053	0.00495803	0.000871575	1.01664	1.00681	1.02657
pp_inclusion2	Peripheral artery disease	MR Egger	278	0.0566288	0.0152022	0.000236789	1.05826	1.0272	1.09027
pp_inclusion2	Peripheral artery disease	Weighted median	278	-0.0014839	0.177463	0.993328	0.998517	0.705173	1.41389
pp_inclusion2	Peripheral artery disease	Inverse variance weighted	278	0.0733594	0.0102579	8.58396e-13	1.07612	1.0547	1.09797
pp_inclusion2	Coronary heart disease	MR Egger	200	0.0242106	0.00886889	0.00690773	1.02451	1.00685	1.04247
pp_inclusion2	Coronary heart disease	Weighted median	200	5.72309e-05	0.0117333	0.996108	1.00006	0.977321	1.02332
pp_inclusion2	Coronary heart disease	Inverse variance weighted	200	0.0227992	0.00595641	0.000129358	1.02306	1.01119	1.03507
pp_inclusion2	T2D	MR Egger	266	0.0155894	0.013057	0.23357	1.01571	0.990048	1.04204
pp_inclusion2	T2D	Weighted median	266	-0.000416218	0.0012686	0.742842	0.999584	0.997102	1.00207
pp_inclusion2	T2D	Inverse variance weighted	266	0.0355284	0.00865871	4.07488e-05	1.03617	1.01873	1.0539
sbp_discovery	Atrial fibrillation	MR Egger	688	0.0114962	0.00411962	0.00540727	1.01156	1.00343	1.01976
sbp_discovery	Atrial fibrillation	Weighted median	688	0.0127599	0.00167168	2.29378e-14	1.01284	1.00953	1.01617
sbp_discovery	Atrial fibrillation	Inverse variance weighted	688	0.0119021	0.00157587	4.26119e-14	1.01197	1.00885	1.0151
sbp_discovery	Stroke	MR Egger	637	0.0327741	0.00470994	8.58736e-12	1.03332	1.02382	1.0429
sbp_discovery	Stroke	Weighted median	637	0.0235996	0.00219961	7.43918e-27	1.02388	1.01948	1.0283
sbp_discovery	Stroke	Inverse variance weighted	637	0.0257394	0.00170784	2.50149e-51	1.02607	1.02264	1.02951
sbp_discovery	Heart failure	MR Egger	563	0.0170415	0.00414673	4.55481e-05	1.01719	1.00895	1.02549
sbp_discovery	Heart failure	Weighted median	563	0.0200805	0.00195679	1.0456e-24	1.02028	1.01638	1.0242
sbp_discovery	Heart failure	Inverse variance weighted	563	0.0203373	0.00151532	4.54496e-41	1.02055	1.01752	1.02358
sbp_discovery	Peripheral artery disease	MR Egger	656	0.0368233	0.00746486	1.02885e-06	1.03751	1.02244	1.0528
sbp_discovery	Peripheral artery disease	Weighted median	656	0.0228691	0.00397964	9.10951e-09	1.02313	1.01518	1.03114
sbp_discovery	Peripheral artery disease	Inverse variance weighted	656	0.030008	0.00292081	9.24312e-25	1.03046	1.02458	1.03638
sbp_discovery	Coronary heart disease	MR Egger	630	0.0279426	0.00551895	5.42932e-07	1.02834	1.01727	1.03952
sbp_discovery	Coronary heart disease	Weighted median	630	0.0253787	0.00228945	1.48291e-28	1.0257	1.02111	1.03032
sbp_discovery	Coronary heart disease	Inverse variance weighted	630	0.0317729	0.00201125	3.23074e-56	1.03228	1.02822	1.03636
sbp_discovery	T2D	MR Egger	602	0.00450119	0.00521464	0.388382	1.00451	0.994297	1.01483
sbp_discovery	T2D	Weighted median	602	0.0156283	0.00161382	3.52339e-22	1.01575	1.01254	1.01897
sbp_discovery	T2D	Inverse variance weighted	602	0.0237369	0.00207177	2.16181e-30	1.02402	1.01987	1.02819
sbp_inclusion1	Atrial fibrillation	MR Egger	124	-0.00222829	0.0112018	0.842655	0.997774	0.976106	1.01992
sbp_inclusion1	Atrial fibrillation	Weighted median	124	0.0017598	0.00192545	0.360734	1.00176	0.997988	1.00555
sbp_inclusion1	Atrial fibrillation	Inverse variance weighted	124	0.0123541	0.00405674	0.00232431	1.01243	1.00441	1.02051
sbp_inclusion1	Stroke	MR Egger	117	0.0163092	0.0123776	0.190243	1.01644	0.992081	1.0414
sbp_inclusion1	Stroke	Weighted median	117	0.0029488	0.00184334	0.109663	1.00295	0.999336	1.00658
sbp_inclusion1	Stroke	Inverse variance weighted	117	0.0230296	0.00422009	4.83895e-08	1.0233	1.01487	1.0318
sbp_inclusion1	Heart failure	MR Egger	106	0.0237643	0.00892253	0.00896617	1.02405	1.0063	1.04212
sbp_inclusion1	Heart failure	Weighted median	106	0.00016414	0.000869807	0.850321	1.00016	0.998461	1.00187
sbp_inclusion1	Heart failure	Inverse variance weighted	106	0.0212116	0.00304285	3.14762e-12	1.02144	1.01536	1.02755
sbp_inclusion1	Peripheral artery disease	MR Egger	120	-0.0177448	0.0161198	0.27322	0.982412	0.951858	1.01395
sbp_inclusion1	Peripheral artery disease	Weighted median	120	-0.000967194	0.0040901	0.813066	0.999033	0.991056	1.00707
sbp_inclusion1	Peripheral artery disease	Inverse variance weighted	120	0.0178971	0.00585287	0.00222943	1.01806	1.00645	1.0298
sbp_inclusion1	Coronary heart disease	MR Egger	118	0.00311571	0.0104525	0.766172	1.00312	0.982779	1.02388
sbp_inclusion1	Coronary heart disease	Weighted median	118	9.1369e-05	0.00166126	0.956139	1.00009	0.99684	1.00335
sbp_inclusion1	Coronary heart disease	Inverse variance weighted	118	0.0141469	0.00360137	8.55825e-05	1.01425	1.00711	1.02143
sbp_inclusion1	T2D	MR Egger	105	-0.0180063	0.0137455	0.193117	0.982155	0.956048	1.00897
sbp_inclusion1	T2D	Weighted median	105	-0.00539056	0.00567294	0.341999	0.994624	0.983626	1.00574
sbp_inclusion1	T2D	Inverse variance weighted	105	0.0148813	0.00511866	0.00364613	1.01499	1.00486	1.02523
sbp_inclusion2	Atrial fibrillation	MR Egger	198	0.0134803	0.00715208	0.0609366	1.01357	0.999462	1.02788
sbp_inclusion2	Atrial fibrillation	Weighted median	198	0.00593555	0.00385007	0.123153	1.00595	0.998391	1.01357
sbp_inclusion2	Atrial fibrillation	Inverse variance weighted	198	0.0170249	0.00537866	0.0015494	1.01717	1.0065	1.02795
sbp_inclusion2	Stroke	MR Egger	118	0.0511904	0.00984904	8.76355e-07	1.05252	1.0324	1.07304
sbp_inclusion2	Stroke	Weighted median	118	0.00714826	0.00441545	0.105464	1.00717	0.998495	1.01593
sbp_inclusion2	Stroke	Inverse variance weighted	118	0.0399162	0.00732868	5.13478e-08	1.04072	1.02588	1.05578
sbp_inclusion2	Heart failure	MR Egger	90	0.0261115	0.00790888	0.00139043	1.02646	1.01067	1.04249
sbp_inclusion2	Heart failure	Weighted median	90	0.00269568	0.00397152	0.497295	1.0027	0.994924	1.01053
sbp_inclusion2	Heart failure	Inverse variance weighted	90	0.0247899	0.00603069	3.94597e-05	1.0251	1.01305	1.03729
sbp_inclusion2	Peripheral artery disease	MR Egger	172	0.0169595	0.0163148	0.30004	1.0171	0.985095	1.05015
sbp_inclusion2	Peripheral artery disease	Weighted median	172	-0.00970902	0.010252	0.343622	0.990338	0.970637	1.01044
sbp_inclusion2	Peripheral artery disease	Inverse variance weighted	172	0.00763159	0.0122967	0.534849	1.00766	0.983665	1.03224
sbp_inclusion2	Coronary heart disease	MR Egger	121	0.0140641	0.00934054	0.134792	1.01416	0.995766	1.0329
sbp_inclusion2	Coronary heart disease	Weighted median	121	0.000243175	0.0137552	0.985895	1.00024	0.973637	1.02758
sbp_inclusion2	Coronary heart disease	Inverse variance weighted	121	0.0168346	0.00702663	0.0165829	1.01698	1.00307	1.03108
sbp_inclusion2	T2D	MR Egger	170	-0.00500352	0.00744688	0.502574	0.995009	0.980591	1.00964
sbp_inclusion2	T2D	Weighted median	170	0.00563401	0.00806632	0.484889	1.00565	0.989876	1.02168
sbp_inclusion2	T2D	Inverse variance weighted	170	-0.00458684	0.00560963	0.413544	0.995424	0.984539	1.00643
