# Supplementary material for: An evaluation of age-varying genetic effects underlying body-mass index and blood pressure in the UK Biobank
Source: PLoS Genet. 2026 Mar 20;22(3):e1012080. doi: 10.1371/journal.pgen.1012080 (PMC13029756; doi:10.1371/journal.pgen.1012080)
Supplement: S19 Table — (XLSX) [file pgen.1012080.s019.xlsx]

## Sheet: S19_Table
S19 Table: Results of age-specific ivw MR analyses of exposure variables instrumented using age-stratified GWAS estimates
Where group 1 are individuals aged 40-41 years, and group 2 are individuals aged 68-69 years
AF
exposure	outcome	nsnp	b	se	pval	OR	lower_CI	upper_CI
bmi_group_1	Atrial fibrillation	898	0.0334911	0.00350424	1.20872e-21	1.03406	1.02698	1.04118
bmi_group_2	Atrial fibrillation	899	0.0529021	0.00497069	1.88372e-26	1.05433	1.0441	1.06465
pp_group_1	Atrial fibrillation	620	0.00787991	0.00386704	0.0415788	1.00791	1.0003	1.01558
pp_group_2	Atrial fibrillation	619	0.0014779	0.00187815	0.431348	1.00148	0.997799	1.00517
sbp_group_1	Atrial fibrillation	688	0.0113218	0.00179046	2.55861e-10	1.01139	1.00784	1.01494
sbp_group_2	Atrial fibrillation	687	0.00745782	0.00131114	1.28505e-08	1.00749	1.0049	1.01008
dbp_group_1	Atrial fibrillation	707	0.0137269	0.00220345	4.67288e-10	1.01382	1.00945	1.01821
dbp_group_2	Atrial fibrillation	707	0.0120057	0.00243552	8.24656e-07	1.01208	1.00726	1.01692
CHD
exposure	outcome	nsnp	b	se	pval	OR	lower_CI	upper_CI
bmi_group_1	Coronary heart disease	834	0.0435735	0.0044212	6.4837e-23	1.04454	1.03552	1.05363
bmi_group_2	Coronary heart disease	835	0.0628334	0.00636578	5.58922e-23	1.06485	1.05165	1.07822
pp_group_1	Coronary heart disease	584	0.0282236	0.00481219	4.49033e-09	1.02863	1.01897	1.03837
pp_group_2	Coronary heart disease	584	0.0172141	0.00229659	6.60528e-14	1.01736	1.01279	1.02195
sbp_group_1	Coronary heart disease	630	0.0281667	0.0024064	1.20288e-31	1.02857	1.02373	1.03343
sbp_group_2	Coronary heart disease	630	0.0211179	0.00173105	3.12985e-34	1.02134	1.01788	1.02481
dbp_group_1	Coronary heart disease	645	0.0337267	0.0029646	5.47671e-30	1.0343	1.02831	1.04033
dbp_group_2	Coronary heart disease	645	0.036523	0.00335229	1.21857e-27	1.0372	1.03041	1.04404
bmi_group_1	Heart failure	710	0.0525778	0.00402323	4.98108e-39	1.05398	1.04571	1.06233
HF
exposure	outcome	nsnp	b	se	pval	OR	lower_CI	upper_CI
bmi_group_2	Heart failure	710	0.0823675	0.00560169	6.07092e-49	1.08585	1.074	1.09784
pp_group_1	Heart failure	516	0.0118283	0.00326911	0.000296658	1.0119	1.00544	1.0184
pp_group_2	Heart failure	516	0.0115139	0.00153608	6.59948e-14	1.01158	1.00854	1.01463
sbp_group_1	Heart failure	563	0.0174746	0.0017913	1.75133e-22	1.01763	1.01406	1.02121
sbp_group_2	Heart failure	563	0.0141692	0.00129322	6.17958e-28	1.01427	1.0117	1.01684
dbp_group_1	Heart failure	572	0.0221358	0.00221198	1.41682e-23	1.02238	1.01796	1.02682
dbp_group_2	Heart failure	572	0.0234646	0.00251885	1.21274e-20	1.02374	1.0187	1.02881
PAD
exposure	outcome	nsnp	b	se	pval	OR	lower_CI	upper_CI
bmi_group_1	Peripheral artery disease	863	0.0567361	0.00752219	4.61044e-14	1.05838	1.04289	1.0741
bmi_group_2	Peripheral artery disease	863	0.0628959	0.0109819	1.02076e-08	1.06492	1.04224	1.08809
pp_group_1	Peripheral artery disease	604	0.0295961	0.0063817	3.52377e-06	1.03004	1.01723	1.043
pp_group_2	Peripheral artery disease	603	0.0273083	0.00290776	5.91474e-21	1.02768	1.02184	1.03356
sbp_group_1	Peripheral artery disease	656	0.0219154	0.00340891	1.28576e-10	1.02216	1.01535	1.02901
sbp_group_2	Peripheral artery disease	656	0.0213652	0.00238033	2.81454e-19	1.0216	1.01684	1.02637
dbp_group_1	Peripheral artery disease	671	0.021173	0.00439518	1.45499e-06	1.0214	1.01264	1.03024
dbp_group_2	Peripheral artery disease	671	0.0153949	0.00479746	0.00133212	1.01551	1.00601	1.02511
Stroke
exposure	outcome	nsnp	b	se	pval	OR	lower_CI	upper_CI
bmi_group_1	Stroke	848	0.0152871	0.00389754	8.77305e-05	1.0154	1.00768	1.02319
bmi_group_2	Stroke	849	0.0302901	0.0055543	4.94013e-08	1.03075	1.01959	1.04204
pp_group_1	Stroke	596	0.0247938	0.0037717	4.91021e-11	1.0251	1.01755	1.03271
pp_group_2	Stroke	595	0.0150627	0.00179159	4.19018e-17	1.01518	1.01162	1.01875
sbp_group_1	Stroke	637	0.021601	0.00203856	3.10426e-26	1.02184	1.01776	1.02593
sbp_group_2	Stroke	636	0.0167141	0.00147842	1.23483e-29	1.01685	1.01391	1.01981
dbp_group_1	Stroke	666	0.0243117	0.00251838	4.74007e-22	1.02461	1.01956	1.02968
dbp_group_2	Stroke	666	0.0298556	0.00275778	2.59447e-27	1.03031	1.02475	1.03589
T2D
exposure	outcome	nsnp	b	se	pval	OR	lower_CI	upper_CI
bmi_group_1	T2D	766	0.116753	0.00693625	1.41614e-63	1.12384	1.10867	1.13922
bmi_group_2	T2D	766	0.163739	0.00995631	8.99189e-61	1.17791	1.15514	1.20112
pp_group_1	T2D	551	0.0228767	0.00410303	2.46733e-08	1.02314	1.01495	1.0314
pp_group_2	T2D	550	0.0148025	0.00193106	1.78157e-14	1.01491	1.01108	1.01876
sbp_group_1	T2D	602	0.0220985	0.00240494	3.97189e-20	1.02234	1.01754	1.02717
sbp_group_2	T2D	601	0.0166341	0.00175758	2.95795e-21	1.01677	1.01328	1.02028
dbp_group_1	T2D	626	0.0258905	0.00257548	8.93941e-24	1.02623	1.02106	1.03142
dbp_group_2	T2D	626	0.0215965	0.00293025	1.70369e-13	1.02183	1.01598	1.02772
