# Supplementary material for: An evaluation of age-varying genetic effects underlying body-mass index and blood pressure in the UK Biobank
Source: PLoS Genet. 2026 Mar 20;22(3):e1012080. doi: 10.1371/journal.pgen.1012080 (PMC13029756; doi:10.1371/journal.pgen.1012080)
Supplement: S20 Table — (XLSX) [file pgen.1012080.s020.xlsx]

## Sheet: S20_Table
S20 Table: Modified ivw analyses of exposure variables instrumented separately using discovery, inclusion 1 and inclusion 2 SNPs
exposure	outcome	nsnp	b	se	pval	OR	lower_CI	upper_CI
bmi_discovery	Atrial fibrillation	876	-1.08656	0.224693	1.32649e-06	0.337376	0.217196	0.524055
bmi_discovery	Stroke	827	-0.263823	0.247651	0.286739	0.76811	0.472736	1.24804
bmi_discovery	Heart failure	695	-2.15898	0.272533	2.33864e-15	0.115443	0.0676677	0.196947
bmi_discovery	Peripheral artery disease	842	-2.95133	0.475528	5.42035e-10	0.0522702	0.0205815	0.132749
bmi_discovery	Coronary heart disease	788	-1.95007	0.28953	1.63617e-11	0.142265	0.0806575	0.250929
bmi_discovery	T2D	766	-4.396	0.474628	2.00651e-20	0.0123266	0.00486218	0.0312502
bmi_inclusion1	Atrial fibrillation	85	-1.21248	0.354226	0.000619531	0.297457	0.14856	0.59559
bmi_inclusion1	Stroke	80	-0.374313	0.373292	0.315988	0.687761	0.330891	1.42952
bmi_inclusion1	Heart failure	63	-1.8725	0.446635	2.75951e-05	0.153739	0.0640623	0.368951
bmi_inclusion1	Peripheral artery disease	81	-3.33793	0.725777	4.24304e-06	0.0355105	0.00856177	0.147282
bmi_inclusion1	Coronary heart disease	77	-2.08024	0.372304	2.30395e-08	0.1249	0.0602076	0.259104
bmi_inclusion1	T2D	71	-4.46647	0.687648	8.28715e-11	0.0114878	0.00298468	0.0442153
bmi_inclusion2	Atrial fibrillation	166	0.0633533	0.117074	0.588412	1.0654	0.846951	1.3402
bmi_inclusion2	Stroke	95	-0.0496735	0.179601	0.782106	0.95154	0.669187	1.35303
bmi_inclusion2	Heart failure	78	0.383478	0.167802	0.0222956	1.46738	1.0561	2.03882
bmi_inclusion2	Peripheral artery disease	146	0.0199973	0.248678	0.935907	1.0202	0.626622	1.66098
bmi_inclusion2	Coronary heart disease	97	-0.298263	0.181557	0.100423	0.742106	0.519902	1.05928
bmi_inclusion2	T2D	149	0.027219	0.144436	0.850524	1.02759	0.774238	1.36385
dbp_discovery	Atrial fibrillation	708	-0.0706231	0.114902	0.538795	0.931813	0.743913	1.16717
dbp_discovery	Stroke	667	-0.14686	0.137141	0.284231	0.863415	0.659907	1.12968
dbp_discovery	Heart failure	573	-0.278845	0.122446	0.0227689	0.756657	0.595211	0.961894
dbp_discovery	Peripheral artery disease	671	-1.07864	0.2181	7.59133e-07	0.340059	0.22177	0.521441
dbp_discovery	Coronary heart disease	645	-0.532977	0.166894	0.00140558	0.586856	0.423124	0.813944
dbp_discovery	T2D	626	-0.583548	0.140532	3.28988e-05	0.557915	0.423589	0.734838
dbp_inclusion1	Atrial fibrillation	96	0.00827735	0.166565	0.960366	1.00831	0.727464	1.39758
dbp_inclusion1	Stroke	92	0.0563034	0.222907	0.800587	1.05792	0.683456	1.63755
dbp_inclusion1	Heart failure	77	-0.147123	0.174626	0.399506	0.863188	0.613001	1.21549
dbp_inclusion1	Peripheral artery disease	93	-1.50867	0.329247	4.60143e-06	0.221203	0.116019	0.421748
dbp_inclusion1	Coronary heart disease	85	-0.358363	0.253166	0.156914	0.698819	0.425467	1.14779
dbp_inclusion1	T2D	84	-0.414114	0.191767	0.0308138	0.660926	0.453856	0.962471
dbp_inclusion2	Atrial fibrillation	222	0.0199869	0.0422607	0.636254	1.02019	0.93909	1.10829
dbp_inclusion2	Stroke	125	-0.0912312	0.0758161	0.228851	0.912807	0.786761	1.05905
dbp_inclusion2	Heart failure	104	-0.121647	0.0698309	0.0815034	0.88546	0.772197	1.01534
dbp_inclusion2	Peripheral artery disease	193	-0.0236478	0.107709	0.82622	0.97663	0.790763	1.20618
dbp_inclusion2	Coronary heart disease	129	-0.151387	0.0829565	0.0680159	0.859515	0.730532	1.01127
dbp_inclusion2	T2D	200	-0.145518	0.0624764	0.0198499	0.864574	0.764929	0.977199
pp_discovery	Atrial fibrillation	620	0.104918	0.0716687	0.143213	1.11062	0.965072	1.27812
pp_discovery	Stroke	595	0.606347	0.0689126	1.38312e-18	1.83372	1.60204	2.0989
pp_discovery	Heart failure	517	0.483977	0.0572832	2.94205e-17	1.62251	1.4502	1.8153
pp_discovery	Peripheral artery disease	608	0.911137	0.113547	1.0211e-15	2.48715	1.9909	3.1071
pp_discovery	Coronary heart disease	581	0.682966	0.0895593	2.42436e-14	1.97974	1.66102	2.35962
pp_discovery	T2D	551	0.524262	0.0742815	1.69194e-12	1.68921	1.46034	1.95395
pp_inclusion1	Atrial fibrillation	276	0.0864855	0.0823952	0.293883	1.09034	0.927735	1.28143
pp_inclusion1	Stroke	264	0.580184	0.0767956	4.19137e-14	1.78637	1.53674	2.07654
pp_inclusion1	Heart failure	231	0.468213	0.0603763	8.83991e-15	1.59714	1.41889	1.79778
pp_inclusion1	Peripheral artery disease	267	0.942181	0.116799	7.22148e-16	2.56557	2.04062	3.22556
pp_inclusion1	Coronary heart disease	256	0.603576	0.099593	1.35764e-09	1.82865	1.50437	2.22282
pp_inclusion1	T2D	248	0.463328	0.0829308	2.31121e-08	1.58936	1.35092	1.86988
pp_inclusion2	Atrial fibrillation	309	0.00217216	0.0368588	0.953006	1.00217	0.932327	1.07725
pp_inclusion2	Stroke	205	0.226598	0.0542362	2.94102e-05	1.25433	1.12783	1.39501
pp_inclusion2	Heart failure	170	0.123273	0.0505675	0.0147776	1.13119	1.02445	1.24905
pp_inclusion2	Peripheral artery disease	278	0.45897	0.0910816	4.67692e-07	1.58244	1.32373	1.89173
pp_inclusion2	Coronary heart disease	199	0.132415	0.0600503	0.0274491	1.14158	1.01483	1.28417
pp_inclusion2	T2D	266	0.244681	0.0776039	0.00161627	1.27721	1.097	1.48704
sbp_discovery	Atrial fibrillation	644	0.311648	0.0655609	1.99859e-06	1.36567	1.20099	1.55294
sbp_discovery	Stroke	595	0.644055	0.0770845	6.53348e-17	1.90419	1.63717	2.21475
sbp_discovery	Heart failure	524	0.477612	0.0661821	5.32909e-13	1.61222	1.41608	1.83552
sbp_discovery	Peripheral artery disease	616	0.673423	0.12497	7.09767e-08	1.96094	1.53493	2.50519
sbp_discovery	Coronary heart disease	589	0.531255	0.0888412	2.23379e-09	1.70107	1.42922	2.02462
sbp_discovery	T2D	602	0.429303	0.0909578	2.36077e-06	1.53619	1.28534	1.83598
sbp_inclusion1	Atrial fibrillation	124	0.263771	0.0956534	0.00582331	1.30183	1.07928	1.57028
sbp_inclusion1	Stroke	117	0.486899	0.101585	1.64294e-06	1.62726	1.33348	1.98577
sbp_inclusion1	Heart failure	106	0.423746	0.0759035	2.36829e-08	1.52767	1.3165	1.77272
sbp_inclusion1	Peripheral artery disease	117	0.516546	0.135335	0.000135203	1.67623	1.28568	2.18541
sbp_inclusion1	Coronary heart disease	118	0.308923	0.0852888	0.000292235	1.36196	1.1523	1.60977
sbp_inclusion1	T2D	105	0.25928	0.122206	0.0338662	1.296	1.01995	1.64675
sbp_inclusion2	Atrial fibrillation	198	0.0196174	0.0294092	0.50474	1.01981	0.962689	1.08032
sbp_inclusion2	Stroke	118	0.148406	0.0487961	0.00235516	1.15998	1.05418	1.2764
sbp_inclusion2	Heart failure	90	0.0777664	0.0420293	0.0642715	1.08087	0.9954	1.17368
sbp_inclusion2	Peripheral artery disease	172	-0.0444957	0.0601467	0.459429	0.95648	0.850115	1.07615
sbp_inclusion2	Coronary heart disease	121	0.111325	0.0441454	0.0116766	1.11776	1.02511	1.21878
sbp_inclusion2	T2D	170	-0.0255871	0.028923	0.376338	0.974737	0.921018	1.03159
