# Supplementary material for: An evaluation of age-varying genetic effects underlying body-mass index and blood pressure in the UK Biobank
Source: PLoS Genet. 2026 Mar 20;22(3):e1012080. doi: 10.1371/journal.pgen.1012080 (PMC13029756; doi:10.1371/journal.pgen.1012080)
Supplement: S21 Table — (XLSX) [file pgen.1012080.s021.xlsx]

## Sheet: S21_Table
S21 Table: Evaluation of the relatoinship between trait*age interaction effects on the probability of UKB participants to return to repeat clinic assessments
Estimates indicate the trait effect on the probability of turning up as age changes within age bins, and across all age bins (overall estiamte)
Log interactions BMI*age and probability of turning up
age_bin	interaction	estimate	se	statistic	p.value	N	age_range
1	bmi.0:age	-0.0051488	0.00185409	-2.77699	0.0054865	20194	39-48
2	bmi.0:age	-0.000316671	0.00207909	-0.152312	0.878941	20194	48-55
3	bmi.0:age	0.000402281	0.00238881	0.168402	0.866267	20194	55-60
4	bmi.0:age	0.0011703	0.00331039	0.353524	0.723696	20194	60-64
5	bmi.0:age	-0.00321923	0.00262964	-1.22421	0.220874	20194	64-73
Overall	bmi.0:age	-0.000726342	0.000230992	-3.14445	0.001664	100979	39-73
Log interactions PP*age and probability of turning up
age_bin	interaction	estimate	se	statistic	p.value	N	age_range
1	pp.0_adj:age	0.000302861	0.000810866	0.373503	0.708774	19516	39-48
2	pp.0_adj:age	-0.00110491	0.000821682	-1.3447	0.178724	19516	48-55
3	pp.0_adj:age	7.12014e-05	0.00080453	0.0885006	0.929479	19516	55-60
4	pp.0_adj:age	-0.00150012	0.000980278	-1.5303	0.125941	19516	60-64
5	pp.0_adj:age	0.000426116	0.000664352	0.641401	0.521262	19516	64-75
Overall	pp.0_adj:age	-0.000453736	7.63756e-05	-5.94086	2.83535e-09	97580	39-75
Log interactions SBP*age and probability of turning up
age_bin	interaction	estimate	se	statistic	p.value	N	age_range
1	sbp.0_adj:age	-0.000391032	0.00052332	-0.747213	0.454935	19516	39-48
2	sbp.0_adj:age	-0.00135307	0.0005468	-2.47453	0.0133412	19516	48-55
3	sbp.0_adj:age	0.000719892	0.000569965	1.26305	0.206573	19516	55-60
4	sbp.0_adj:age	-0.000966845	0.000734099	-1.31705	0.187822	19516	60-64
5	sbp.0_adj:age	0.000483175	0.000520248	0.92874	0.353024	19516	64-75
Overall	sbp.0_adj:age	-0.000162043	5.43047e-05	-2.98396	0.00284542	97580	39-75
Log interactions DBP*age and probability of turning up
age_bin	term	estimate	se	statistic	p.value	count	age_range
1	dbp.0_adj:age	-0.00137513	0.000794685	-1.73041	0.0835569	19516	39-48
2	dbp.0_adj:age	-0.00246582	0.000895196	-2.7545	0.00587819	19516	48-55
3	dbp.0_adj:age	0.00206271	0.00098779	2.08821	0.0367791	19516	55-60
4	dbp.0_adj:age	-0.000383762	0.00131434	-0.29198	0.770302	19516	60-64
5	dbp.0_adj:age	0.000811758	0.000972627	0.834604	0.403941	19516	64-75
Overall	dbp.0_adj:age	0.000185857	9.40123e-05	1.97694	0.0480484	97580	39-75
