# Supplementary material for: An evaluation of age-varying genetic effects underlying body-mass index and blood pressure in the UK Biobank
Source: PLoS Genet. 2026 Mar 20;22(3):e1012080. doi: 10.1371/journal.pgen.1012080 (PMC13029756; doi:10.1371/journal.pgen.1012080)
Supplement: S22 Table — (XLSX) [file pgen.1012080.s022.xlsx]

## Sheet: S22_Table
S22 Table: A description of the age strata and their respective sample sizes used in all GWAS analyses.
	Discovery	Stratum 1	Stratum 2	Stratum 3	Stratum 4	Stratum 5	Stratum 6	Stratum 7	Stratum 8	Stratum 9	Stratum 10	Stratum 11	Stratum 12	Stratum 13	Stratum 14	Stratum 15
age range	40-69	40-41	42-43	44-45	46-47	48-49	50-51	52-53	54-55	56-57	58-59	60-61	62-63	64-65	66-67	68-69
N	458360	14208	20090	21863	22773	24624	26330	26059	26059	26059	26059	26059	26059	26059	26059	26059
mean BMI	27.3991	26.6785	26.8525	26.8592	27.0312	27.1669	27.2968	27.4572	27.4664	27.5011	27.4823	27.6099	27.5815	27.5315	27.5632	27.5422
mean PP	56.7549	47.219	47.7206	48.2195	48.9677	50.0666	51.169	52.4072	53.6749	55.2295	57.1628	58.9522	61.0949	63.5047	65.5334	67.1619
mean SBP	140.969	127.253	128.306	129.415	131.001	132.843	134.737	136.605	138.19	140.101	142.285	144.2	146.455	149.005	151.047	152.558
mean DBP	84.2131	80.0342	80.5832	81.1955	82.0328	82.776	83.5675	84.1974	84.5153	84.8713	85.1222	85.2475	85.3606	85.5001	85.5138	85.3965
