# Supplementary material for: An evaluation of age-varying genetic effects underlying body-mass index and blood pressure in the UK Biobank
Source: PLoS Genet. 2026 Mar 20;22(3):e1012080. doi: 10.1371/journal.pgen.1012080 (PMC13029756; doi:10.1371/journal.pgen.1012080)
Supplement: S23 Table — (XLSX) [file pgen.1012080.s023.xlsx]

## Sheet: Table S23
S23 Table: Detail of outcome datasets used in Mendelian randomization analyses
Outcome	Study	doi	major ancestry	n-cases	n-controls	n-total
Type 2 diabetes	Mahajan et al, 2018	10.1038/s41588-018-0241-6	European	55005	400308	455313
﻿Coronary heart disease	Nikpay et al, 2015	0.1038/ng.3396	European	﻿60801	123504	123504
Atrial fibrillation	Nielsen JB et al, 2018	10.1038/s41588-018-0171-3	European	60620	970216	1030836
Heart failure	Shah S et al, 2020	10.1038/s41467-019-13690-5	European	47309	930014	977323
Stroke	Malik et al , 2018	https://doi.org/10.1038/s41588-018-0058-3	European	40585	406111	446696
Peripheral artery disease	FinnGen, 2021	https://doi.org/10.1038/s41586-022-05473-8	European	7098	206541	213639
