# Supplementary material for: An evaluation of age-varying genetic effects underlying body-mass index and blood pressure in the UK Biobank
Source: PLoS Genet. 2026 Mar 20;22(3):e1012080. doi: 10.1371/journal.pgen.1012080 (PMC13029756; doi:10.1371/journal.pgen.1012080)
Supplement: S24 Table — (XLSX) [file pgen.1012080.s024.xlsx]

## Sheet: Table S24
S24 Table: Selection simulation 1: Outline of the proportion of the variation in missingness explained by each of G and A across the levels of each value of δ_1, δ_2 and δ_3
Simulation where there is an effect of the genetic variant on the trait. Data show the R2 for the regressions of A, X in separate regressions; and the A and X as separate exposures in the same regression with missingness as the outcome.
delta_1	delta_2	delta_3	miss_R2_A	miss_R2_X	miss_R2_AX	XG_R2
0	0	0	9.92e-05	0.00093	0.00108	0.0262
0	0	0.25	0.00301	0.05231	0.05249	0.0261
0	0	0.5	0.00978	0.1531	0.15324	0.0262
0	0.05	0	0.00297	0.0143	0.0149	0.0262
0	0.05	0.25	0.0106	0.0934	0.094	0.0258
0	0.05	0.5	0.01957	0.2003	0.2008	0.0262
0	0.1	0	0.0109	0.0413	0.044	0.026
0	0.1	0.25	0.021	0.1363	0.139	0.026
0	0.1	0.5	0.0302	0.2425	0.244	0.0261
0	0.15	0	0.022	0.0756	0.0816	0.026
0	0.15	0.25	0.0328	0.1782	0.1832	0.026
0	0.15	0.5	0.0414	0.279	0.2831	0.0261
0	0.2	0	0.0348	0.114	0.124	0.026
0	0.2	0.25	0.0455	0.217	0.225	0.0262
0	0.2	0.5	0.0524	0.311	0.318	0.0261
0	0.25	0	0.0482	0.149	0.164	0.0263
0	0.25	0.25	0.0576	0.25	0.262	0.0262
0	0.25	0.5	0.0628	0.338	0.348	0.0261
0	0.3	0	0.0617	0.184	0.203	0.0262
0	0.3	0.25	0.0691	0.282	0.297	0.0261
0	0.3	0.5	0.0728	0.361	0.374	0.026
0.25	0	0	0.0487	0.00772	0.0497	0.0263
0.25	0	0.25	0.0687	0.07496	0.1133	0.0262
0.25	0	0.5	0.0812	0.17711	0.209	0.0263
0.25	0.05	0	0.0714	0.0293	0.0822	0.0259
0.25	0.05	0.25	0.0891	0.1159	0.1621	0.0261
0.25	0.05	0.5	0.0989	0.2189	0.2572	0.026
0.25	0.1	0	0.0941	0.0606	0.123	0.0259
0.25	0.1	0.25	0.1081	0.1566	0.21	0.0259
0.25	0.1	0.5	0.1131	0.2557	0.299	0.0261
0.25	0.15	0	0.115	0.0953	0.166	0.0262
0.25	0.15	0.25	0.125	0.1943	0.254	0.026
0.25	0.15	0.5	0.126	0.2873	0.335	0.0262
0.25	0.2	0	0.133	0.13	0.208	0.0262
0.25	0.2	0.25	0.139	0.228	0.292	0.0261
0.25	0.2	0.5	0.138	0.314	0.367	0.0262
0.25	0.25	0	0.149	0.165	0.248	0.026
0.25	0.25	0.25	0.151	0.258	0.327	0.0262
0.25	0.25	0.5	0.147	0.338	0.393	0.026
0.25	0.3	0	0.163	0.196	0.283	0.0261
0.25	0.3	0.25	0.162	0.284	0.356	0.0262
0.25	0.3	0.5	0.156	0.357	0.416	0.0261
0.5	0	0	0.17	0.0188	0.171	0.0258
0.5	0	0.25	0.193	0.0896	0.229	0.026
0.5	0	0.5	0.199	0.1822	0.3	0.0259
0.5	0.05	0	0.201	0.0437	0.209	0.0261
0.5	0.05	0.25	0.215	0.1262	0.273	0.026
0.5	0.05	0.5	0.213	0.2182	0.34	0.0261
0.5	0.1	0	0.225	0.0738	0.247	0.0261
0.5	0.1	0.25	0.232	0.1607	0.311	0.0264
0.5	0.1	0.5	0.224	0.2484	0.373	0.0261
0.5	0.15	0	0.246	0.106	0.286	0.0265
0.5	0.15	0.25	0.245	0.193	0.346	0.0261
0.5	0.15	0.5	0.233	0.276	0.402	0.026
0.5	0.2	0	0.26	0.137	0.319	0.0259
0.5	0.2	0.25	0.255	0.222	0.376	0.0262
0.5	0.2	0.5	0.24	0.3	0.427	0.0261
0.5	0.25	0	0.271	0.166	0.349	0.0262
0.5	0.25	0.25	0.261	0.249	0.402	0.026
0.5	0.25	0.5	0.246	0.321	0.448	0.0261
0.5	0.3	0	0.279	0.194	0.375	0.0261
0.5	0.3	0.25	0.267	0.272	0.425	0.0261
0.5	0.3	0.5	0.249	0.338	0.465	0.0262
