# Supplementary material for: An evaluation of age-varying genetic effects underlying body-mass index and blood pressure in the UK Biobank
Source: PLoS Genet. 2026 Mar 20;22(3):e1012080. doi: 10.1371/journal.pgen.1012080 (PMC13029756; doi:10.1371/journal.pgen.1012080)
Supplement: S25 Table — (XLSX) [file pgen.1012080.s025.xlsx]

## Sheet: Table S25
S25 Table: Selection simulation 2: Outline of the proportion of the variation in missingness explained by each of G and A across the levels of each value of δ_1, δ_2 and δ_3
Simulation where there is no effect of the genetic variant on the trait. Data show the R2 for the regressions of A, X in separate regressions; and the A and X as separate exposures in the same regression with missingness as the outcome.
delta_1	delta_2	delta_3	miss_R2_A	miss_R2_X	miss_R2_AX	XG_R2
0	0	0	0.000105	0.000932	0.00111	9.55e-05
0	0	0.25	0.003007	0.05164	0.05182	0.000102
0	0	0.5	0.009774	0.150758	0.1509	9.4e-05
0	0.05	0	0.00208	0.0136	0.0139	9.08e-05
0	0.05	0.25	0.00882	0.0903	0.0906	0.000103
0	0.05	0.5	0.01752	0.1959	0.1961	0.000105
0	0.1	0	0.00747	0.0388	0.04	0.000115
0	0.1	0.25	0.01671	0.1321	0.133	9.97e-05
0	0.1	0.5	0.02605	0.2367	0.238	9.77e-05
0	0.15	0	0.0154	0.0717	0.0746	9.49e-05
0	0.15	0.25	0.0256	0.1727	0.1751	9.47e-05
0	0.15	0.5	0.0341	0.2738	0.2758	0.000109
0	0.2	0	0.0244	0.108	0.112	0.000109
0	0.2	0.25	0.0347	0.211	0.215	0.0001
0	0.2	0.5	0.0424	0.305	0.309	0.000105
0	0.25	0	0.0339	0.144	0.151	9.41e-05
0	0.25	0.25	0.0436	0.245	0.251	9.89e-05
0	0.25	0.5	0.0501	0.332	0.337	9.66e-05
0	0.3	0	0.0436	0.177	0.187	9.58e-05
0	0.3	0.25	0.0525	0.274	0.282	0.000104
0	0.3	0.5	0.0575	0.357	0.363	0.000111
0.25	0	0	0.0487	0.00798	0.0497	9.22e-05
0.25	0	0.25	0.0689	0.07449	0.1128	9.53e-05
0.25	0	0.5	0.0825	0.17462	0.2073	9.82e-05
0.25	0.05	0	0.0673	0.0289	0.078	9.86e-05
0.25	0.05	0.25	0.0852	0.1139	0.157	9.79e-05
0.25	0.05	0.5	0.0953	0.2163	0.252	0.000102
0.25	0.1	0	0.0855	0.0589	0.114	9.9e-05
0.25	0.1	0.25	0.1	0.1536	0.201	9.5e-05
0.25	0.1	0.5	0.1061	0.2522	0.291	0.000116
0.25	0.15	0	0.101	0.0927	0.152	9.88e-05
0.25	0.15	0.25	0.113	0.191	0.242	0.000104
0.25	0.15	0.5	0.116	0.2843	0.325	8.14e-05
0.25	0.2	0	0.115	0.128	0.191	9.73e-05
0.25	0.2	0.25	0.123	0.225	0.278	0.000102
0.25	0.2	0.5	0.123	0.313	0.355	8.64e-05
0.25	0.25	0	0.126	0.161	0.227	9.37e-05
0.25	0.25	0.25	0.131	0.256	0.31	9.52e-05
0.25	0.25	0.5	0.13	0.337	0.381	9.5e-05
0.25	0.3	0	0.137	0.193	0.261	8.96e-05
0.25	0.3	0.25	0.139	0.282	0.338	9.27e-05
0.25	0.3	0.5	0.136	0.357	0.403	0.000114
0.5	0	0	0.17	0.019	0.171	0.000103
0.5	0	0.25	0.193	0.089	0.227	0.000102
0.5	0	0.5	0.199	0.181	0.299	0.000103
0.5	0.05	0	0.195	0.0432	0.203	9.65e-05
0.5	0.05	0.25	0.21	0.1254	0.267	9.99e-05
0.5	0.05	0.5	0.209	0.2169	0.335	0.000101
0.5	0.1	0	0.215	0.0726	0.237	9.64e-05
0.5	0.1	0.25	0.223	0.1605	0.303	9.59e-05
0.5	0.1	0.5	0.216	0.2483	0.365	9.93e-05
0.5	0.15	0	0.23	0.105	0.27	0.0001
0.5	0.15	0.25	0.232	0.193	0.334	0.000104
0.5	0.15	0.5	0.222	0.276	0.392	9.11e-05
0.5	0.2	0	0.241	0.136	0.3	0.000103
0.5	0.2	0.25	0.237	0.223	0.362	9.38e-05
0.5	0.2	0.5	0.225	0.301	0.415	9.14e-05
0.5	0.25	0	0.248	0.166	0.328	9.61e-05
0.5	0.25	0.25	0.242	0.25	0.386	9.88e-05
0.5	0.25	0.5	0.228	0.323	0.435	0.000109
0.5	0.3	0	0.253	0.195	0.353	9.44e-05
0.5	0.3	0.25	0.244	0.274	0.408	8.91e-05
0.5	0.3	0.5	0.23	0.341	0.452	9.87e-05
